# Supplementary material for: UP-DOWN states and ripples differentially modulate membrane potential dynamics across DG, CA3, and CA1 in awake mice
Source: eLife. 2022 Jul 12;11:e69596. doi: 10.7554/eLife.69596 (PMC9275824; doi:10.7554/eLife.69596)
Supplement: Figure 5—figure supplement 2—source data 1. [file elife-69596-fig5-figsupp2-data1.xls]

## Sheet: DG DOWN to UP Vm
0	523502	524002	523501	523701	523801	524203	523301	524102	524001	523302	524003	524202	523601	523401	524201	659201	523402	524101	659202	523901	523702	523602
-1.49968	-1.73271	-2.23195	-1.08353	-1.80795	-1.53802	-0.682812	-0.367332	-0.280966	-1.00623	-0.250246	-0.503344	0.0129825	-0.62126	-0.0552966	0.279828	-0.793749	-0.257239	-0.794347	-0.360388	-2.04298	-0.0675072	0.43813
-1.4992	-1.73473	-2.23289	-1.08448	-1.80924	-1.53858	-0.683996	-0.368733	-0.281994	-1.0074	-0.249812	-0.503799	0.01237	-0.622019	-0.0557231	0.279484	-0.793621	-0.258363	-0.794852	-0.360591	-2.04258	-0.0677933	0.438911
-1.49872	-1.73642	-2.23312	-1.08535	-1.81044	-1.53917	-0.685268	-0.370871	-0.283541	-1.00794	-0.249213	-0.50428	0.0117752	-0.622929	-0.0562243	0.279215	-0.79393	-0.258348	-0.795118	-0.360894	-2.04203	-0.067681	0.439252
-1.49824	-1.73856	-2.2333	-1.08664	-1.81244	-1.53858	-0.686584	-0.372199	-0.28532	-1.00847	-0.24852	-0.505097	0.0111447	-0.623612	-0.0562224	0.278796	-0.793834	-0.258637	-0.795188	-0.360972	-2.042	-0.0672599	0.440078
-1.49776	-1.74065	-2.23357	-1.0884	-1.81396	-1.53842	-0.68772	-0.374015	-0.286589	-1.00914	-0.24893	-0.505944	0.0101615	-0.623987	-0.0565677	0.27849	-0.793649	-0.259076	-0.795272	-0.361361	-2.04125	-0.0668816	0.440147
-1.49728	-1.74253	-2.23427	-1.08994	-1.81594	-1.539	-0.688626	-0.375916	-0.288326	-1.01003	-0.248291	-0.506081	0.00967665	-0.624455	-0.0565793	0.277668	-0.793332	-0.25888	-0.795495	-0.361888	-2.04154	-0.0673267	0.440795
-1.4968	-1.74444	-2.23631	-1.09144	-1.81738	-1.53877	-0.690035	-0.377017	-0.289207	-1.01094	-0.247871	-0.506516	0.00882262	-0.625262	-0.0568381	0.276926	-0.793025	-0.259194	-0.795637	-0.362376	-2.04048	-0.0676901	0.441727
-1.49632	-1.74607	-2.23531	-1.09323	-1.81871	-1.53811	-0.691139	-0.378725	-0.290723	-1.01162	-0.247042	-0.507705	0.00780469	-0.62591	-0.0568779	0.276731	-0.793111	-0.259447	-0.796217	-0.362725	-2.04078	-0.0674166	0.442022
-1.49584	-1.74797	-2.23491	-1.09455	-1.81977	-1.53793	-0.692142	-0.380072	-0.292105	-1.01241	-0.24511	-0.508226	0.00673186	-0.626462	-0.0574451	0.276283	-0.793676	-0.259085	-0.796537	-0.363458	-2.04102	-0.0677677	0.442774
-1.49536	-1.74964	-2.23365	-1.09629	-1.82105	-1.53796	-0.693256	-0.38145	-0.293633	-1.01337	-0.244512	-0.508576	0.0063824	-0.627125	-0.0578588	0.275878	-0.793632	-0.259154	-0.796833	-0.363929	-2.04082	-0.0678208	0.443097
-1.49488	-1.75228	-2.23356	-1.09785	-1.82217	-1.53827	-0.694602	-0.383075	-0.294725	-1.01452	-0.244138	-0.509312	0.00573099	-0.627828	-0.0568771	0.275128	-0.793991	-0.259529	-0.796982	-0.364906	-2.04057	-0.0682239	0.443801
-1.4944	-1.75454	-2.23448	-1.09909	-1.82329	-1.5385	-0.695811	-0.384724	-0.295747	-1.01553	-0.243631	-0.50939	0.00508195	-0.628509	-0.0568597	0.274784	-0.794453	-0.259792	-0.797169	-0.365173	-2.04015	-0.0680421	0.443811
-1.49392	-1.75682	-2.23579	-1.10058	-1.82437	-1.5389	-0.697263	-0.385669	-0.297079	-1.0163	-0.243293	-0.510326	0.00428429	-0.62899	-0.0570672	0.273612	-0.794548	-0.259356	-0.797173	-0.365134	-2.03975	-0.0680179	0.443872
-1.49344	-1.75839	-2.23721	-1.10239	-1.82586	-1.53911	-0.698737	-0.387017	-0.297941	-1.01746	-0.243846	-0.51154	0.00324458	-0.629604	-0.0571527	0.272969	-0.794487	-0.259905	-0.797492	-0.366192	-2.03913	-0.0676769	0.445115
-1.49296	-1.75964	-2.23816	-1.10421	-1.82688	-1.53886	-0.700075	-0.388424	-0.299243	-1.01774	-0.243521	-0.512582	0.0026716	-0.6302	-0.0569853	0.273191	-0.794394	-0.25946	-0.79787	-0.366841	-2.03851	-0.0680889	0.446071
-1.49248	-1.76031	-2.24122	-1.10578	-1.82795	-1.5392	-0.701309	-0.389583	-0.299984	-1.01858	-0.244429	-0.513353	0.00211033	-0.631334	-0.0573232	0.27245	-0.794843	-0.259369	-0.798032	-0.367369	-2.03898	-0.0677823	0.447206
-1.492	-1.76209	-2.24094	-1.10758	-1.82924	-1.53964	-0.702813	-0.390944	-0.301242	-1.01955	-0.244423	-0.514035	0.00139391	-0.63197	-0.0562764	0.272195	-0.795114	-0.259787	-0.798285	-0.367556	-2.03967	-0.0677712	0.446946
-1.49152	-1.76405	-2.24486	-1.1097	-1.83088	-1.5405	-0.704072	-0.391838	-0.302129	-1.0206	-0.244364	-0.515238	0.000429875	-0.632346	-0.0567615	0.271574	-0.79493	-0.259737	-0.7985	-0.368271	-2.03959	-0.0673569	0.446744
-1.49104	-1.76646	-2.24603	-1.11232	-1.83229	-1.54144	-0.70584	-0.39287	-0.303113	-1.02143	-0.245022	-0.516358	-2.90226e-05	-0.632851	-0.0565605	0.27092	-0.795108	-0.260049	-0.798511	-0.369136	-2.03859	-0.0670374	0.446607
-1.49056	-1.76899	-2.24792	-1.11449	-1.83328	-1.5418	-0.706902	-0.394268	-0.304014	-1.02221	-0.245228	-0.517625	-0.000775311	-0.633208	-0.0560432	0.270439	-0.795289	-0.260465	-0.798672	-0.369812	-2.03835	-0.0667623	0.447174
-1.49008	-1.77101	-2.24923	-1.11651	-1.83464	-1.54199	-0.707999	-0.395581	-0.305312	-1.02299	-0.245653	-0.518508	-0.00135497	-0.634129	-0.0564109	0.270957	-0.795873	-0.261333	-0.799008	-0.370332	-2.03724	-0.0670899	0.448027
-1.4896	-1.77361	-2.25102	-1.11762	-1.83549	-1.54219	-0.709349	-0.396401	-0.306204	-1.02358	-0.246294	-0.519446	-0.00223833	-0.635367	-0.0560761	0.271365	-0.796333	-0.261992	-0.799339	-0.370788	-2.03768	-0.0673105	0.448761
-1.48912	-1.77515	-2.25303	-1.11932	-1.83673	-1.54247	-0.710716	-0.398443	-0.306905	-1.02418	-0.247731	-0.519437	-0.00324458	-0.635848	-0.0557114	0.270823	-0.796915	-0.261608	-0.799316	-0.370978	-2.03832	-0.067218	0.449271
-1.48864	-1.778	-2.25507	-1.12094	-1.83766	-1.54171	-0.711591	-0.400437	-0.307787	-1.02492	-0.247696	-0.520351	-0.00401391	-0.636493	-0.055508	0.270484	-0.796249	-0.262446	-0.79943	-0.371633	-2.03819	-0.0670751	0.450358
-1.48816	-1.78063	-2.25648	-1.12241	-1.83874	-1.54077	-0.713047	-0.401978	-0.308872	-1.02603	-0.247982	-0.520989	-0.005076	-0.637426	-0.0553378	0.269969	-0.796415	-0.262645	-0.799484	-0.371947	-2.03793	-0.0668736	0.451541
-1.48768	-1.78258	-2.2581	-1.12423	-1.83988	-1.54157	-0.714367	-0.402946	-0.310133	-1.02649	-0.248025	-0.521873	-0.00597394	-0.637905	-0.0555201	0.269147	-0.796617	-0.262929	-0.79947	-0.372636	-2.03901	-0.0666812	0.452374
-1.4872	-1.78545	-2.2604	-1.12603	-1.84128	-1.54201	-0.715545	-0.404786	-0.311213	-1.02709	-0.24827	-0.522968	-0.00663335	-0.638514	-0.0557664	0.268782	-0.796997	-0.26293	-0.799742	-0.373092	-2.03781	-0.0667038	0.45341
-1.48672	-1.78777	-2.26162	-1.1276	-1.8426	-1.54203	-0.716763	-0.406508	-0.31267	-1.02804	-0.248874	-0.524204	-0.00708773	-0.639328	-0.0563013	0.268505	-0.796802	-0.26283	-0.800136	-0.373507	-2.03808	-0.0666861	0.454259
-1.48624	-1.78969	-2.2634	-1.13003	-1.8438	-1.54116	-0.717855	-0.408095	-0.313521	-1.02891	-0.249797	-0.524868	-0.00772221	-0.640245	-0.0556585	0.268542	-0.796446	-0.262752	-0.800393	-0.374226	-2.03846	-0.066482	0.454475
-1.48576	-1.79202	-2.26596	-1.13176	-1.84536	-1.54067	-0.719273	-0.409411	-0.314717	-1.02932	-0.251015	-0.526005	-0.00820237	-0.641203	-0.055877	0.267915	-0.796383	-0.26299	-0.800557	-0.37481	-2.039	-0.0662961	0.456371
-1.48528	-1.79457	-2.26706	-1.13361	-1.84702	-1.53978	-0.720342	-0.410925	-0.315585	-1.0301	-0.250652	-0.52631	-0.00897665	-0.642196	-0.0558767	0.267323	-0.796079	-0.263131	-0.800903	-0.375234	-2.03953	-0.0664958	0.457707
-1.4848	-1.79735	-2.2684	-1.13553	-1.84817	-1.53997	-0.72178	-0.411759	-0.316801	-1.03105	-0.25124	-0.527597	-0.00955713	-0.64292	-0.0563479	0.267179	-0.795887	-0.263001	-0.800946	-0.375754	-2.0384	-0.0661926	0.458092
-1.48432	-1.79963	-2.26946	-1.13704	-1.8502	-1.53951	-0.723223	-0.413452	-0.31668	-1.0317	-0.25027	-0.527851	-0.0102615	-0.643976	-0.0565246	0.266742	-0.796099	-0.262171	-0.801259	-0.376071	-2.03779	-0.0662544	0.458671
-1.48384	-1.80188	-2.2708	-1.13862	-1.85176	-1.53937	-0.724551	-0.414354	-0.317437	-1.03257	-0.249018	-0.528708	-0.0112401	-0.644916	-0.0559308	0.266248	-0.796473	-0.262776	-0.801631	-0.376631	-2.03681	-0.0662303	0.459464
-1.48336	-1.80474	-2.27331	-1.14049	-1.85314	-1.53937	-0.725478	-0.41465	-0.318509	-1.03365	-0.248976	-0.529604	-0.012328	-0.645645	-0.0564011	0.265473	-0.796682	-0.263159	-0.801829	-0.376896	-2.03429	-0.0663426	0.460075
-1.48288	-1.80661	-2.27392	-1.14253	-1.85406	-1.53921	-0.726761	-0.415559	-0.319116	-1.03487	-0.247046	-0.530631	-0.0133155	-0.646152	-0.0567639	0.264288	-0.797073	-0.263085	-0.80216	-0.377646	-2.03376	-0.0665861	0.460794
-1.4824	-1.80896	-2.27427	-1.14446	-1.85494	-1.54006	-0.727894	-0.415989	-0.319878	-1.03572	-0.246573	-0.531466	-0.0138403	-0.646833	-0.0567265	0.263866	-0.797339	-0.262784	-0.802395	-0.378282	-2.03363	-0.0661409	0.461113
-1.48192	-1.81112	-2.27617	-1.14598	-1.85632	-1.53998	-0.72885	-0.416842	-0.320352	-1.03625	-0.246584	-0.53289	-0.0147293	-0.647621	-0.0566489	0.26382	-0.797456	-0.262348	-0.802866	-0.378616	-2.03364	-0.065553	0.461807
-1.48144	-1.81313	-2.27705	-1.14815	-1.85773	-1.5401	-0.730198	-0.417141	-0.320765	-1.03727	-0.246323	-0.533776	-0.0157116	-0.648712	-0.0569629	0.263823	-0.79747	-0.262372	-0.803166	-0.379009	-2.0344	-0.0651226	0.462729
-1.48096	-1.81539	-2.28033	-1.15033	-1.85937	-1.53918	-0.731544	-0.41868	-0.321104	-1.03764	-0.246006	-0.534765	-0.0165351	-0.649519	-0.0569616	0.263509	-0.797562	-0.262761	-0.803478	-0.379424	-2.0348	-0.0651391	0.464156
-1.48048	-1.81715	-2.28246	-1.15214	-1.86051	-1.5394	-0.732898	-0.419503	-0.322391	-1.03847	-0.246535	-0.536074	-0.0176462	-0.650086	-0.057378	0.262969	-0.797725	-0.263245	-0.803733	-0.379791	-2.035	-0.0652905	0.465217
-1.48	-1.81936	-2.28339	-1.15472	-1.86238	-1.53901	-0.734207	-0.420955	-0.323607	-1.03883	-0.246847	-0.537833	-0.0184001	-0.650951	-0.0572677	0.262354	-0.797871	-0.263596	-0.8038	-0.380199	-2.03575	-0.0652709	0.465772
-1.47952	-1.82125	-2.28478	-1.15675	-1.86444	-1.53875	-0.73556	-0.422084	-0.325211	-1.03961	-0.247959	-0.539069	-0.0192132	-0.652132	-0.05689	0.262284	-0.797651	-0.263873	-0.803902	-0.380724	-2.03685	-0.0649693	0.467173
-1.47904	-1.82311	-2.28558	-1.15924	-1.86588	-1.53894	-0.736882	-0.422862	-0.32603	-1.04022	-0.248421	-0.540079	-0.0198182	-0.653427	-0.0563254	0.261385	-0.797736	-0.264055	-0.804002	-0.381208	-2.03633	-0.064933	0.468832
-1.47856	-1.82486	-2.28719	-1.16072	-1.8676	-1.53827	-0.73822	-0.424007	-0.327122	-1.04048	-0.248357	-0.540694	-0.0208393	-0.654852	-0.0557622	0.260712	-0.797608	-0.264438	-0.804169	-0.381847	-2.03644	-0.0645135	0.46977
-1.47808	-1.82709	-2.28947	-1.16191	-1.86868	-1.53806	-0.739668	-0.425383	-0.328234	-1.04112	-0.249841	-0.541944	-0.0217545	-0.656173	-0.0554486	0.260136	-0.797912	-0.265136	-0.804115	-0.382471	-2.03594	-0.0644301	0.470021
-1.4776	-1.82959	-2.29137	-1.16383	-1.87007	-1.5381	-0.740937	-0.425938	-0.329412	-1.04206	-0.251324	-0.542948	-0.0224901	-0.657229	-0.0554557	0.260105	-0.797845	-0.265456	-0.804323	-0.382905	-2.0369	-0.0642486	0.471205
-1.47712	-1.83104	-2.29294	-1.1652	-1.87263	-1.5374	-0.74261	-0.427548	-0.330616	-1.04254	-0.25082	-0.543757	-0.0233043	-0.658581	-0.0555629	0.259305	-0.797301	-0.265276	-0.804367	-0.383291	-2.03698	-0.0641385	0.473167
-1.47664	-1.83325	-2.29438	-1.16675	-1.87387	-1.53782	-0.744238	-0.428614	-0.331809	-1.043	-0.252258	-0.545029	-0.0239716	-0.65978	-0.0547666	0.259538	-0.797116	-0.265541	-0.804644	-0.383829	-2.03695	-0.0636315	0.474614
-1.47616	-1.83597	-2.29816	-1.16865	-1.87572	-1.5375	-0.745491	-0.42948	-0.332373	-1.04418	-0.25283	-0.546476	-0.0246831	-0.660728	-0.0553949	0.259182	-0.797033	-0.26592	-0.80503	-0.384855	-2.03695	-0.0631978	0.475958
-1.47568	-1.83856	-2.29936	-1.1707	-1.87708	-1.53788	-0.746811	-0.431508	-0.332925	-1.0446	-0.252758	-0.548001	-0.025351	-0.661654	-0.0552609	0.258002	-0.797029	-0.266218	-0.805465	-0.385595	-2.03792	-0.063359	0.478205
-1.4752	-1.83994	-2.30095	-1.17177	-1.87791	-1.53806	-0.748246	-0.432929	-0.334411	-1.04579	-0.252501	-0.548426	-0.0259758	-0.662972	-0.0556234	0.257387	-0.796558	-0.266293	-0.805613	-0.386427	-2.03817	-0.0634767	0.479091
-1.47472	-1.84203	-2.3034	-1.17344	-1.88024	-1.5383	-0.749193	-0.433496	-0.334975	-1.0463	-0.252754	-0.549423	-0.0267089	-0.663994	-0.0554807	0.256627	-0.796259	-0.266946	-0.805798	-0.387074	-2.03826	-0.0632702	0.480007
-1.47424	-1.84357	-2.30523	-1.17551	-1.88252	-1.53785	-0.750244	-0.435144	-0.336305	-1.04726	-0.252276	-0.549923	-0.0273289	-0.665291	-0.055329	0.255931	-0.795931	-0.267411	-0.806169	-0.387747	-2.03856	-0.0631617	0.480728
-1.47376	-1.84563	-2.30672	-1.17754	-1.88464	-1.53843	-0.751101	-0.435951	-0.33739	-1.04793	-0.251341	-0.551173	-0.0282596	-0.666429	-0.0564397	0.25537	-0.795733	-0.267293	-0.806486	-0.388433	-2.03975	-0.0631324	0.481297
-1.47328	-1.84802	-2.30751	-1.17954	-1.88691	-1.53856	-0.752049	-0.436538	-0.338599	-1.0487	-0.251875	-0.552094	-0.0289877	-0.667413	-0.05692	0.254506	-0.795494	-0.267049	-0.806803	-0.388999	-2.04033	-0.0628432	0.482168
-1.4728	-1.84914	-2.31213	-1.18093	-1.88812	-1.53934	-0.753264	-0.437379	-0.33985	-1.04959	-0.250425	-0.553287	-0.0297569	-0.668391	-0.0577499	0.253555	-0.795414	-0.26683	-0.807085	-0.389626	-2.04195	-0.062437	0.484119
-1.47232	-1.8509	-2.31336	-1.18337	-1.88971	-1.53891	-0.754576	-0.438086	-0.340987	-1.05058	-0.250419	-0.55403	-0.0308558	-0.669656	-0.0577241	0.25328	-0.79522	-0.267458	-0.80737	-0.390202	-2.04169	-0.0619415	0.486021
-1.47184	-1.85303	-2.3166	-1.18478	-1.89163	-1.5385	-0.755959	-0.43871	-0.342367	-1.05145	-0.251622	-0.554841	-0.0318422	-0.670857	-0.0577382	0.253495	-0.795372	-0.267601	-0.807715	-0.390841	-2.04112	-0.0621758	0.487054
-1.47136	-1.85493	-2.31899	-1.1861	-1.89363	-1.53895	-0.757488	-0.439473	-0.343695	-1.05237	-0.251705	-0.555711	-0.0321113	-0.672005	-0.0583474	0.252815	-0.794717	-0.267976	-0.80801	-0.391324	-2.04062	-0.0618624	0.488234
-1.47088	-1.85708	-2.3207	-1.18747	-1.89565	-1.53963	-0.75878	-0.440453	-0.34453	-1.05318	-0.252384	-0.556751	-0.0330623	-0.673178	-0.0586153	0.251991	-0.794799	-0.268598	-0.807974	-0.391866	-2.04042	-0.0622701	0.490794
-1.4704	-1.8588	-2.32443	-1.18877	-1.89738	-1.54011	-0.760016	-0.441765	-0.34599	-1.05395	-0.25112	-0.557767	-0.0343814	-0.674197	-0.0590122	0.250438	-0.795022	-0.268643	-0.80804	-0.392365	-2.04002	-0.0620853	0.492474
-1.46992	-1.85985	-2.32667	-1.19058	-1.89827	-1.5408	-0.761012	-0.443056	-0.347407	-1.05469	-0.25252	-0.558678	-0.0351974	-0.675253	-0.0589087	0.249084	-0.795139	-0.268364	-0.80832	-0.392562	-2.0385	-0.0620898	0.493675
-1.46944	-1.86164	-2.32902	-1.19216	-1.90049	-1.54186	-0.762392	-0.443992	-0.34846	-1.05572	-0.253862	-0.559365	-0.0362969	-0.67625	-0.0595822	0.247468	-0.79482	-0.268898	-0.808394	-0.39276	-2.03854	-0.0619202	0.495674
-1.46896	-1.86328	-2.33172	-1.19376	-1.90278	-1.54268	-0.763697	-0.443965	-0.349555	-1.05632	-0.256451	-0.560691	-0.0372087	-0.677676	-0.0597704	0.246662	-0.79486	-0.268692	-0.808571	-0.393444	-2.03843	-0.0615319	0.4976
-1.46848	-1.86484	-2.33516	-1.19485	-1.9043	-1.54318	-0.764772	-0.444589	-0.350949	-1.05693	-0.259107	-0.562026	-0.0383639	-0.67875	-0.0597653	0.245436	-0.794646	-0.269558	-0.808724	-0.393912	-2.03811	-0.0613807	0.499038
-1.468	-1.86662	-2.33622	-1.19613	-1.90561	-1.54406	-0.766325	-0.44508	-0.352472	-1.05822	-0.257914	-0.562833	-0.0398951	-0.679828	-0.0598342	0.244661	-0.794713	-0.269782	-0.808871	-0.394482	-2.03832	-0.0613545	0.501008
-1.46752	-1.86913	-2.3381	-1.19723	-1.90653	-1.54374	-0.767678	-0.446447	-0.352982	-1.05888	-0.260568	-0.563634	-0.0409754	-0.6811	-0.0596736	0.24304	-0.794466	-0.27041	-0.809122	-0.395131	-2.03883	-0.0612511	0.503043
-1.46704	-1.87189	-2.34115	-1.19848	-1.90779	-1.54347	-0.768829	-0.447768	-0.35378	-1.05934	-0.262517	-0.563881	-0.0417617	-0.68205	-0.0604182	0.24158	-0.794271	-0.271339	-0.809602	-0.395876	-2.03819	-0.0609504	0.503821
-1.46656	-1.87416	-2.34299	-1.19958	-1.90877	-1.54454	-0.769835	-0.44874	-0.354565	-1.06041	-0.265285	-0.564927	-0.0430629	-0.682852	-0.0605777	0.240034	-0.793681	-0.271133	-0.809623	-0.396497	-2.03819	-0.0608953	0.505438
-1.46608	-1.8767	-2.34412	-1.2018	-1.91031	-1.54509	-0.770829	-0.449789	-0.355184	-1.06142	-0.265832	-0.565948	-0.0444725	-0.684164	-0.0606699	0.238729	-0.793447	-0.271991	-0.80978	-0.397059	-2.03814	-0.0610375	0.50687
-1.4656	-1.87872	-2.3453	-1.20303	-1.91085	-1.54539	-0.772085	-0.450578	-0.355742	-1.06268	-0.268696	-0.566864	-0.045336	-0.685488	-0.060139	0.237618	-0.793421	-0.272591	-0.809912	-0.397634	-2.03817	-0.0608012	0.508415
-1.46512	-1.88057	-2.34789	-1.2043	-1.91152	-1.54571	-0.773309	-0.451481	-0.356454	-1.06352	-0.269821	-0.567602	-0.0465178	-0.686427	-0.0599956	0.236684	-0.793264	-0.272882	-0.809898	-0.397783	-2.03808	-0.0608957	0.509628
-1.46464	-1.8819	-2.34896	-1.20604	-1.91268	-1.54572	-0.774032	-0.452186	-0.356904	-1.06431	-0.272572	-0.568239	-0.0471271	-0.687708	-0.0593716	0.234911	-0.792907	-0.273425	-0.81007	-0.398313	-2.0381	-0.0607175	0.511052
-1.46416	-1.88332	-2.35133	-1.2072	-1.91414	-1.54477	-0.775211	-0.452128	-0.357393	-1.0651	-0.273787	-0.569831	-0.0480304	-0.689098	-0.0594287	0.234039	-0.792791	-0.273473	-0.810313	-0.399069	-2.03815	-0.06081	0.512551
-1.46368	-1.88517	-2.35313	-1.20797	-1.91501	-1.54541	-0.776073	-0.452928	-0.357721	-1.06568	-0.276956	-0.570828	-0.0487753	-0.690216	-0.0594238	0.233509	-0.792703	-0.273415	-0.810579	-0.399423	-2.0408	-0.0610022	0.514155
-1.4632	-1.88676	-2.3572	-1.20902	-1.91649	-1.54616	-0.776628	-0.453642	-0.35808	-1.06607	-0.277812	-0.571981	-0.0488759	-0.691016	-0.0597779	0.232765	-0.792241	-0.273837	-0.810817	-0.399686	-2.04137	-0.0609554	0.514246
-1.46272	-1.88895	-2.35936	-1.21022	-1.91832	-1.54703	-0.777638	-0.453648	-0.359401	-1.06678	-0.280364	-0.57338	-0.0498575	-0.691546	-0.0597862	0.231868	-0.792199	-0.274107	-0.811326	-0.400253	-2.04206	-0.0609404	0.515887
-1.46224	-1.89113	-2.36175	-1.21115	-1.9196	-1.5476	-0.778523	-0.454458	-0.360286	-1.06748	-0.281651	-0.574479	-0.050562	-0.6926	-0.0594891	0.230937	-0.792213	-0.27468	-0.811635	-0.400622	-2.04231	-0.0610965	0.517809
-1.46176	-1.8933	-2.36429	-1.21241	-1.92109	-1.54759	-0.779518	-0.455187	-0.361267	-1.06808	-0.282445	-0.575571	-0.0507307	-0.693901	-0.0592054	0.230216	-0.792254	-0.274758	-0.811805	-0.400724	-2.04271	-0.0609221	0.519169
-1.46128	-1.89574	-2.36597	-1.21355	-1.92295	-1.54776	-0.780628	-0.455896	-0.361849	-1.06884	-0.284433	-0.576306	-0.051744	-0.694428	-0.0596736	0.229813	-0.792038	-0.274639	-0.812297	-0.401172	-2.04325	-0.0607563	0.521201
-1.4608	-1.89737	-2.3684	-1.215	-1.92492	-1.54868	-0.781896	-0.456151	-0.363378	-1.06967	-0.285832	-0.577145	-0.052646	-0.695238	-0.0594395	0.228793	-0.791974	-0.274882	-0.812402	-0.401234	-2.043	-0.0605467	0.52212
-1.46032	-1.89949	-2.37186	-1.21656	-1.92564	-1.54969	-0.783254	-0.457031	-0.365109	-1.07053	-0.287195	-0.577949	-0.0530999	-0.696241	-0.0596663	0.228076	-0.791981	-0.275022	-0.812694	-0.401281	-2.04324	-0.0603079	0.523052
-1.45984	-1.90124	-2.37475	-1.21796	-1.92669	-1.54991	-0.784686	-0.458109	-0.365506	-1.07079	-0.290098	-0.578551	-0.0538684	-0.697451	-0.0595161	0.226791	-0.791867	-0.275331	-0.812851	-0.401512	-2.0423	-0.0597418	0.524322
-1.45936	-1.90332	-2.37709	-1.21887	-1.92772	-1.55021	-0.785987	-0.459336	-0.366542	-1.07124	-0.290934	-0.579162	-0.0544085	-0.69815	-0.0607667	0.225459	-0.791896	-0.275724	-0.812993	-0.40197	-2.03988	-0.0593396	0.525645
-1.45888	-1.90531	-2.37868	-1.2199	-1.92844	-1.55042	-0.787313	-0.460466	-0.367918	-1.07194	-0.291719	-0.58016	-0.0551088	-0.699478	-0.0605573	0.22433	-0.79162	-0.276356	-0.813163	-0.402523	-2.03929	-0.0587756	0.526848
-1.4584	-1.90704	-2.3799	-1.22109	-1.92966	-1.55113	-0.788556	-0.461858	-0.36865	-1.07256	-0.292776	-0.580808	-0.0561721	-0.700424	-0.0615213	0.223157	-0.791842	-0.276972	-0.813407	-0.403068	-2.03735	-0.0582226	0.52806
-1.45792	-1.90866	-2.3823	-1.22178	-1.9303	-1.55203	-0.790015	-0.462967	-0.369943	-1.07352	-0.295247	-0.581323	-0.0565994	-0.701113	-0.0622005	0.222498	-0.791434	-0.277875	-0.813808	-0.403558	-2.03707	-0.0576015	0.529324
-1.45744	-1.91059	-2.38537	-1.22269	-1.9308	-1.55307	-0.791373	-0.463299	-0.370709	-1.07432	-0.295559	-0.582443	-0.0577658	-0.701788	-0.0618629	0.221928	-0.791582	-0.278314	-0.814111	-0.404224	-2.03562	-0.0571404	0.529818
-1.45696	-1.91237	-2.38788	-1.22391	-1.93182	-1.55329	-0.792814	-0.46441	-0.371961	-1.07509	-0.296688	-0.583149	-0.0587084	-0.702366	-0.0614496	0.220543	-0.791359	-0.278584	-0.814712	-0.404889	-2.03583	-0.0569113	0.530412
-1.45648	-1.91433	-2.39119	-1.22461	-1.93274	-1.55295	-0.794052	-0.46583	-0.373466	-1.07624	-0.296639	-0.583704	-0.0594191	-0.703272	-0.0609632	0.218595	-0.791309	-0.279112	-0.815148	-0.405521	-2.03449	-0.0567206	0.531382
-1.456	-1.91692	-2.39434	-1.22606	-1.93344	-1.55346	-0.795239	-0.46662	-0.374089	-1.07679	-0.298471	-0.585029	-0.0591601	-0.70397	-0.0609161	0.217087	-0.7907	-0.279615	-0.815134	-0.405719	-2.0344	-0.0562363	0.533069
-1.45552	-1.91826	-2.39649	-1.22647	-1.93428	-1.55419	-0.796398	-0.467731	-0.375583	-1.07812	-0.299562	-0.585712	-0.0599318	-0.704999	-0.0603367	0.216942	-0.790193	-0.279673	-0.815822	-0.40635	-2.03303	-0.055512	0.534811
-1.45504	-1.92026	-2.39802	-1.22649	-1.93493	-1.55463	-0.797629	-0.468988	-0.376674	-1.07891	-0.30248	-0.586632	-0.0601763	-0.705797	-0.0593967	0.216787	-0.789899	-0.2806	-0.816053	-0.406674	-2.03206	-0.0549568	0.535419
-1.45456	-1.92254	-2.4004	-1.2273	-1.93562	-1.55518	-0.799061	-0.470239	-0.377971	-1.07952	-0.302757	-0.587881	-0.061072	-0.706634	-0.0593304	0.215752	-0.789316	-0.28147	-0.816317	-0.40723	-2.03144	-0.0544299	0.536949
-1.45408	-1.92442	-2.40128	-1.22802	-1.9369	-1.55635	-0.800295	-0.471539	-0.379237	-1.08067	-0.304195	-0.588904	-0.0617893	-0.707321	-0.0600639	0.215122	-0.787956	-0.281485	-0.816491	-0.407921	-2.03054	-0.0538194	0.53871
-1.4536	-1.926	-2.40374	-1.22954	-1.93859	-1.55675	-0.801748	-0.47181	-0.380096	-1.08125	-0.306087	-0.59029	-0.0620891	-0.707988	-0.0604608	0.213085	-0.786763	-0.281884	-0.816381	-0.408615	-2.03077	-0.0534161	0.539681
-1.45312	-1.92736	-2.40629	-1.23122	-1.93962	-1.5572	-0.803	-0.472622	-0.381837	-1.08231	-0.306654	-0.591355	-0.0628737	-0.708831	-0.0607514	0.211947	-0.785871	-0.282242	-0.816412	-0.40923	-2.03098	-0.0531676	0.541657
-1.45264	-1.92863	-2.40769	-1.23245	-1.94055	-1.55804	-0.80424	-0.473738	-0.382871	-1.08237	-0.307014	-0.592165	-0.0638249	-0.709436	-0.060585	0.211096	-0.785206	-0.283455	-0.816976	-0.409492	-2.03146	-0.0526833	0.542463
-1.45216	-1.93072	-2.41097	-1.23356	-1.94141	-1.55785	-0.805409	-0.47471	-0.383512	-1.08298	-0.306983	-0.593098	-0.0641581	-0.710222	-0.0600802	0.210498	-0.784914	-0.284219	-0.817152	-0.40974	-2.03154	-0.0520704	0.543539
-1.45168	-1.9321	-2.41266	-1.2343	-1.94209	-1.55752	-0.806671	-0.47551	-0.384233	-1.08402	-0.307776	-0.594089	-0.0647149	-0.711424	-0.0604376	0.209315	-0.784991	-0.284597	-0.81746	-0.410209	-2.03279	-0.0512221	0.544154
-1.4512	-1.93356	-2.41401	-1.2355	-1.94225	-1.55856	-0.807691	-0.477333	-0.386019	-1.08505	-0.307875	-0.594994	-0.065407	-0.712314	-0.0607429	0.207517	-0.784622	-0.285099	-0.817643	-0.411354	-2.03306	-0.0507949	0.545298
-1.45072	-1.93525	-2.4158	-1.23749	-1.94319	-1.55857	-0.809273	-0.478598	-0.386809	-1.08578	-0.308126	-0.596303	-0.0661881	-0.713083	-0.0606093	0.207579	-0.783705	-0.285897	-0.817584	-0.412045	-2.03399	-0.0501856	0.54667
-1.45024	-1.93697	-2.41717	-1.23908	-1.94391	-1.55973	-0.810693	-0.479731	-0.38771	-1.08608	-0.309006	-0.597076	-0.0669537	-0.714136	-0.0611713	0.206471	-0.782994	-0.28629	-0.81773	-0.412384	-2.03555	-0.0498185	0.548227
-1.44976	-1.93866	-2.41967	-1.24001	-1.9443	-1.56044	-0.811948	-0.481335	-0.389052	-1.08615	-0.308798	-0.597768	-0.0680679	-0.714669	-0.0603834	0.205872	-0.782816	-0.286728	-0.81819	-0.412798	-2.03597	-0.0496425	0.549352
-1.44928	-1.93997	-2.42172	-1.24113	-1.94499	-1.56094	-0.81317	-0.482499	-0.391519	-1.08662	-0.308128	-0.598618	-0.0686917	-0.715327	-0.0597512	0.205663	-0.782446	-0.288023	-0.818472	-0.413525	-2.0366	-0.0489517	0.55016
-1.4488	-1.9414	-2.42229	-1.24262	-1.94551	-1.56198	-0.81467	-0.483722	-0.392582	-1.08716	-0.308334	-0.599483	-0.0692428	-0.716308	-0.0601955	0.205399	-0.782565	-0.288202	-0.818628	-0.413977	-2.03776	-0.0487161	0.551186
-1.44832	-1.94262	-2.42343	-1.24386	-1.9466	-1.56288	-0.815919	-0.48406	-0.39439	-1.08784	-0.308878	-0.600667	-0.0698185	-0.716704	-0.0606653	0.204554	-0.782514	-0.288424	-0.818871	-0.41455	-2.03891	-0.0479498	0.551979
-1.44784	-1.94355	-2.42474	-1.24537	-1.9476	-1.56371	-0.817179	-0.485198	-0.39651	-1.08839	-0.30953	-0.601419	-0.0703907	-0.717052	-0.0616645	0.20411	-0.78218	-0.288945	-0.819177	-0.414985	-2.03819	-0.0476636	0.553352
-1.44736	-1.94462	-2.42603	-1.24695	-1.94832	-1.56479	-0.818301	-0.486232	-0.398294	-1.08856	-0.310551	-0.602522	-0.0705236	-0.71778	-0.0623481	0.203391	-0.78208	-0.289446	-0.819401	-0.415326	-2.03689	-0.0475289	0.554123
-1.44688	-1.94591	-2.42636	-1.248	-1.94916	-1.56552	-0.819421	-0.488059	-0.399122	-1.08897	-0.311701	-0.602875	-0.0708307	-0.718088	-0.061811	0.202751	-0.7816	-0.289236	-0.819505	-0.415906	-2.03635	-0.0467154	0.55535
-1.4464	-1.94734	-2.42809	-1.24958	-1.94969	-1.56605	-0.820746	-0.489153	-0.399913	-1.08937	-0.312743	-0.603452	-0.0713482	-0.71884	-0.0626062	0.202018	-0.781425	-0.289829	-0.819478	-0.416278	-2.03762	-0.0461959	0.555902
-1.44592	-1.94884	-2.42867	-1.25108	-1.95051	-1.56657	-0.822252	-0.490632	-0.401757	-1.08962	-0.313622	-0.604059	-0.071747	-0.719429	-0.0641381	0.201028	-0.780958	-0.290925	-0.819761	-0.416779	-2.03731	-0.0458864	0.557303
-1.44544	-1.95089	-2.42989	-1.25288	-1.95192	-1.56792	-0.823371	-0.491386	-0.403008	-1.09024	-0.315012	-0.60439	-0.0727432	-0.720097	-0.0639582	0.200764	-0.780614	-0.291491	-0.819671	-0.417623	-2.03813	-0.0454789	0.558203
-1.44496	-1.95235	-2.43066	-1.25373	-1.95277	-1.5685	-0.824865	-0.492343	-0.403789	-1.09074	-0.316457	-0.604481	-0.0735913	-0.720764	-0.0646274	0.200346	-0.780281	-0.292651	-0.819579	-0.418132	-2.03784	-0.0456542	0.559059
-1.44448	-1.95402	-2.43191	-1.2549	-1.95352	-1.56912	-0.826276	-0.493435	-0.405417	-1.09162	-0.317031	-0.605667	-0.074371	-0.721634	-0.0647225	0.199476	-0.780484	-0.293255	-0.819491	-0.418602	-2.03764	-0.0451261	0.560129
-1.444	-1.95568	-2.43494	-1.25597	-1.95411	-1.57004	-0.827546	-0.494488	-0.40691	-1.09224	-0.318059	-0.606236	-0.075233	-0.722218	-0.0654739	0.198536	-0.780371	-0.2939	-0.819849	-0.419227	-2.03752	-0.0448181	0.561748
-1.44352	-1.95679	-2.43616	-1.25706	-1.95455	-1.57082	-0.829158	-0.495125	-0.408134	-1.09303	-0.319199	-0.606842	-0.0758995	-0.723175	-0.0660277	0.197335	-0.780208	-0.294589	-0.819699	-0.419919	-2.03688	-0.0442817	0.562981
-1.44304	-1.95871	-2.43674	-1.25826	-1.95567	-1.57185	-0.830336	-0.496138	-0.40919	-1.09334	-0.320037	-0.607582	-0.0762889	-0.724269	-0.0661505	0.196608	-0.780011	-0.294943	-0.819568	-0.42073	-2.03588	-0.0437384	0.563554
-1.44256	-1.96045	-2.43713	-1.2595	-1.95701	-1.5726	-0.83185	-0.496479	-0.410292	-1.09395	-0.320638	-0.608014	-0.0769868	-0.725158	-0.066227	0.195957	-0.779899	-0.295406	-0.819773	-0.421103	-2.03555	-0.0432723	0.565066
-1.44208	-1.96234	-2.43915	-1.26051	-1.95817	-1.57282	-0.833049	-0.497141	-0.411445	-1.09456	-0.320733	-0.609144	-0.077246	-0.726092	-0.0662068	0.195899	-0.77957	-0.296196	-0.819886	-0.421626	-2.03627	-0.0427623	0.565555
-1.4416	-1.96394	-2.43881	-1.26148	-1.95871	-1.57343	-0.834391	-0.498624	-0.412939	-1.09498	-0.320852	-0.610321	-0.0778807	-0.72736	-0.0665968	0.195095	-0.779402	-0.296738	-0.820091	-0.422261	-2.03575	-0.0423263	0.566597
-1.44112	-1.96563	-2.4403	-1.26295	-1.95947	-1.57473	-0.835875	-0.499682	-0.413801	-1.09542	-0.321063	-0.611757	-0.0782368	-0.728776	-0.0673686	0.193761	-0.77912	-0.296567	-0.820508	-0.422454	-2.03696	-0.0419147	0.568279
-1.44064	-1.96751	-2.44193	-1.26433	-1.96014	-1.57541	-0.837237	-0.501165	-0.414932	-1.09573	-0.321152	-0.612931	-0.0788698	-0.729165	-0.0681335	0.193089	-0.778697	-0.296776	-0.820735	-0.422893	-2.03604	-0.04149	0.569343
-1.44016	-1.96919	-2.44356	-1.26561	-1.96069	-1.57663	-0.838457	-0.502394	-0.415981	-1.0964	-0.321566	-0.613675	-0.0796321	-0.729525	-0.0690203	0.192312	-0.778342	-0.296823	-0.821083	-0.423501	-2.03499	-0.0412415	0.570756
-1.43968	-1.97075	-2.44365	-1.26684	-1.96155	-1.5768	-0.839812	-0.503975	-0.417362	-1.09717	-0.321964	-0.614748	-0.0797822	-0.73033	-0.0692097	0.19128	-0.777667	-0.296562	-0.821428	-0.424192	-2.03365	-0.0407754	0.57163
-1.4392	-1.97298	-2.44534	-1.26808	-1.9625	-1.57745	-0.840903	-0.505186	-0.418867	-1.0975	-0.322814	-0.615145	-0.0802061	-0.731298	-0.0700229	0.19094	-0.777444	-0.29723	-0.821401	-0.424644	-2.0334	-0.0402346	0.572926
-1.43872	-1.9747	-2.4467	-1.26963	-1.96356	-1.57774	-0.842133	-0.50562	-0.420364	-1.09777	-0.322572	-0.616368	-0.0809843	-0.732202	-0.0703966	0.190235	-0.777105	-0.297889	-0.821372	-0.425308	-2.03555	-0.0389818	0.574292
-1.43824	-1.97609	-2.44644	-1.27069	-1.96422	-1.57838	-0.843593	-0.506819	-0.421516	-1.09846	-0.322333	-0.617889	-0.0813304	-0.732855	-0.0711152	0.190226	-0.776556	-0.298346	-0.82169	-0.425355	-2.03532	-0.0383291	0.575762
-1.43776	-1.97785	-2.44787	-1.27197	-1.96551	-1.57946	-0.845002	-0.507059	-0.42292	-1.09922	-0.323317	-0.618794	-0.0816242	-0.733797	-0.0722014	0.189696	-0.776134	-0.29933	-0.822022	-0.425424	-2.03762	-0.0380578	0.577233
-1.43728	-1.97915	-2.44776	-1.27334	-1.96616	-1.58042	-0.846072	-0.508074	-0.42416	-1.10016	-0.323521	-0.619845	-0.0820844	-0.73419	-0.0716088	0.18935	-0.775975	-0.300154	-0.82219	-0.425557	-2.03777	-0.037582	0.578686
-1.4368	-1.98074	-2.4487	-1.27453	-1.96726	-1.58073	-0.847579	-0.508813	-0.424884	-1.10112	-0.326467	-0.621441	-0.0828747	-0.734516	-0.0726951	0.188845	-0.775576	-0.300871	-0.822501	-0.425487	-2.03791	-0.0372087	0.57986
-1.43632	-1.98358	-2.44963	-1.27482	-1.96781	-1.5814	-0.84889	-0.510084	-0.425979	-1.1018	-0.32804	-0.622607	-0.0832199	-0.735101	-0.0725594	0.188991	-0.775093	-0.301595	-0.823226	-0.425856	-2.03798	-0.036657	0.581978
-1.43584	-1.98558	-2.4517	-1.27643	-1.968	-1.58215	-0.850096	-0.510862	-0.427341	-1.10282	-0.32848	-0.623587	-0.0837264	-0.735613	-0.0729788	0.188776	-0.774843	-0.301807	-0.823296	-0.426391	-2.03715	-0.0363135	0.583538
-1.43536	-1.98749	-2.45301	-1.27759	-1.96882	-1.58331	-0.851408	-0.512367	-0.428719	-1.10362	-0.329488	-0.624401	-0.0844907	-0.736043	-0.0738731	0.188263	-0.774764	-0.302482	-0.823739	-0.426801	-2.03667	-0.0360219	0.585007
-1.43488	-1.98927	-2.45488	-1.27894	-1.96972	-1.58396	-0.853198	-0.513107	-0.429648	-1.1043	-0.329623	-0.625669	-0.0851341	-0.736788	-0.074353	0.187386	-0.77449	-0.303786	-0.824307	-0.427438	-2.03719	-0.0352893	0.586397
-1.4344	-1.99113	-2.45414	-1.28094	-1.97091	-1.58491	-0.854729	-0.514051	-0.431143	-1.10516	-0.329748	-0.627096	-0.0861212	-0.73745	-0.0744856	0.187033	-0.774694	-0.304495	-0.824136	-0.428031	-2.03913	-0.0353203	0.587985
-1.43392	-1.99282	-2.45701	-1.28281	-1.97161	-1.58588	-0.855915	-0.515107	-0.432906	-1.10633	-0.331113	-0.627642	-0.0869422	-0.737949	-0.0750614	0.186816	-0.774722	-0.305496	-0.824488	-0.428586	-2.03902	-0.0351529	0.588926
-1.43344	-1.99528	-2.45943	-1.28466	-1.97271	-1.58754	-0.857078	-0.516549	-0.43419	-1.10692	-0.33152	-0.628895	-0.0873867	-0.738306	-0.075262	0.186008	-0.774408	-0.305738	-0.82476	-0.428808	-2.0385	-0.0345483	0.590561
-1.43296	-1.99663	-2.46159	-1.28637	-1.97389	-1.5888	-0.858236	-0.517671	-0.435898	-1.10711	-0.331237	-0.629671	-0.0878795	-0.738849	-0.0758666	0.185509	-0.774793	-0.306068	-0.824921	-0.429163	-2.03872	-0.0341931	0.591639
-1.43248	-1.99861	-2.46311	-1.2881	-1.97492	-1.58968	-0.859717	-0.518754	-0.437099	-1.10825	-0.331477	-0.630529	-0.0884287	-0.739244	-0.0767069	0.1852	-0.774741	-0.306645	-0.824748	-0.42965	-2.03906	-0.0332104	0.592963
-1.432	-2.00045	-2.4657	-1.28932	-1.97643	-1.59055	-0.861216	-0.520234	-0.439329	-1.10939	-0.330606	-0.631877	-0.0889681	-0.740086	-0.0767344	0.183867	-0.774689	-0.307789	-0.824641	-0.430158	-2.04083	-0.0326645	0.593842
-1.43152	-2.00288	-2.46808	-1.29104	-1.9775	-1.59146	-0.862557	-0.521103	-0.440818	-1.10998	-0.330588	-0.63324	-0.0894376	-0.740638	-0.0777853	0.183291	-0.774633	-0.308843	-0.825143	-0.430225	-2.04266	-0.0322966	0.594533
-1.43104	-2.0048	-2.4698	-1.29239	-1.97895	-1.59211	-0.863698	-0.522068	-0.442304	-1.11027	-0.332599	-0.63431	-0.0902957	-0.741544	-0.0790781	0.183267	-0.774225	-0.309844	-0.825255	-0.430473	-2.04301	-0.0318538	0.59496
-1.43056	-2.00662	-2.47272	-1.2939	-1.97963	-1.59337	-0.864494	-0.522805	-0.443589	-1.11112	-0.333814	-0.635432	-0.0914014	-0.742112	-0.0795277	0.182421	-0.773849	-0.310025	-0.825562	-0.431107	-2.04358	-0.0318257	0.596311
-1.43008	-2.00821	-2.47428	-1.29526	-1.98049	-1.59473	-0.865417	-0.523597	-0.445067	-1.11171	-0.334584	-0.636366	-0.0922681	-0.742715	-0.0799082	0.18173	-0.773865	-0.311608	-0.825717	-0.43185	-2.04541	-0.0314275	0.596371
-1.4296	-2.00977	-2.47493	-1.29685	-1.98093	-1.59487	-0.86663	-0.524822	-0.446601	-1.11215	-0.336041	-0.637388	-0.092442	-0.743255	-0.0805851	0.181457	-0.773899	-0.312038	-0.825868	-0.432254	-2.04603	-0.031428	0.597496
-1.42912	-2.01127	-2.47633	-1.29852	-1.98206	-1.59711	-0.867589	-0.525649	-0.447722	-1.11306	-0.335993	-0.638373	-0.0931289	-0.743597	-0.0814255	0.181261	-0.773836	-0.312751	-0.826236	-0.432681	-2.04645	-0.0308596	0.598662
-1.42864	-2.01304	-2.47719	-1.29983	-1.98314	-1.59816	-0.868788	-0.527093	-0.44919	-1.11401	-0.335703	-0.639899	-0.0937002	-0.744132	-0.0824861	0.1804	-0.773711	-0.313656	-0.826476	-0.433104	-2.04744	-0.0303423	0.59962
-1.42816	-2.01474	-2.4786	-1.30136	-1.98377	-1.59918	-0.869713	-0.528087	-0.450161	-1.11465	-0.336781	-0.640948	-0.094299	-0.744796	-0.0826488	0.180422	-0.773592	-0.314284	-0.826943	-0.433565	-2.04872	-0.0301987	0.601106
-1.42768	-2.01664	-2.48062	-1.3024	-1.98524	-1.60054	-0.871335	-0.52887	-0.452553	-1.11535	-0.337719	-0.64226	-0.0948981	-0.745337	-0.0835302	0.180128	-0.773271	-0.314817	-0.827002	-0.434322	-2.04846	-0.0293312	0.601559
-1.4272	-2.01905	-2.48348	-1.30337	-1.98687	-1.60167	-0.873014	-0.529919	-0.453955	-1.11619	-0.338994	-0.643506	-0.0957292	-0.74609	-0.084331	0.180067	-0.772792	-0.315481	-0.827048	-0.435237	-2.04891	-0.0292749	0.602813
-1.42672	-2.02104	-2.48514	-1.30508	-1.98811	-1.60314	-0.874152	-0.53015	-0.455864	-1.11673	-0.340154	-0.644242	-0.0959942	-0.747114	-0.0846575	0.179255	-0.773103	-0.316443	-0.82712	-0.435375	-2.0482	-0.0289499	0.603759
-1.42624	-2.0232	-2.4877	-1.30694	-1.98862	-1.60407	-0.87519	-0.530998	-0.457735	-1.11725	-0.340112	-0.644948	-0.096496	-0.747885	-0.0856311	0.178419	-0.772897	-0.316606	-0.827139	-0.435848	-2.0486	-0.0287876	0.604699
-1.42576	-2.0245	-2.48978	-1.30851	-1.98939	-1.60498	-0.876376	-0.531982	-0.459428	-1.12738	-0.341267	-0.645891	-0.0969659	-0.748435	-0.0869495	0.1782	-0.772973	-0.317533	-0.827431	-0.436716	-2.04878	-0.0285284	0.605533
-1.42528	-2.02653	-2.49022	-1.31051	-1.9899	-1.60606	-0.877406	-0.533269	-0.461186	-1.15083	-0.341052	-0.646256	-0.0975578	-0.749092	-0.0868726	0.177821	-0.772859	-0.318399	-0.827722	-0.437392	-2.04937	-0.0288521	0.606589
-1.4248	-2.02837	-2.48987	-1.31203	-1.99112	-1.60721	-0.878473	-0.534005	-0.461904	-1.16729	-0.341075	-0.646915	-0.0978386	-0.74972	-0.0875656	0.176916	-0.772744	-0.319287	-0.827704	-0.437973	-2.04974	-0.0281688	0.607359
-1.42432	-2.02948	-2.49101	-1.31402	-1.99314	-1.60848	-0.8795	-0.534838	-0.463479	-1.16809	-0.342831	-0.648031	-0.0984012	-0.75022	-0.0883948	0.176518	-0.772506	-0.32033	-0.827793	-0.43837	-2.04815	-0.0279785	0.608644
-1.42384	-2.03141	-2.4935	-1.31525	-1.99499	-1.60982	-0.880753	-0.535478	-0.464326	-1.16893	-0.343869	-0.648976	-0.0986349	-0.750832	-0.0888929	0.175891	-0.772511	-0.320863	-0.827796	-0.438887	-2.04818	-0.0280001	0.610428
-1.42336	-2.03423	-2.49467	-1.31732	-1.99673	-1.61121	-0.881524	-0.536559	-0.465722	-1.17007	-0.344823	-0.649733	-0.0992231	-0.751395	-0.0895557	0.175073	-0.772509	-0.321189	-0.827921	-0.439383	-2.04908	-0.027707	0.61193
-1.42288	-2.03635	-2.49481	-1.31872	-1.99852	-1.61228	-0.882949	-0.537578	-0.466273	-1.1711	-0.346192	-0.650676	-0.100015	-0.751963	-0.0899044	0.174336	-0.77235	-0.321513	-0.827954	-0.439731	-2.04839	-0.0273759	0.613315
-1.4224	-2.03805	-2.4962	-1.32026	-2.00011	-1.61319	-0.884048	-0.538297	-0.467179	-1.17198	-0.347376	-0.65205	-0.100692	-0.752855	-0.0903379	0.174077	-0.771943	-0.322442	-0.828087	-0.440167	-2.04834	-0.0274067	0.614361
-1.42192	-2.04067	-2.49734	-1.32151	-2.00123	-1.61459	-0.885193	-0.539353	-0.468413	-1.17325	-0.34791	-0.653365	-0.101692	-0.753684	-0.0906597	0.174263	-0.771441	-0.323126	-0.828459	-0.4408	-2.04874	-0.0269883	0.615324
-1.42144	-2.04214	-2.4967	-1.32235	-2.00272	-1.61564	-0.886408	-0.541198	-0.469518	-1.17407	-0.347797	-0.654639	-0.102764	-0.754323	-0.0915268	0.17373	-0.77098	-0.324015	-0.828714	-0.441287	-2.04852	-0.0272308	0.615642
-1.42096	-2.04375	-2.49653	-1.32399	-2.0038	-1.61691	-0.88765	-0.541895	-0.470779	-1.17489	-0.347406	-0.655821	-0.103004	-0.755186	-0.0912973	0.17296	-0.770733	-0.32463	-0.829013	-0.441419	-2.04818	-0.0269167	0.616162
-1.42048	-2.04489	-2.49815	-1.32478	-2.00479	-1.61804	-0.888798	-0.543541	-0.471913	-1.17548	-0.349463	-0.656717	-0.103522	-0.755752	-0.0930865	0.172542	-0.770509	-0.324937	-0.8294	-0.441446	-2.0483	-0.0264439	0.617278
-1.42	-2.04692	-2.49928	-1.3263	-2.0066	-1.61906	-0.890296	-0.544878	-0.473174	-1.17614	-0.350571	-0.657884	-0.10395	-0.756184	-0.0936598	0.172	-0.770446	-0.325751	-0.829738	-0.441711	-2.04747	-0.0266626	0.618311
-1.41952	-2.0489	-2.5013	-1.32817	-2.00794	-1.62071	-0.891522	-0.54543	-0.474291	-1.17746	-0.352952	-0.659209	-0.104666	-0.756822	-0.0944531	0.171063	-0.770496	-0.327253	-0.830025	-0.441921	-2.04837	-0.0263454	0.618597
-1.41904	-2.04983	-2.50213	-1.32987	-2.0092	-1.62203	-0.892533	-0.546056	-0.475489	-1.17807	-0.354466	-0.660248	-0.105049	-0.757494	-0.0949005	0.170086	-0.770247	-0.328202	-0.830016	-0.442552	-2.0484	-0.0262528	0.619666
-1.41856	-2.05166	-2.50207	-1.33101	-2.00961	-1.62377	-0.893953	-0.547646	-0.476289	-1.17872	-0.355761	-0.66177	-0.105901	-0.758335	-0.0957162	0.169728	-0.769626	-0.329459	-0.830313	-0.442853	-2.04777	-0.025843	0.620597
-1.41808	-2.05389	-2.50194	-1.333	-2.01124	-1.6247	-0.895252	-0.54826	-0.476947	-1.17901	-0.356189	-0.662852	-0.106623	-0.759036	-0.0964194	0.168689	-0.769856	-0.330495	-0.830435	-0.443445	-2.04769	-0.0257575	0.621431
-1.4176	-2.05606	-2.50239	-1.33507	-2.01254	-1.62621	-0.897162	-0.54823	-0.478364	-1.1794	-0.356752	-0.664332	-0.106814	-0.759597	-0.0967578	0.168571	-0.769599	-0.330757	-0.83043	-0.443939	-2.04773	-0.025113	0.622357
-1.41712	-2.05692	-2.50257	-1.33703	-2.01372	-1.6273	-0.898504	-0.549555	-0.479216	-1.17976	-0.356937	-0.665634	-0.107433	-0.760305	-0.0976689	0.167994	-0.768946	-0.332072	-0.830274	-0.444325	-2.04742	-0.0254456	0.622953
-1.41664	-2.05934	-2.50243	-1.33838	-2.01458	-1.62813	-0.899684	-0.549928	-0.479084	-1.1804	-0.358227	-0.666409	-0.107972	-0.761146	-0.0981708	0.167906	-0.769126	-0.332893	-0.830391	-0.444428	-2.04788	-0.0255645	0.623467
-1.41616	-2.06013	-2.50278	-1.33973	-2.0154	-1.62901	-0.901109	-0.550505	-0.480111	-1.18099	-0.356698	-0.667538	-0.108981	-0.761675	-0.0981908	0.167708	-0.768816	-0.333694	-0.830284	-0.444679	-2.04739	-0.025097	0.625314
-1.41568	-2.06169	-2.50266	-1.34075	-2.01654	-1.6308	-0.902081	-0.55155	-0.481401	-1.18192	-0.35723	-0.668513	-0.110329	-0.76259	-0.0986707	0.167156	-0.768629	-0.334898	-0.830488	-0.444863	-2.04739	-0.0249508	0.62727
-1.4152	-2.06312	-2.50232	-1.34255	-2.01817	-1.6326	-0.903636	-0.552358	-0.482827	-1.18259	-0.357238	-0.669597	-0.112001	-0.763377	-0.0990204	0.166362	-0.768342	-0.335855	-0.830693	-0.445048	-2.04714	-0.0251669	0.628797
-1.41472	-2.06497	-2.50114	-1.34427	-2.01922	-1.63226	-0.90498	-0.553568	-0.48389	-1.18316	-0.357795	-0.67067	-0.113084	-0.764106	-0.0992234	0.165836	-0.76825	-0.336758	-0.830629	-0.445334	-2.04679	-0.0247374	0.629844
-1.41424	-2.06727	-2.5006	-1.3463	-2.02026	-1.63248	-0.906075	-0.554266	-0.484614	-1.18381	-0.357192	-0.671793	-0.113617	-0.765137	-0.0998759	0.164968	-0.768342	-0.337099	-0.830465	-0.445386	-2.04694	-0.0243576	0.63061
-1.41376	-2.06943	-2.50152	-1.348	-2.0224	-1.63353	-0.907454	-0.555047	-0.485898	-1.1844	-0.357892	-0.672785	-0.114678	-0.766205	-0.100844	0.163685	-0.767949	-0.33725	-0.830381	-0.445454	-2.04818	-0.0243727	0.631985
-1.41328	-2.07152	-2.50163	-1.3491	-2.02332	-1.63404	-0.908807	-0.556247	-0.48671	-1.18546	-0.355856	-0.673285	-0.116204	-0.767084	-0.101515	0.163201	-0.768293	-0.337511	-0.830363	-0.445795	-2.04845	-0.0237091	0.633149
-1.4128	-2.07392	-2.50228	-1.35049	-2.0241	-1.6352	-0.910126	-0.557699	-0.48784	-1.18629	-0.355728	-0.674199	-0.116476	-0.767645	-0.102019	0.162893	-0.7681	-0.337846	-0.830489	-0.445741	-2.0501	-0.0233937	0.634129
-1.41232	-2.07578	-2.50213	-1.35192	-2.02536	-1.63642	-0.911384	-0.558353	-0.488928	-1.18682	-0.357045	-0.675145	-0.116614	-0.768355	-0.103249	0.161929	-0.76793	-0.338709	-0.830316	-0.446311	-2.05064	-0.0228209	0.634982
-1.41184	-2.07779	-2.50205	-1.3534	-2.02694	-1.63719	-0.913151	-0.559515	-0.489332	-1.18754	-0.358339	-0.675969	-0.117431	-0.768897	-0.103932	0.16187	-0.767958	-0.338976	-0.830504	-0.446464	-2.04989	-0.0224299	0.636522
-1.41136	-2.08018	-2.50283	-1.35516	-2.02798	-1.63829	-0.914401	-0.560241	-0.49051	-1.18827	-0.359114	-0.676812	-0.118414	-0.769621	-0.10474	0.161744	-0.767507	-0.339693	-0.830481	-0.446543	-2.0507	-0.0224841	0.637192
-1.41088	-2.08209	-2.50292	-1.35645	-2.02912	-1.63954	-0.915616	-0.561023	-0.491943	-1.18891	-0.359615	-0.677485	-0.118435	-0.770251	-0.105543	0.161297	-0.767257	-0.340531	-0.830705	-0.446529	-2.05044	-0.0227296	0.638549
-1.4104	-2.08472	-2.5024	-1.35806	-2.03038	-1.64065	-0.917116	-0.561636	-0.49329	-1.18942	-0.359599	-0.677819	-0.11844	-0.771027	-0.106207	0.160839	-0.767024	-0.340804	-0.831304	-0.447102	-2.05065	-0.0226353	0.639643
-1.40992	-2.08735	-2.50319	-1.35975	-2.03147	-1.64191	-0.918148	-0.562645	-0.494855	-1.18959	-0.360467	-0.679121	-0.118768	-0.771907	-0.106478	0.160484	-0.766796	-0.341024	-0.831326	-0.447107	-2.0527	-0.022608	0.64035
-1.40944	-2.08985	-2.50293	-1.36096	-2.03289	-1.64366	-0.919309	-0.563823	-0.494764	-1.19011	-0.361238	-0.679671	-0.119341	-0.772702	-0.107088	0.160371	-0.766761	-0.341667	-0.831195	-0.447225	-2.05454	-0.0219614	0.642325
-1.40896	-2.09219	-2.50232	-1.36257	-2.03433	-1.64453	-0.920554	-0.565866	-0.495493	-1.19098	-0.361682	-0.680633	-0.119737	-0.773831	-0.107423	0.159781	-0.766492	-0.34253	-0.831175	-0.447778	-2.05361	-0.0214918	0.643229
-1.40848	-2.09437	-2.50252	-1.36376	-2.03565	-1.64522	-0.921408	-0.567109	-0.496423	-1.19151	-0.361282	-0.681452	-0.120359	-0.774553	-0.108338	0.158849	-0.766466	-0.343378	-0.831584	-0.447994	-2.05309	-0.0216948	0.644128
-1.408	-2.0969	-2.50216	-1.36527	-2.03702	-1.64615	-0.922618	-0.567538	-0.497739	-1.19235	-0.360685	-0.682035	-0.120827	-0.775618	-0.109016	0.158142	-0.766132	-0.344082	-0.831505	-0.448576	-2.05344	-0.0214883	0.645601
-1.40752	-2.09914	-2.50277	-1.36667	-2.03774	-1.64707	-0.923874	-0.567544	-0.499099	-1.19322	-0.360259	-0.682524	-0.120933	-0.776218	-0.108963	0.157628	-0.766003	-0.344774	-0.831702	-0.448996	-2.05334	-0.0212258	0.646765
-1.40704	-2.10112	-2.50117	-1.36791	-2.0393	-1.64756	-0.925115	-0.568306	-0.500582	-1.1938	-0.359941	-0.683697	-0.121423	-0.776944	-0.109345	0.156622	-0.765749	-0.346127	-0.831893	-0.449433	-2.05261	-0.0207731	0.647439
-1.40656	-2.10398	-2.50022	-1.36886	-2.04036	-1.64898	-0.926384	-0.569073	-0.501531	-1.1941	-0.35909	-0.684932	-0.1224	-0.777589	-0.11015	0.155672	-0.765438	-0.346651	-0.8321	-0.449723	-2.05234	-0.0203477	0.648509
-1.40608	-2.10654	-2.49936	-1.37009	-2.04211	-1.64931	-0.927737	-0.570352	-0.50291	-1.19464	-0.358687	-0.685997	-0.123415	-0.77833	-0.109777	0.154406	-0.765611	-0.347429	-0.832141	-0.450328	-2.0518	-0.0195047	0.650081
-1.4056	-2.10914	-2.49954	-1.37158	-2.04314	-1.65015	-0.928767	-0.571767	-0.504406	-1.19544	-0.358801	-0.686405	-0.123849	-0.778992	-0.109588	0.153771	-0.765523	-0.348669	-0.832081	-0.450524	-2.05298	-0.0191975	0.650893
-1.40512	-2.11188	-2.49787	-1.37329	-2.04497	-1.65087	-0.930352	-0.573124	-0.505934	-1.19618	-0.358914	-0.687437	-0.124001	-0.779826	-0.109923	0.153311	-0.765189	-0.34901	-0.832385	-0.450746	-2.05393	-0.01868	0.651467
-1.40464	-2.11481	-2.49739	-1.3746	-2.04663	-1.65125	-0.931507	-0.573961	-0.507537	-1.19721	-0.358569	-0.68832	-0.124551	-0.780869	-0.109954	0.152468	-0.765104	-0.350216	-0.832224	-0.450843	-2.0552	-0.0185963	0.652033
-1.40416	-2.11726	-2.49753	-1.37618	-2.04849	-1.6519	-0.932641	-0.574507	-0.509282	-1.19779	-0.357699	-0.68951	-0.125357	-0.781528	-0.110577	0.151753	-0.76509	-0.351422	-0.832286	-0.45112	-2.05556	-0.0177404	0.653444
-1.40368	-2.11947	-2.4967	-1.37776	-2.04968	-1.65231	-0.933474	-0.574861	-0.510893	-1.19835	-0.357417	-0.690427	-0.125927	-0.78228	-0.110394	0.151522	-0.765052	-0.352116	-0.832381	-0.451867	-2.0571	-0.0173033	0.654244
-1.4032	-2.12185	-2.49651	-1.37924	-2.05096	-1.65306	-0.934456	-0.575646	-0.512654	-1.19909	-0.357415	-0.691358	-0.127385	-0.782861	-0.110887	0.150836	-0.764853	-0.353338	-0.832555	-0.451919	-2.05753	-0.0168737	0.655802
-1.40272	-2.12428	-2.49495	-1.38065	-2.05262	-1.65379	-0.936334	-0.57693	-0.514919	-1.2	-0.357805	-0.691802	-0.12761	-0.784091	-0.111132	0.150505	-0.764651	-0.35362	-0.832831	-0.452264	-2.05843	-0.0165499	0.656466
-1.40224	-2.12595	-2.49542	-1.38241	-2.05319	-1.65458	-0.937128	-0.578156	-0.516831	-1.2009	-0.356773	-0.692166	-0.128134	-0.785356	-0.111095	0.149952	-0.76439	-0.354011	-0.832682	-0.452319	-2.06006	-0.0165391	0.657684
-1.40176	-2.12854	-2.49653	-1.3834	-2.05429	-1.65471	-0.938363	-0.57908	-0.51867	-1.20179	-0.356582	-0.693378	-0.129254	-0.785918	-0.111517	0.150364	-0.764391	-0.355095	-0.832444	-0.452451	-2.05972	-0.0166744	0.658735
-1.40128	-2.131	-2.49664	-1.38543	-2.05487	-1.65478	-0.939533	-0.580629	-0.519529	-1.20246	-0.357308	-0.694035	-0.129491	-0.78665	-0.110222	0.150693	-0.764185	-0.355349	-0.83231	-0.452945	-2.06142	-0.0165431	0.660281
-1.4008	-2.13348	-2.49619	-1.387	-2.05647	-1.65537	-0.940655	-0.582114	-0.520659	-1.20319	-0.356256	-0.694776	-0.129754	-0.787636	-0.110456	0.150027	-0.763862	-0.355859	-0.832201	-0.453607	-2.0616	-0.0165334	0.661421
-1.40032	-2.13594	-2.49648	-1.38876	-2.05728	-1.65562	-0.941873	-0.583916	-0.522471	-1.20376	-0.356911	-0.695549	-0.130066	-0.788056	-0.110026	0.149716	-0.763572	-0.356328	-0.832192	-0.45378	-2.06112	-0.0163979	0.662239
-1.39984	-2.13774	-2.49663	-1.39031	-2.05826	-1.65567	-0.943153	-0.584621	-0.524004	-1.20448	-0.354451	-0.696896	-0.13042	-0.789007	-0.110332	0.149378	-0.763437	-0.357101	-0.83195	-0.454144	-2.06131	-0.016166	0.66446
-1.39936	-2.13997	-2.49777	-1.39175	-2.05978	-1.65596	-0.944147	-0.585668	-0.524826	-1.20524	-0.354656	-0.6973	-0.130478	-0.78984	-0.110307	0.149287	-0.763328	-0.3577	-0.831908	-0.454406	-2.06209	-0.0158183	0.665265
-1.39888	-2.14224	-2.49592	-1.39367	-2.06111	-1.65639	-0.945156	-0.585699	-0.526064	-1.20616	-0.353336	-0.698076	-0.130595	-0.790307	-0.11058	0.149205	-0.763276	-0.358408	-0.831742	-0.454565	-2.06209	-0.0154772	0.667143
-1.3984	-2.14461	-2.49594	-1.39511	-2.06256	-1.65615	-0.946007	-0.586409	-0.527276	-1.20654	-0.353348	-0.698394	-0.131091	-0.791125	-0.110372	0.149178	-0.762928	-0.358857	-0.831596	-0.454808	-2.06218	-0.0149348	0.667921
-1.39792	-2.14702	-2.49627	-1.39666	-2.06356	-1.65639	-0.946736	-0.587532	-0.528607	-1.20737	-0.353156	-0.698819	-0.131374	-0.791852	-0.110624	0.148844	-0.762918	-0.359085	-0.831605	-0.455103	-2.06212	-0.013913	0.669414
-1.39744	-2.14945	-2.49477	-1.39857	-2.06448	-1.65631	-0.94782	-0.587779	-0.529628	-1.20839	-0.352649	-0.699335	-0.131902	-0.79271	-0.111006	0.14874	-0.76253	-0.3597	-0.831523	-0.455682	-2.06146	-0.0135161	0.6707
-1.39696	-2.15186	-2.49428	-1.39979	-2.06587	-1.65587	-0.948986	-0.588519	-0.53062	-1.20945	-0.351482	-0.699297	-0.132838	-0.793674	-0.111683	0.148229	-0.762666	-0.360561	-0.831795	-0.455993	-2.06165	-0.0132705	0.67254
-1.39648	-2.15405	-2.49359	-1.40115	-2.06657	-1.6561	-0.949685	-0.589578	-0.531611	-1.21042	-0.350718	-0.69985	-0.133118	-0.794292	-0.111547	0.148092	-0.762262	-0.360894	-0.832119	-0.456172	-2.06231	-0.0129727	0.673678
-1.396	-2.15624	-2.49319	-1.40272	-2.06752	-1.65601	-0.950676	-0.589899	-0.533404	-1.21117	-0.349787	-0.700457	-0.134018	-0.794594	-0.111734	0.148379	-0.762026	-0.361337	-0.832289	-0.456672	-2.06367	-0.0123554	0.675037
-1.39552	-2.15826	-2.49261	-1.40499	-2.0685	-1.65606	-0.951649	-0.591305	-0.535005	-1.21223	-0.34972	-0.701005	-0.134403	-0.795253	-0.112063	0.148204	-0.762052	-0.361379	-0.832556	-0.456835	-2.06286	-0.0115819	0.676216
-1.39504	-2.161	-2.4912	-1.4074	-2.06949	-1.65629	-0.952706	-0.592157	-0.53596	-1.21273	-0.349304	-0.701891	-0.134904	-0.796168	-0.112245	0.14764	-0.76197	-0.361881	-0.832756	-0.457029	-2.06185	-0.0113001	0.677189
-1.39456	-2.16366	-2.49049	-1.40929	-2.06978	-1.65692	-0.95396	-0.593531	-0.536844	-1.21337	-0.349807	-0.702228	-0.136024	-0.796701	-0.11245	0.147349	-0.761976	-0.362714	-0.833223	-0.457205	-2.06043	-0.0103095	0.678396
-1.39408	-2.16603	-2.48918	-1.41098	-2.07117	-1.65652	-0.954761	-0.594958	-0.537786	-1.21397	-0.349883	-0.702739	-0.136706	-0.797174	-0.113215	0.147492	-0.761993	-0.363069	-0.833469	-0.457725	-2.06074	-0.00974527	0.679781
-1.3936	-2.16774	-2.48949	-1.41238	-2.07205	-1.65637	-0.955873	-0.595531	-0.539066	-1.21451	-0.348953	-0.703951	-0.136969	-0.797863	-0.113352	0.147629	-0.761772	-0.364029	-0.83359	-0.45785	-2.05966	-0.0100693	0.680545
-1.39312	-2.16979	-2.49102	-1.41362	-2.07312	-1.65673	-0.956887	-0.596376	-0.539042	-1.2152	-0.349014	-0.704382	-0.137468	-0.798291	-0.113816	0.148263	-0.760958	-0.364835	-0.833462	-0.458091	-2.06083	-0.00945289	0.682249
-1.39264	-2.17249	-2.4915	-1.41558	-2.07422	-1.65706	-0.957901	-0.597031	-0.539111	-1.21567	-0.348896	-0.705139	-0.138015	-0.799199	-0.114094	0.147778	-0.760947	-0.365283	-0.83345	-0.458317	-2.06111	-0.00888779	0.683983
-1.39216	-2.17507	-2.49125	-1.41699	-2.07525	-1.65698	-0.958915	-0.598004	-0.540063	-1.21631	-0.346688	-0.705634	-0.138798	-0.79955	-0.114224	0.147538	-0.760818	-0.365458	-0.833644	-0.458644	-2.0597	-0.00831968	0.685458
-1.39168	-2.17714	-2.49107	-1.41876	-2.07579	-1.65742	-0.959941	-0.598989	-0.541152	-1.2172	-0.344801	-0.70667	-0.139533	-0.79987	-0.114734	0.147721	-0.760489	-0.365858	-0.833735	-0.459134	-2.05953	-0.00752788	0.686989
-1.3912	-2.17977	-2.49232	-1.4205	-2.07706	-1.65782	-0.960941	-0.599983	-0.541511	-1.21776	-0.344089	-0.706741	-0.140729	-0.800358	-0.115155	0.147755	-0.760283	-0.366285	-0.83393	-0.459403	-2.05927	-0.00741765	0.688593
-1.39072	-2.1818	-2.49283	-1.42202	-2.07864	-1.65794	-0.962074	-0.600788	-0.541699	-1.21847	-0.343213	-0.706794	-0.141214	-0.800934	-0.115757	0.1474	-0.759807	-0.367091	-0.833973	-0.459636	-2.05798	-0.00724319	0.691103
-1.39024	-2.18423	-2.49295	-1.42328	-2.07889	-1.65908	-0.963221	-0.60168	-0.542545	-1.21906	-0.341938	-0.707212	-0.14188	-0.801479	-0.116466	0.146942	-0.759507	-0.367652	-0.8341	-0.459989	-2.05746	-0.00696882	0.69216
-1.38976	-2.18699	-2.49145	-1.42465	-2.07998	-1.65923	-0.964193	-0.60222	-0.543103	-1.21968	-0.33933	-0.708534	-0.142299	-0.801885	-0.116663	0.146655	-0.759763	-0.368423	-0.8345	-0.460263	-2.05532	-0.00681621	0.694369
-1.38928	-2.18957	-2.49171	-1.42578	-2.08097	-1.65944	-0.965292	-0.603055	-0.544373	-1.22073	-0.338152	-0.709173	-0.143028	-0.802272	-0.116564	0.146195	-0.759418	-0.368971	-0.834677	-0.460302	-2.05355	-0.00614258	0.696096
-1.3888	-2.19146	-2.49311	-1.42747	-2.08226	-1.66037	-0.966397	-0.604606	-0.545306	-1.2212	-0.336575	-0.709945	-0.143803	-0.802577	-0.117679	0.146373	-0.75908	-0.369781	-0.834802	-0.460374	-2.05518	-0.00602709	0.697027
-1.38832	-2.19427	-2.49457	-1.42912	-2.08287	-1.66073	-0.967325	-0.605602	-0.546184	-1.22174	-0.335885	-0.710694	-0.144511	-0.802771	-0.117389	0.146153	-0.758982	-0.370042	-0.835074	-0.460847	-2.05404	-0.00596701	0.698396
-1.38784	-2.1964	-2.49521	-1.4307	-2.08355	-1.66065	-0.96899	-0.606635	-0.547004	-1.22269	-0.334594	-0.711263	-0.145285	-0.803352	-0.118091	0.14568	-0.758749	-0.370341	-0.835526	-0.460899	-2.05376	-0.00583459	0.699967
-1.38736	-2.19923	-2.49664	-1.43222	-2.08356	-1.66119	-0.97043	-0.607704	-0.547942	-1.22365	-0.33154	-0.711804	-0.145816	-0.804283	-0.117685	0.145125	-0.758624	-0.370787	-0.835969	-0.461065	-2.05287	-0.00568745	0.701072
-1.38688	-2.20125	-2.49739	-1.43376	-2.08464	-1.66162	-0.971413	-0.608216	-0.54941	-1.22422	-0.328575	-0.712055	-0.146233	-0.8049	-0.118003	0.145154	-0.758413	-0.370679	-0.836445	-0.461183	-2.0513	-0.00497787	0.701802
-1.3864	-2.20421	-2.49746	-1.43528	-2.08573	-1.66271	-0.972761	-0.608934	-0.550181	-1.22507	-0.327373	-0.712508	-0.146839	-0.805526	-0.118295	0.145662	-0.758483	-0.370799	-0.83655	-0.46124	-2.04902	-0.00469369	0.702603
-1.38592	-2.20611	-2.49786	-1.43653	-2.08622	-1.66338	-0.973787	-0.610226	-0.55042	-1.22567	-0.326085	-0.712988	-0.147899	-0.806084	-0.118393	0.145354	-0.758342	-0.370831	-0.836536	-0.461433	-2.04786	-0.00459974	0.703842
-1.38544	-2.20916	-2.49922	-1.43765	-2.08736	-1.6637	-0.975064	-0.610499	-0.550845	-1.22681	-0.324541	-0.713583	-0.148633	-0.806675	-0.118905	0.145388	-0.758151	-0.370824	-0.83641	-0.461639	-2.04731	-0.00482851	0.704978
-1.38496	-2.21146	-2.49955	-1.43877	-2.08946	-1.66453	-0.976356	-0.610724	-0.551154	-1.22742	-0.324258	-0.714506	-0.149021	-0.807099	-0.119509	0.145464	-0.758088	-0.371016	-0.836524	-0.461801	-2.047	-0.00446444	0.70589
-1.38448	-2.21402	-2.50216	-1.44056	-2.09027	-1.66451	-0.977654	-0.612067	-0.551255	-1.22819	-0.325364	-0.715284	-0.149801	-0.807477	-0.119911	0.145327	-0.758153	-0.371454	-0.836279	-0.462406	-2.04641	-0.00439434	0.706941
-1.384	-2.21589	-2.50279	-1.44207	-2.0918	-1.66471	-0.978967	-0.613475	-0.551892	-1.22877	-0.324189	-0.716354	-0.150036	-0.807898	-0.120484	0.145198	-0.758204	-0.37202	-0.836184	-0.462572	-2.04598	-0.00413712	0.708916
-1.38352	-2.21862	-2.50289	-1.44292	-2.09225	-1.66542	-0.980077	-0.614753	-0.551954	-1.22895	-0.324853	-0.717191	-0.150645	-0.808305	-0.121591	0.144741	-0.757905	-0.372496	-0.835936	-0.462694	-2.04679	-0.00426289	0.710676
-1.38304	-2.22126	-2.5029	-1.44389	-2.09345	-1.66655	-0.981048	-0.616922	-0.552437	-1.22962	-0.324494	-0.717847	-0.151931	-0.808315	-0.122012	0.144176	-0.757794	-0.372826	-0.836113	-0.462882	-2.04658	-0.00422021	0.711816
-1.38256	-2.22384	-2.50323	-1.44555	-2.09524	-1.66718	-0.982243	-0.618027	-0.553173	-1.23032	-0.323614	-0.718963	-0.152317	-0.80857	-0.122363	0.143833	-0.757394	-0.372433	-0.835845	-0.463024	-2.04609	-0.00434751	0.712917
-1.38208	-2.22529	-2.50306	-1.44643	-2.09644	-1.66818	-0.983419	-0.619662	-0.553382	-1.23102	-0.324101	-0.719414	-0.153346	-0.808856	-0.123244	0.143737	-0.75693	-0.372038	-0.835728	-0.463095	-2.04571	-0.00446851	0.713652
-1.3816	-2.2277	-2.50371	-1.44744	-2.09701	-1.66849	-0.984765	-0.621377	-0.553452	-1.23154	-0.32467	-0.720103	-0.153931	-0.809211	-0.124228	0.143358	-0.756588	-0.371791	-0.835606	-0.463027	-2.04603	-0.00425648	0.714921
-1.38112	-2.22963	-2.50662	-1.44873	-2.09788	-1.6693	-0.986263	-0.622797	-0.55353	-1.23197	-0.325251	-0.720363	-0.154655	-0.809674	-0.125009	0.142646	-0.756193	-0.372087	-0.835614	-0.463	-2.04418	-0.00369869	0.716209
-1.38064	-2.23185	-2.50647	-1.45002	-2.09885	-1.66975	-0.987441	-0.62457	-0.553904	-1.23236	-0.325537	-0.721362	-0.155799	-0.809927	-0.125589	0.14228	-0.755427	-0.37244	-0.835806	-0.462972	-2.0451	-0.00362819	0.717877
-1.38016	-2.23357	-2.50747	-1.45182	-2.09962	-1.67057	-0.988561	-0.62607	-0.554123	-1.23297	-0.325999	-0.722467	-0.157243	-0.810476	-0.12673	0.141671	-0.755033	-0.373031	-0.835842	-0.462897	-2.04539	-0.00346531	0.719143
-1.37968	-2.23505	-2.50831	-1.45274	-2.10002	-1.67154	-0.990065	-0.627733	-0.554927	-1.23332	-0.327834	-0.723008	-0.158098	-0.811091	-0.127104	0.141526	-0.754519	-0.372836	-0.836033	-0.463017	-2.04661	-0.00387054	0.720303
-1.3792	-2.23712	-2.50856	-1.45453	-2.10144	-1.67271	-0.991283	-0.628876	-0.555315	-1.23369	-0.329997	-0.72395	-0.159064	-0.811811	-0.127943	0.141033	-0.754055	-0.372994	-0.835958	-0.463152	-2.04717	-0.0044174	0.721452
-1.37872	-2.23938	-2.51072	-1.45617	-2.10229	-1.67363	-0.992384	-0.630572	-0.555961	-1.23413	-0.3299	-0.724713	-0.15991	-0.811988	-0.129429	0.140603	-0.753685	-0.373664	-0.836055	-0.463295	-2.04939	-0.00442368	0.722658
-1.37824	-2.24175	-2.51074	-1.45702	-2.10413	-1.67505	-0.993725	-0.632318	-0.556493	-1.23473	-0.329799	-0.726225	-0.160705	-0.812314	-0.130089	0.139803	-0.752913	-0.37355	-0.836278	-0.463425	-2.04817	-0.00435338	0.723944
-1.37776	-2.24442	-2.51064	-1.45844	-2.10519	-1.67584	-0.994875	-0.634121	-0.556911	-1.23552	-0.33124	-0.727888	-0.161505	-0.812604	-0.131028	0.139606	-0.752932	-0.373684	-0.836601	-0.46348	-2.04896	-0.00393481	0.725088
-1.37728	-2.24677	-2.51234	-1.4595	-2.10671	-1.67664	-0.995966	-0.635056	-0.557	-1.23661	-0.333357	-0.728749	-0.162551	-0.813517	-0.13125	0.139298	-0.752533	-0.373247	-0.83671	-0.463333	-2.0491	-0.0041646	0.726998
-1.3768	-2.24882	-2.51385	-1.46061	-2.10734	-1.67725	-0.99715	-0.636191	-0.557915	-1.23707	-0.333405	-0.730023	-0.163187	-0.814263	-0.132507	0.139386	-0.751627	-0.373156	-0.837046	-0.46336	-2.04942	-0.00372853	0.728693
-1.37632	-2.25135	-2.51501	-1.46211	-2.10848	-1.67771	-0.998625	-0.637346	-0.558697	-1.23799	-0.334707	-0.730259	-0.164065	-0.815286	-0.133856	0.139058	-0.751084	-0.373497	-0.837465	-0.462958	-2.05012	-0.00396685	0.729933
-1.37584	-2.25396	-2.51541	-1.46357	-2.1098	-1.67799	-0.999618	-0.638377	-0.559771	-1.23873	-0.335084	-0.730736	-0.164806	-0.815554	-0.13447	0.138257	-0.751028	-0.373316	-0.837668	-0.462698	-2.05	-0.00395144	0.732016
-1.37536	-2.25545	-2.51671	-1.46416	-2.11062	-1.679	-1.00102	-0.640504	-0.560066	-1.23915	-0.335908	-0.731746	-0.165533	-0.815938	-0.135516	0.137526	-0.750679	-0.373363	-0.83785	-0.462204	-2.05056	-0.00372341	0.733572
-1.37488	-2.25785	-2.5167	-1.46577	-2.11108	-1.67952	-1.00215	-0.641646	-0.561093	-1.2395	-0.337691	-0.732603	-0.166391	-0.816602	-0.136581	0.137249	-0.750711	-0.373226	-0.838275	-0.462064	-2.05254	-0.00380563	0.73514
-1.3744	-2.26034	-2.51806	-1.4666	-2.11168	-1.68111	-1.00328	-0.643558	-0.56186	-1.24011	-0.338873	-0.733805	-0.16666	-0.816793	-0.136998	0.137364	-0.750467	-0.372134	-0.838531	-0.461634	-2.05095	-0.00366536	0.736251
-1.37392	-2.26194	-2.51906	-1.46768	-2.1127	-1.68296	-1.00466	-0.646814	-0.563141	-1.24071	-0.340591	-0.734845	-0.167516	-0.817132	-0.1383	0.136583	-0.749883	-0.371187	-0.838491	-0.461262	-2.05177	-0.00355279	0.737658
-1.37344	-2.26408	-2.52103	-1.46892	-2.11337	-1.68409	-1.00578	-0.64922	-0.564194	-1.24138	-0.342906	-0.735731	-0.167964	-0.817604	-0.139305	0.136379	-0.749923	-0.371098	-0.838821	-0.461039	-2.05175	-0.00367789	0.739352
-1.37296	-2.26581	-2.52134	-1.46992	-2.11435	-1.68507	-1.00652	-0.649841	-0.564908	-1.24191	-0.343124	-0.736865	-0.168467	-0.817511	-0.140467	0.136081	-0.749737	-0.370456	-0.838773	-0.460695	-2.05222	-0.00417086	0.741278
-1.37248	-2.26817	-2.52194	-1.47117	-2.11507	-1.68576	-1.0078	-0.65057	-0.565885	-1.24262	-0.344457	-0.738314	-0.16873	-0.817987	-0.140806	0.136245	-0.749473	-0.370261	-0.838948	-0.460813	-2.05319	-0.00462782	0.742349
-1.372	-2.27021	-2.52225	-1.4724	-2.11688	-1.68621	-1.00898	-0.651894	-0.566317	-1.24325	-0.344928	-0.738764	-0.169788	-0.81831	-0.141738	0.135658	-0.749043	-0.369876	-0.838994	-0.460908	-2.05341	-0.00492576	0.74384
-1.37152	-2.27235	-2.52452	-1.47419	-2.11779	-1.68849	-1.01018	-0.654165	-0.567164	-1.24411	-0.345806	-0.739763	-0.169609	-0.818975	-0.14218	0.136174	-0.748762	-0.369772	-0.839062	-0.460792	-2.05415	-0.00527725	0.744797
-1.37104	-2.27366	-2.52652	-1.4756	-2.11854	-1.68948	-1.01125	-0.656326	-0.56781	-1.24496	-0.346432	-0.741011	-0.170493	-0.819654	-0.143197	0.135811	-0.748008	-0.370086	-0.839102	-0.46079	-2.0544	-0.00546914	0.745416
-1.37056	-2.27529	-2.52807	-1.47686	-2.12006	-1.68995	-1.01266	-0.657626	-0.568856	-1.24614	-0.349906	-0.742321	-0.17081	-0.820413	-0.143819	0.135416	-0.7477	-0.369739	-0.839175	-0.460722	-2.05566	-0.00522644	0.74656
-1.37008	-2.27699	-2.52943	-1.47875	-2.1212	-1.69128	-1.01405	-0.658843	-0.570586	-1.24703	-0.353028	-0.743167	-0.171276	-0.821098	-0.144632	0.134694	-0.747269	-0.369543	-0.839308	-0.460467	-2.05679	-0.00480467	0.747687
-1.3696	-2.27894	-2.53004	-1.47965	-2.12252	-1.69229	-1.0148	-0.660776	-0.571016	-1.2481	-0.35373	-0.744322	-0.171261	-0.822042	-0.145321	0.134001	-0.746781	-0.369223	-0.839301	-0.460819	-2.05716	-0.00462152	0.748546
-1.36912	-2.28086	-2.53205	-1.48134	-2.12356	-1.69267	-1.01584	-0.6633	-0.571456	-1.24935	-0.355284	-0.745641	-0.171748	-0.822647	-0.145406	0.133891	-0.746721	-0.369185	-0.83926	-0.460747	-2.0601	-0.00421223	0.749842
-1.36864	-2.28261	-2.5336	-1.48218	-2.12486	-1.69319	-1.01679	-0.664924	-0.572462	-1.25026	-0.35643	-0.747235	-0.171458	-0.823213	-0.14632	0.133009	-0.746122	-0.369541	-0.839382	-0.460766	-2.06184	-0.00412798	0.750728
-1.36816	-2.28457	-2.53476	-1.48379	-2.12624	-1.69401	-1.01789	-0.667521	-0.572801	-1.25098	-0.35911	-0.748445	-0.172527	-0.824125	-0.147585	0.132054	-0.745878	-0.370117	-0.839059	-0.460679	-2.06313	-0.00395787	0.751833
-1.36768	-2.28598	-2.5399	-1.48522	-2.12733	-1.69464	-1.0189	-0.668873	-0.57396	-1.25198	-0.360886	-0.749207	-0.173062	-0.824799	-0.148682	0.13152	-0.745629	-0.370195	-0.838913	-0.460634	-2.06417	-0.00391004	0.752755
-1.3672	-2.28792	-2.54007	-1.48705	-2.12847	-1.69569	-1.02005	-0.669127	-0.574796	-1.25275	-0.362945	-0.750266	-0.172896	-0.825205	-0.149998	0.130781	-0.745183	-0.370284	-0.838939	-0.460488	-2.06554	-0.00346481	0.754236
-1.36672	-2.28949	-2.54013	-1.48872	-2.12913	-1.69641	-1.02126	-0.670466	-0.575669	-1.25359	-0.365129	-0.751156	-0.173164	-0.825912	-0.151458	0.129674	-0.744615	-0.370735	-0.839092	-0.460334	-2.06674	-0.00297058	0.754956
-1.36624	-2.2915	-2.53908	-1.49014	-2.13005	-1.69639	-1.02237	-0.672234	-0.576578	-1.25446	-0.366674	-0.752077	-0.174298	-0.826561	-0.153143	0.128871	-0.74451	-0.370468	-0.839217	-0.460422	-2.06679	-0.00251811	0.755926
-1.36576	-2.29375	-2.53859	-1.49124	-2.13072	-1.69725	-1.02348	-0.673905	-0.577155	-1.25491	-0.36755	-0.752942	-0.175145	-0.826997	-0.154463	0.127801	-0.744193	-0.370745	-0.839422	-0.460188	-2.06637	-0.00238499	0.75729
-1.36528	-2.2958	-2.53931	-1.49217	-2.13163	-1.69771	-1.02464	-0.675488	-0.5781	-1.25586	-0.36991	-0.753719	-0.175543	-0.827485	-0.156147	0.127182	-0.743852	-0.370732	-0.83971	-0.460203	-2.06627	-0.00189237	0.758466
-1.3648	-2.29748	-2.54081	-1.49352	-2.13327	-1.69766	-1.02566	-0.677359	-0.578702	-1.25671	-0.370729	-0.755069	-0.176784	-0.828186	-0.15779	0.126513	-0.743716	-0.370952	-0.839643	-0.460037	-2.06936	-0.00159814	0.759755
-1.36432	-2.29994	-2.54211	-1.49493	-2.13475	-1.6981	-1.02673	-0.679626	-0.578814	-1.25742	-0.370932	-0.755484	-0.177079	-0.828616	-0.158564	0.124982	-0.742719	-0.370889	-0.839724	-0.459927	-2.07031	-0.00155343	0.760279
-1.36384	-2.30238	-2.54302	-1.4963	-2.13549	-1.6989	-1.02787	-0.68121	-0.579827	-1.25827	-0.372642	-0.756036	-0.177913	-0.82897	-0.159556	0.123999	-0.742731	-0.371431	-0.839973	-0.460029	-2.07103	-0.00110539	0.761278
-1.36336	-2.30459	-2.54406	-1.49783	-2.13659	-1.69911	-1.02912	-0.682758	-0.580755	-1.25899	-0.374083	-0.756803	-0.179128	-0.829328	-0.160175	0.122679	-0.742327	-0.371561	-0.839836	-0.459954	-2.07228	-0.000875353	0.762148
-1.36288	-2.30664	-2.54548	-1.4994	-2.13786	-1.69944	-1.03058	-0.684727	-0.581597	-1.2602	-0.374767	-0.757503	-0.17964	-0.830022	-0.161514	0.121853	-0.741843	-0.37129	-0.840089	-0.460053	-2.07421	-0.000509927	0.762955
-1.3624	-2.3089	-2.54494	-1.50056	-2.13839	-1.69966	-1.03148	-0.685898	-0.582751	-1.26073	-0.375615	-0.758139	-0.180013	-0.830344	-0.162938	0.121843	-0.741562	-0.371318	-0.840228	-0.460096	-2.07584	0.000261601	0.764074
-1.36192	-2.31147	-2.5449	-1.50174	-2.13915	-1.69987	-1.03295	-0.687236	-0.583812	-1.26136	-0.376536	-0.758909	-0.180259	-0.830536	-0.163949	0.120912	-0.741708	-0.371862	-0.840075	-0.460153	-2.07576	0.000830732	0.76586
-1.36144	-2.3139	-2.54543	-1.50282	-2.14005	-1.7005	-1.03413	-0.688303	-0.585116	-1.26165	-0.375989	-0.759157	-0.18107	-0.831354	-0.165014	0.120317	-0.741423	-0.37236	-0.840494	-0.460219	-2.07576	0.00142824	0.767012
-1.36096	-2.316	-2.5446	-1.50397	-2.14111	-1.7009	-1.03542	-0.690016	-0.586446	-1.2621	-0.376435	-0.7603	-0.182024	-0.831498	-0.166433	0.119782	-0.741254	-0.372153	-0.840396	-0.4602	-2.07664	0.00178462	0.768143
-1.36048	-2.31827	-2.5456	-1.50535	-2.14158	-1.70146	-1.03635	-0.69252	-0.587674	-1.26259	-0.377865	-0.7607	-0.182684	-0.832246	-0.167798	0.119108	-0.741475	-0.372379	-0.840523	-0.460154	-2.07519	0.00240611	0.76963
-1.36	-2.32011	-2.54617	-1.5063	-2.14226	-1.70221	-1.03721	-0.694122	-0.588559	-1.2632	-0.379528	-0.761203	-0.183207	-0.833324	-0.169004	0.118068	-0.741542	-0.372497	-0.840654	-0.46046	-2.07574	0.00309363	0.77083
-1.35952	-2.32172	-2.54471	-1.5072	-2.1426	-1.70244	-1.03841	-0.696327	-0.589663	-1.26406	-0.379705	-0.761767	-0.183905	-0.833884	-0.170582	0.117668	-0.741359	-0.37284	-0.840872	-0.460407	-2.07621	0.00281673	0.772285
-1.35904	-2.32412	-2.54391	-1.5091	-2.14359	-1.70263	-1.03958	-0.698631	-0.590143	-1.26491	-0.381386	-0.762896	-0.184822	-0.83465	-0.17231	0.116909	-0.741102	-0.373098	-0.840941	-0.460044	-2.07684	0.00272348	0.773595
-1.35856	-2.32615	-2.54336	-1.51042	-2.14461	-1.70277	-1.04047	-0.700881	-0.590448	-1.26586	-0.381708	-0.763374	-0.18577	-0.835597	-0.174015	0.115867	-0.740818	-0.37283	-0.840964	-0.459984	-2.08011	0.00237784	0.77464
-1.35808	-2.32808	-2.54264	-1.51186	-2.14616	-1.70349	-1.04149	-0.702405	-0.591992	-1.26646	-0.381757	-0.764616	-0.186711	-0.836231	-0.174952	0.114392	-0.74038	-0.372694	-0.841026	-0.459807	-2.08025	0.00264254	0.77574
-1.3576	-2.33002	-2.54317	-1.51311	-2.14758	-1.70379	-1.04246	-0.704139	-0.593708	-1.26708	-0.382722	-0.765166	-0.187158	-0.836765	-0.175906	0.113479	-0.740317	-0.372767	-0.841161	-0.459708	-2.08129	0.00211759	0.777544
-1.35712	-2.33271	-2.54388	-1.51422	-2.14882	-1.70437	-1.04348	-0.705941	-0.594944	-1.26798	-0.382723	-0.765702	-0.188158	-0.837411	-0.177819	0.112744	-0.740206	-0.372546	-0.841302	-0.45949	-2.08178	0.00208727	0.778692
-1.35664	-2.33536	-2.54371	-1.51585	-2.14932	-1.70487	-1.04428	-0.70766	-0.595913	-1.26885	-0.384082	-0.766526	-0.188615	-0.837884	-0.179533	0.111622	-0.740006	-0.373115	-0.841339	-0.459314	-2.08379	0.00181072	0.780545
-1.35616	-2.33812	-2.54304	-1.51715	-2.14978	-1.70515	-1.0453	-0.709339	-0.596933	-1.26955	-0.38464	-0.767239	-0.189557	-0.83874	-0.180829	0.110714	-0.739831	-0.373864	-0.841472	-0.459515	-2.08582	0.00152564	0.781591
-1.35568	-2.33977	-2.54324	-1.51815	-2.15103	-1.70579	-1.04639	-0.711293	-0.597968	-1.27043	-0.383968	-0.767438	-0.19011	-0.839427	-0.182269	0.11025	-0.739742	-0.374124	-0.841361	-0.459251	-2.08753	0.000824302	0.782754
-1.3552	-2.34196	-2.54474	-1.51957	-2.15132	-1.70612	-1.04735	-0.712824	-0.598884	-1.27131	-0.38407	-0.76796	-0.190444	-0.839556	-0.183508	0.109726	-0.739342	-0.375045	-0.841526	-0.459268	-2.08875	0.000561305	0.783758
-1.35472	-2.34398	-2.54573	-1.52098	-2.15187	-1.70718	-1.04817	-0.714955	-0.599654	-1.27209	-0.383573	-0.769003	-0.191489	-0.840007	-0.184218	0.109304	-0.739047	-0.37544	-0.841445	-0.459708	-2.08969	0.000475704	0.784383
-1.35424	-2.34588	-2.54502	-1.52143	-2.15215	-1.7086	-1.04882	-0.716479	-0.600781	-1.27302	-0.383535	-0.769222	-0.192801	-0.840342	-0.185499	0.109025	-0.738982	-0.375975	-0.841391	-0.459453	-2.09047	0.000102103	0.78528
-1.35376	-2.34798	-2.54577	-1.52328	-2.153	-1.70913	-1.0497	-0.717811	-0.601938	-1.27417	-0.384051	-0.769215	-0.19365	-0.840698	-0.186307	0.108507	-0.738711	-0.376359	-0.841594	-0.459411	-2.09148	-0.000208348	0.785867
-1.35328	-2.34978	-2.54596	-1.52445	-2.1541	-1.70924	-1.05069	-0.719234	-0.603142	-1.27522	-0.38413	-0.769542	-0.194188	-0.841484	-0.187137	0.108513	-0.738055	-0.377095	-0.841702	-0.459566	-2.0907	0.00030705	0.787142
-1.3528	-2.35147	-2.54635	-1.5255	-2.15488	-1.71003	-1.05147	-0.720826	-0.604621	-1.27605	-0.383879	-0.770418	-0.194644	-0.842276	-0.188151	0.108702	-0.737561	-0.377242	-0.84179	-0.459507	-2.09197	0.000508118	0.788596
-1.35232	-2.35315	-2.54697	-1.5266	-2.15587	-1.71004	-1.05214	-0.722261	-0.606239	-1.27651	-0.383679	-0.771203	-0.195609	-0.842466	-0.188748	0.107727	-0.7368	-0.377466	-0.842003	-0.459651	-2.09235	0.000312653	0.789334
-1.35184	-2.35527	-2.54821	-1.52804	-2.15721	-1.71067	-1.0532	-0.724077	-0.607533	-1.27751	-0.383296	-0.772157	-0.195747	-0.84346	-0.18973	0.107592	-0.736274	-0.3779	-0.841949	-0.459852	-2.09361	0.000129591	0.789931
-1.35136	-2.35719	-2.54767	-1.52988	-2.15792	-1.71138	-1.05426	-0.725408	-0.609027	-1.27825	-0.383474	-0.772325	-0.196776	-0.844113	-0.190858	0.107714	-0.736094	-0.378635	-0.841915	-0.460242	-2.09565	-0.000276489	0.790721
-1.35088	-2.35915	-2.54733	-1.53088	-2.15848	-1.71184	-1.05527	-0.726597	-0.610164	-1.27921	-0.384186	-0.7726	-0.196957	-0.8449	-0.191557	0.107015	-0.735987	-0.378981	-0.841766	-0.460592	-2.09695	-0.000549774	0.791015
-1.3504	-2.36141	-2.54851	-1.5316	-2.1592	-1.71229	-1.05626	-0.72779	-0.611701	-1.2799	-0.38397	-0.77385	-0.197724	-0.845226	-0.192321	0.106356	-0.735451	-0.379364	-0.841642	-0.460789	-2.09753	-0.000431933	0.792098
-1.34992	-2.36315	-2.54933	-1.53235	-2.15987	-1.71315	-1.05723	-0.729457	-0.6136	-1.2806	-0.383614	-0.774478	-0.199322	-0.845831	-0.193083	0.106183	-0.735422	-0.379408	-0.841383	-0.460589	-2.09752	-0.000820225	0.79311
-1.34944	-2.36469	-2.55144	-1.53368	-2.16071	-1.71347	-1.05802	-0.730867	-0.615248	-1.28159	-0.383636	-0.775389	-0.19973	-0.846878	-0.194923	0.105415	-0.735292	-0.380269	-0.841679	-0.460337	-2.0983	-0.000466854	0.794353
-1.34896	-2.36661	-2.55146	-1.53443	-2.16159	-1.71431	-1.05883	-0.732891	-0.616552	-1.28239	-0.383211	-0.776021	-0.201325	-0.847356	-0.196281	0.105042	-0.735129	-0.380433	-0.841753	-0.460131	-2.09812	-0.000210201	0.795154
-1.34848	-2.3684	-2.5537	-1.53601	-2.16227	-1.71522	-1.05957	-0.734166	-0.617738	-1.28359	-0.382316	-0.777378	-0.202445	-0.847596	-0.198157	0.104813	-0.734939	-0.380506	-0.841659	-0.46044	-2.09756	-0.000581687	0.796738
-1.348	-2.37033	-2.5547	-1.53738	-2.16277	-1.71532	-1.06067	-0.736172	-0.618904	-1.28435	-0.382756	-0.778363	-0.203578	-0.84854	-0.199598	0.104435	-0.73471	-0.380211	-0.841747	-0.460346	-2.09778	-0.00025528	0.797731
-1.34752	-2.37232	-2.55612	-1.53874	-2.16352	-1.71611	-1.0616	-0.737449	-0.620847	-1.28484	-0.382605	-0.779005	-0.204532	-0.849207	-0.200931	0.10363	-0.734463	-0.380614	-0.84169	-0.460343	-2.09868	-0.000108686	0.798399
-1.34704	-2.37458	-2.55911	-1.53956	-2.16387	-1.71626	-1.06265	-0.738853	-0.622396	-1.28586	-0.383156	-0.779765	-0.206133	-0.850221	-0.202123	0.103023	-0.734829	-0.380889	-0.841785	-0.460099	-2.0983	-0.00023104	0.798682
-1.34656	-2.37608	-2.56009	-1.54035	-2.16509	-1.71664	-1.06394	-0.739874	-0.624109	-1.28662	-0.382564	-0.780099	-0.206759	-0.850769	-0.203289	0.101922	-0.734518	-0.381717	-0.841774	-0.46008	-2.09987	7.06482e-05	0.799712
-1.34608	-2.37834	-2.56056	-1.54153	-2.16664	-1.71711	-1.06484	-0.742247	-0.62552	-1.28772	-0.381071	-0.780542	-0.207768	-0.851551	-0.204952	0.100935	-0.734553	-0.381913	-0.841973	-0.460079	-2.10026	0.000787877	0.800755
-1.3456	-2.38038	-2.56181	-1.54288	-2.16773	-1.71657	-1.06612	-0.743411	-0.626322	-1.28886	-0.38283	-0.780792	-0.208357	-0.852413	-0.205896	0.100168	-0.734308	-0.382436	-0.841959	-0.460026	-2.10181	0.00126221	0.802154
-1.34512	-2.38242	-2.56449	-1.54415	-2.16896	-1.71707	-1.06701	-0.744683	-0.627193	-1.28997	-0.384577	-0.781307	-0.209534	-0.853058	-0.207154	0.0992566	-0.734016	-0.382823	-0.841938	-0.459806	-2.1015	0.000900661	0.804185
-1.34464	-2.38451	-2.56648	-1.54512	-2.17007	-1.71765	-1.06769	-0.746178	-0.62847	-1.29089	-0.385284	-0.782464	-0.21048	-0.853835	-0.208497	0.0982538	-0.733839	-0.382712	-0.841852	-0.45973	-2.1023	0.000803092	0.805321
-1.34416	-2.38658	-2.56904	-1.54656	-2.17192	-1.71818	-1.06846	-0.747516	-0.629203	-1.29134	-0.387595	-0.782889	-0.211413	-0.854778	-0.209793	0.0976196	-0.734453	-0.382421	-0.841766	-0.459898	-2.10322	0.0009598	0.806432
-1.34368	-2.38917	-2.57133	-1.54717	-2.17364	-1.71923	-1.06923	-0.749168	-0.63017	-1.29192	-0.388118	-0.783698	-0.212067	-0.855605	-0.212167	0.0970181	-0.734181	-0.383006	-0.841853	-0.460029	-2.10354	0.00131559	0.80761
-1.3432	-2.39123	-2.57174	-1.54796	-2.1742	-1.71967	-1.07012	-0.750618	-0.631599	-1.29268	-0.390238	-0.783578	-0.213109	-0.856394	-0.213196	0.0956982	-0.734035	-0.383552	-0.841803	-0.460586	-2.10336	0.00136097	0.808862
-1.34272	-2.39317	-2.57169	-1.54885	-2.17453	-1.72023	-1.0713	-0.752099	-0.633478	-1.29313	-0.390723	-0.784053	-0.214259	-0.857529	-0.214149	0.0954639	-0.733797	-0.38458	-0.841925	-0.460652	-2.10354	0.00170938	0.809866
-1.34224	-2.39461	-2.57293	-1.54996	-2.17544	-1.72046	-1.07184	-0.753033	-0.634642	-1.29365	-0.390843	-0.784832	-0.215155	-0.85791	-0.214984	0.0946715	-0.733992	-0.384692	-0.841745	-0.460361	-2.10426	0.00171927	0.811164
-1.34176	-2.3964	-2.57377	-1.55151	-2.17648	-1.72117	-1.07254	-0.755504	-0.635856	-1.2942	-0.391663	-0.785996	-0.216144	-0.858767	-0.216927	0.093563	-0.734109	-0.384986	-0.841728	-0.460323	-2.10565	0.0019114	0.812294
-1.34128	-2.3984	-2.57331	-1.55295	-2.17777	-1.72152	-1.07331	-0.757622	-0.637656	-1.29491	-0.393236	-0.78638	-0.216649	-0.859146	-0.218795	0.0923728	-0.733979	-0.385049	-0.841539	-0.46032	-2.10653	0.00164206	0.813631
-1.3408	-2.40059	-2.57413	-1.5539	-2.1788	-1.72188	-1.07398	-0.758938	-0.638922	-1.29562	-0.392736	-0.786947	-0.217051	-0.859791	-0.220286	0.0912258	-0.733573	-0.385528	-0.841491	-0.460416	-2.10742	0.00163613	0.81475
-1.34032	-2.40167	-2.57608	-1.55524	-2.18007	-1.72249	-1.0747	-0.760946	-0.639821	-1.29622	-0.39327	-0.788176	-0.218212	-0.860776	-0.221581	0.0906443	-0.733979	-0.385618	-0.84166	-0.460198	-2.10808	0.00169259	0.816914
-1.33984	-2.40361	-2.57775	-1.55616	-2.18104	-1.72292	-1.07549	-0.762702	-0.641115	-1.29679	-0.394838	-0.788739	-0.219051	-0.861626	-0.222646	0.0898037	-0.733956	-0.386269	-0.841653	-0.460295	-2.10877	0.00171749	0.817871
-1.33936	-2.40601	-2.57704	-1.55728	-2.18207	-1.7242	-1.07616	-0.763597	-0.642627	-1.29723	-0.397381	-0.789995	-0.219341	-0.862067	-0.223386	0.0890346	-0.734177	-0.387228	-0.841736	-0.460603	-2.11061	0.00164651	0.81903
-1.33888	-2.40838	-2.5778	-1.55875	-2.18294	-1.72447	-1.07689	-0.765903	-0.643882	-1.29772	-0.397679	-0.791209	-0.219949	-0.863014	-0.224862	0.0874215	-0.734232	-0.387294	-0.8419	-0.460698	-2.11128	0.0020515	0.819935
-1.3384	-2.40954	-2.57835	-1.5599	-2.18365	-1.72538	-1.07785	-0.7673	-0.645193	-1.2983	-0.3995	-0.791883	-0.220291	-0.863614	-0.225732	0.0862564	-0.733932	-0.387201	-0.84191	-0.460865	-2.11194	0.00167066	0.820725
-1.33792	-2.4113	-2.58081	-1.56173	-2.18396	-1.72653	-1.07883	-0.768731	-0.646429	-1.29919	-0.400709	-0.792946	-0.220867	-0.8643	-0.22806	0.0852662	-0.734052	-0.386459	-0.842156	-0.461202	-2.11255	0.00191507	0.821837
-1.33744	-2.41319	-2.58191	-1.56382	-2.18473	-1.72761	-1.07964	-0.77	-0.647846	-1.29977	-0.401129	-0.793037	-0.221577	-0.865147	-0.228538	0.0841051	-0.7341	-0.387153	-0.84236	-0.461432	-2.11305	0.00161813	0.822833
-1.33696	-2.41566	-2.5848	-1.56455	-2.1853	-1.72877	-1.08048	-0.771695	-0.649401	-1.30017	-0.402187	-0.793042	-0.222344	-0.866	-0.229484	0.0827497	-0.734205	-0.387062	-0.842426	-0.461902	-2.11407	0.00165523	0.82391
-1.33648	-2.4176	-2.5869	-1.56558	-2.18581	-1.72967	-1.08175	-0.77315	-0.651246	-1.30128	-0.403725	-0.793733	-0.222882	-0.866578	-0.230243	0.0819936	-0.733904	-0.386807	-0.842718	-0.461918	-2.11647	0.00181976	0.824619
-1.336	-2.41946	-2.58742	-1.56697	-2.18756	-1.7306	-1.08256	-0.774338	-0.652228	-1.30229	-0.404335	-0.794229	-0.223661	-0.867127	-0.231213	0.0804374	-0.733472	-0.386344	-0.843134	-0.462229	-2.11712	0.00129745	0.82567
-1.33552	-2.42166	-2.58854	-1.56794	-2.18895	-1.73132	-1.08336	-0.776011	-0.654495	-1.30281	-0.406101	-0.794798	-0.223969	-0.868011	-0.232631	0.0797125	-0.733809	-0.386649	-0.843325	-0.462529	-2.11743	0.00125883	0.827136
-1.33504	-2.42358	-2.58904	-1.56938	-2.1907	-1.73212	-1.08435	-0.777547	-0.65494	-1.30378	-0.405148	-0.795362	-0.224675	-0.868603	-0.233529	0.0794458	-0.733477	-0.386274	-0.843542	-0.463063	-2.11824	0.000744193	0.827439
-1.33456	-2.42625	-2.58958	-1.57062	-2.19176	-1.7329	-1.08518	-0.779341	-0.655939	-1.30512	-0.405658	-0.796031	-0.224595	-0.869044	-0.234458	0.079174	-0.733633	-0.386442	-0.843583	-0.463173	-2.11969	0.000452597	0.828789
-1.33408	-2.42826	-2.58949	-1.57204	-2.19324	-1.73381	-1.08615	-0.781789	-0.656792	-1.30583	-0.406408	-0.796722	-0.225314	-0.869821	-0.235042	0.0786921	-0.73333	-0.387342	-0.843625	-0.463317	-2.12049	-0.000240391	0.829377
-1.3336	-2.43051	-2.59089	-1.57366	-2.19449	-1.73383	-1.08679	-0.783585	-0.658689	-1.30664	-0.406625	-0.797094	-0.225946	-0.870744	-0.236368	0.0772384	-0.733254	-0.387323	-0.843699	-0.4635	-2.12275	-0.00085059	0.830545
-1.33312	-2.43297	-2.59181	-1.57524	-2.1956	-1.73469	-1.0878	-0.785073	-0.660024	-1.30758	-0.406249	-0.797442	-0.226694	-0.871341	-0.237526	0.0763863	-0.733243	-0.387757	-0.843902	-0.46372	-2.12516	-0.000697065	0.831282
-1.33264	-2.43494	-2.59375	-1.57717	-2.19657	-1.73529	-1.08875	-0.786166	-0.66112	-1.30803	-0.40691	-0.797775	-0.226965	-0.871546	-0.23792	0.0760402	-0.733402	-0.387372	-0.843963	-0.464133	-2.12641	-0.000420794	0.831611
-1.33216	-2.4368	-2.5939	-1.57855	-2.19836	-1.73607	-1.08938	-0.78806	-0.662222	-1.30878	-0.407376	-0.798079	-0.227287	-0.872093	-0.23859	0.0755233	-0.733606	-0.387266	-0.844039	-0.464018	-2.12935	-0.000506832	0.83234
-1.33168	-2.43881	-2.59479	-1.57964	-2.19959	-1.73661	-1.09006	-0.790367	-0.66301	-1.30962	-0.409319	-0.79901	-0.227792	-0.872768	-0.239099	0.0753869	-0.733845	-0.38765	-0.844287	-0.464196	-2.1316	-0.000499529	0.833733
-1.3312	-2.44078	-2.59633	-1.5812	-2.201	-1.73749	-1.09082	-0.792106	-0.664023	-1.31009	-0.409327	-0.799629	-0.228744	-0.873535	-0.239906	0.0744182	-0.733422	-0.387476	-0.844184	-0.464379	-2.13312	-0.000526755	0.835394
-1.33072	-2.44241	-2.59816	-1.58257	-2.20198	-1.7388	-1.0912	-0.793361	-0.665446	-1.3109	-0.408527	-0.800224	-0.229062	-0.874364	-0.24053	0.0734727	-0.733527	-0.388258	-0.8445	-0.464439	-2.13513	-0.000731812	0.835964
-1.33024	-2.44405	-2.59755	-1.58422	-2.2034	-1.73902	-1.09244	-0.795382	-0.666416	-1.31181	-0.407822	-0.800525	-0.229384	-0.874701	-0.240956	0.0726179	-0.733293	-0.388013	-0.844586	-0.464099	-2.13761	-0.000469992	0.836831
-1.32976	-2.4461	-2.59815	-1.58572	-2.20483	-1.74014	-1.09351	-0.796439	-0.666864	-1.31266	-0.409115	-0.801351	-0.229465	-0.875058	-0.242086	0.0719384	-0.733383	-0.387842	-0.84495	-0.464428	-2.13949	-0.00160097	0.83741
-1.32928	-2.44836	-2.59912	-1.5875	-2.20571	-1.74114	-1.09432	-0.798236	-0.668156	-1.31346	-0.409206	-0.8016	-0.229821	-0.875901	-0.242888	0.0711919	-0.733702	-0.387464	-0.845252	-0.464595	-2.14118	-0.00182992	0.838242
-1.3288	-2.45036	-2.59961	-1.58938	-2.20778	-1.74164	-1.09496	-0.800274	-0.669591	-1.31427	-0.409186	-0.802165	-0.230588	-0.876756	-0.243845	0.0707675	-0.734166	-0.38831	-0.845144	-0.464646	-2.14288	-0.00180034	0.840146
-1.32832	-2.45245	-2.59891	-1.5909	-2.20886	-1.74242	-1.09595	-0.802462	-0.670878	-1.31505	-0.408937	-0.802831	-0.230651	-0.877277	-0.24549	0.0702013	-0.73413	-0.388777	-0.844965	-0.464613	-2.1438	-0.00184293	0.840759
-1.32784	-2.45455	-2.59912	-1.59215	-2.21048	-1.74322	-1.09672	-0.803935	-0.672138	-1.3157	-0.406933	-0.803314	-0.230731	-0.878324	-0.245806	0.0691122	-0.733894	-0.389912	-0.844897	-0.464755	-2.1458	-0.00146471	0.84176
-1.32736	-2.45722	-2.60032	-1.59389	-2.21231	-1.74428	-1.09763	-0.805336	-0.673355	-1.31696	-0.406143	-0.804055	-0.231077	-0.879135	-0.246883	0.0686618	-0.734152	-0.390688	-0.845215	-0.464647	-2.14713	-0.00196095	0.842923
-1.32688	-2.45898	-2.60035	-1.59552	-2.21354	-1.74472	-1.09836	-0.806801	-0.674407	-1.31755	-0.405819	-0.804875	-0.231073	-0.88008	-0.24767	0.0684758	-0.734243	-0.391486	-0.845532	-0.465188	-2.14928	-0.00205253	0.844856
-1.3264	-2.46081	-2.6015	-1.59666	-2.21543	-1.74549	-1.09922	-0.80817	-0.675475	-1.3183	-0.404889	-0.805531	-0.23135	-0.880795	-0.248716	0.0678715	-0.734169	-0.39235	-0.845758	-0.465405	-2.1519	-0.00201083	0.846083
-1.32592	-2.46313	-2.60133	-1.59753	-2.21669	-1.74611	-1.10038	-0.809685	-0.676093	-1.31879	-0.404491	-0.805617	-0.23117	-0.881725	-0.249451	0.0678243	-0.734108	-0.39261	-0.846453	-0.465561	-2.15653	-0.0012566	0.846918
-1.32544	-2.46509	-2.60214	-1.59872	-2.21838	-1.74645	-1.10121	-0.811687	-0.677543	-1.31957	-0.404772	-0.805362	-0.231471	-0.882941	-0.250575	0.0670906	-0.734207	-0.393488	-0.84689	-0.465923	-2.15936	-0.00126131	0.847444
-1.32496	-2.46666	-2.60261	-1.59994	-2.22038	-1.74625	-1.10219	-0.813288	-0.678778	-1.32053	-0.40474	-0.805331	-0.231428	-0.88396	-0.251579	0.0658192	-0.734211	-0.394256	-0.847326	-0.466201	-2.16062	-0.00109443	0.848192
-1.32448	-2.46849	-2.60353	-1.60087	-2.22207	-1.74619	-1.10296	-0.815705	-0.679791	-1.32105	-0.405218	-0.805202	-0.231485	-0.885249	-0.252857	0.0654694	-0.734495	-0.394626	-0.847501	-0.46607	-2.1618	-0.00120632	0.849157
-1.324	-2.47078	-2.6057	-1.60187	-2.22357	-1.74655	-1.10387	-0.816616	-0.680088	-1.32158	-0.405738	-0.805976	-0.231673	-0.886251	-0.254193	0.0648835	-0.73492	-0.395752	-0.847601	-0.466349	-2.16386	-0.00112041	0.850353
-1.32352	-2.47301	-2.60707	-1.60358	-2.22506	-1.74693	-1.10498	-0.818242	-0.681848	-1.32177	-0.405232	-0.806242	-0.23172	-0.886918	-0.255726	0.0636551	-0.735231	-0.395956	-0.847984	-0.466303	-2.16417	-0.000668727	0.850751
-1.32304	-2.47497	-2.60789	-1.60464	-2.22713	-1.74712	-1.10593	-0.820455	-0.682162	-1.3225	-0.406158	-0.806701	-0.231919	-0.887636	-0.257281	0.0627417	-0.734929	-0.396126	-0.848254	-0.466716	-2.16571	-0.000862143	0.850699
-1.32256	-2.47664	-2.60858	-1.60587	-2.22882	-1.74794	-1.10656	-0.822383	-0.682741	-1.32284	-0.405875	-0.807484	-0.232045	-0.88838	-0.258215	0.0620326	-0.734978	-0.397301	-0.848374	-0.466837	-2.16685	-0.00116183	0.851352
-1.32208	-2.47865	-2.61127	-1.60678	-2.23052	-1.74909	-1.10767	-0.823747	-0.683567	-1.32341	-0.406291	-0.808086	-0.232128	-0.889393	-0.259626	0.0602937	-0.734873	-0.397994	-0.848728	-0.466933	-2.16917	-0.00153628	0.853064
-1.3216	-2.48013	-2.61255	-1.60778	-2.23269	-1.74962	-1.109	-0.824812	-0.684709	-1.32435	-0.405763	-0.807973	-0.231984	-0.89012	-0.261102	0.059918	-0.735023	-0.398754	-0.848792	-0.466873	-2.17198	-0.00173017	0.853993
-1.32112	-2.48202	-2.61381	-1.60904	-2.23412	-1.75011	-1.11022	-0.826009	-0.68599	-1.3248	-0.404622	-0.808232	-0.232101	-0.891084	-0.261425	0.0588826	-0.734862	-0.399513	-0.849108	-0.467096	-2.17338	-0.00215559	0.854585
-1.32064	-2.48426	-2.61685	-1.61051	-2.23558	-1.75177	-1.11114	-0.827426	-0.686677	-1.32556	-0.40619	-0.808529	-0.232559	-0.891681	-0.26285	0.0579236	-0.734971	-0.400132	-0.849304	-0.467017	-2.17465	-0.00240308	0.855759
-1.32016	-2.48632	-2.61834	-1.61199	-2.23718	-1.75228	-1.11205	-0.828869	-0.687745	-1.32614	-0.405818	-0.809026	-0.232555	-0.892185	-0.263433	0.0574487	-0.734836	-0.400452	-0.849438	-0.467101	-2.17664	-0.0025383	0.856361
-1.31968	-2.48865	-2.62093	-1.61355	-2.23895	-1.75264	-1.1129	-0.830214	-0.688636	-1.32699	-0.406689	-0.809565	-0.232588	-0.892804	-0.263608	0.0568702	-0.734712	-0.400426	-0.849642	-0.46748	-2.17901	-0.00276624	0.857102
-1.3192	-2.49113	-2.622	-1.61486	-2.24	-1.75349	-1.11401	-0.831752	-0.68961	-1.32752	-0.407594	-0.81058	-0.232615	-0.89326	-0.264951	0.0561592	-0.734917	-0.401369	-0.850043	-0.467802	-2.18155	-0.00297801	0.857313
-1.31872	-2.49265	-2.62312	-1.61625	-2.24143	-1.75371	-1.11485	-0.833259	-0.691202	-1.3283	-0.408028	-0.811512	-0.232794	-0.893801	-0.265702	0.0551078	-0.73507	-0.402046	-0.850474	-0.467754	-2.1838	-0.00369169	0.857641
-1.31824	-2.49463	-2.6246	-1.61723	-2.24333	-1.75405	-1.11598	-0.834618	-0.692106	-1.32911	-0.409165	-0.81233	-0.23267	-0.894363	-0.266115	0.0540696	-0.734852	-0.402788	-0.850772	-0.4678	-2.18591	-0.00391211	0.857803
-1.31776	-2.49643	-2.62522	-1.61849	-2.24479	-1.75462	-1.11694	-0.836377	-0.69272	-1.33013	-0.409243	-0.812965	-0.232487	-0.895218	-0.266735	0.0534225	-0.734989	-0.403463	-0.850992	-0.467851	-2.18708	-0.00413903	0.858226
-1.31728	-2.49801	-2.62621	-1.61978	-2.24648	-1.75482	-1.118	-0.838249	-0.693494	-1.33094	-0.409606	-0.814063	-0.232325	-0.895729	-0.268188	0.052345	-0.735209	-0.404304	-0.85135	-0.468007	-2.18971	-0.0043469	0.858657
-1.3168	-2.49972	-2.62779	-1.62104	-2.24773	-1.75507	-1.11927	-0.840286	-0.694341	-1.3315	-0.408729	-0.815403	-0.232527	-0.896191	-0.26909	0.0517125	-0.735249	-0.405773	-0.851703	-0.468135	-2.19023	-0.00482808	0.85831
-1.31632	-2.50148	-2.62846	-1.62176	-2.24901	-1.75608	-1.12026	-0.842642	-0.695486	-1.33235	-0.408676	-0.815778	-0.232861	-0.896738	-0.270243	0.0505975	-0.735394	-0.405855	-0.851888	-0.468329	-2.19066	-0.00503479	0.858729
-1.31584	-2.50341	-2.62892	-1.62284	-2.25043	-1.75718	-1.12153	-0.844374	-0.696292	-1.33296	-0.409321	-0.817036	-0.233334	-0.897286	-0.271864	0.0498689	-0.735218	-0.406575	-0.852075	-0.468734	-2.19345	-0.00491804	0.859168
-1.31536	-2.50558	-2.62962	-1.62422	-2.25219	-1.75854	-1.12244	-0.845802	-0.697215	-1.33349	-0.408535	-0.817929	-0.233461	-0.897358	-0.272989	0.0483101	-0.735145	-0.407139	-0.852228	-0.468602	-2.19437	-0.00512477	0.859007
-1.31488	-2.50776	-2.63052	-1.62592	-2.25302	-1.76007	-1.12342	-0.847686	-0.699052	-1.33411	-0.410025	-0.818818	-0.233935	-0.897927	-0.274704	0.0478816	-0.735214	-0.409446	-0.852621	-0.468772	-2.19541	-0.0046623	0.859629
-1.3144	-2.50946	-2.63192	-1.62713	-2.25445	-1.76064	-1.12456	-0.849347	-0.70036	-1.33466	-0.410632	-0.819592	-0.233966	-0.898529	-0.276264	0.0473154	-0.734965	-0.410382	-0.852957	-0.468754	-2.19614	-0.00469703	0.860393
-1.31392	-2.51142	-2.63376	-1.62883	-2.25537	-1.7612	-1.1258	-0.852384	-0.701346	-1.33532	-0.411721	-0.820296	-0.2341	-0.899108	-0.277314	0.047068	-0.734773	-0.411543	-0.853222	-0.468838	-2.19599	-0.00466908	0.861818
-1.31344	-2.51276	-2.63396	-1.63065	-2.25725	-1.76172	-1.12674	-0.854304	-0.702549	-1.33605	-0.411992	-0.82127	-0.234621	-0.900125	-0.27781	0.0465365	-0.735096	-0.41282	-0.853648	-0.468871	-2.19616	-0.00524717	0.861957
-1.31296	-2.51466	-2.63512	-1.63272	-2.25853	-1.76258	-1.12736	-0.856183	-0.703384	-1.3373	-0.412948	-0.822254	-0.234535	-0.900822	-0.278614	0.045757	-0.734966	-0.414358	-0.853875	-0.468968	-2.19857	-0.0054817	0.863046
-1.31248	-2.51608	-2.6361	-1.63412	-2.25956	-1.76411	-1.12864	-0.857758	-0.704914	-1.3383	-0.413489	-0.822898	-0.234821	-0.901532	-0.27904	0.0451054	-0.734807	-0.415338	-0.854038	-0.468949	-2.19808	-0.0058905	0.863783
-1.312	-2.51847	-2.63606	-1.63534	-2.2613	-1.7641	-1.12977	-0.858721	-0.705763	-1.33916	-0.413189	-0.823511	-0.235537	-0.902282	-0.279913	0.0443557	-0.73512	-0.415828	-0.854066	-0.468769	-2.19712	-0.00543252	0.864195
-1.31152	-2.52003	-2.63719	-1.63646	-2.26207	-1.76577	-1.13069	-0.860828	-0.706876	-1.34038	-0.413585	-0.82508	-0.235647	-0.902861	-0.280158	0.0441186	-0.735032	-0.416471	-0.854354	-0.468764	-2.19773	-0.00529772	0.865079
-1.31104	-2.52223	-2.63793	-1.63762	-2.26375	-1.76625	-1.13186	-0.862779	-0.707677	-1.34129	-0.414542	-0.826327	-0.235836	-0.903437	-0.280921	0.0431555	-0.734913	-0.418228	-0.854422	-0.468711	-2.19578	-0.00575418	0.865792
-1.31056	-2.52368	-2.63778	-1.63863	-2.2653	-1.76681	-1.13295	-0.863728	-0.708377	-1.34187	-0.415874	-0.827409	-0.236157	-0.904119	-0.281733	0.0426092	-0.734946	-0.419094	-0.854668	-0.468544	-2.19599	-0.00628002	0.866147
-1.31008	-2.52642	-2.63827	-1.64014	-2.26661	-1.76744	-1.13428	-0.864936	-0.709585	-1.34292	-0.416946	-0.82871	-0.236851	-0.904343	-0.282298	0.0413913	-0.734734	-0.419594	-0.854856	-0.468311	-2.19569	-0.00614663	0.86724
-1.3096	-2.52846	-2.63914	-1.641	-2.26804	-1.76812	-1.13523	-0.867154	-0.710162	-1.3434	-0.417454	-0.829835	-0.23751	-0.905258	-0.283121	0.0407459	-0.735	-0.420483	-0.854575	-0.468521	-2.19619	-0.00622929	0.867815
-1.30912	-2.53082	-2.63818	-1.64271	-2.2696	-1.76873	-1.13624	-0.869549	-0.711687	-1.34421	-0.418657	-0.830818	-0.237636	-0.906006	-0.284374	0.0410685	-0.73493	-0.420942	-0.85466	-0.468291	-2.19596	-0.00619505	0.868299
-1.30864	-2.53287	-2.63788	-1.64461	-2.271	-1.7701	-1.13768	-0.871072	-0.713418	-1.34473	-0.419809	-0.831743	-0.238185	-0.90668	-0.285644	0.0399011	-0.73468	-0.421141	-0.854873	-0.467993	-2.19615	-0.00622099	0.869204
-1.30816	-2.53482	-2.63839	-1.64591	-2.27247	-1.77178	-1.1388	-0.873125	-0.714135	-1.34583	-0.419305	-0.832665	-0.238847	-0.907192	-0.28732	0.0394808	-0.734727	-0.42233	-0.854848	-0.467673	-2.1957	-0.00614903	0.86988
-1.30768	-2.53721	-2.63772	-1.64722	-2.27447	-1.77297	-1.13983	-0.875516	-0.714939	-1.34637	-0.422393	-0.833402	-0.239341	-0.907911	-0.288115	0.0386994	-0.734875	-0.422526	-0.855068	-0.467617	-2.19618	-0.00611524	0.87063
-1.3072	-2.5391	-2.63788	-1.64866	-2.27589	-1.7737	-1.14065	-0.87741	-0.715774	-1.3472	-0.423404	-0.833948	-0.240097	-0.908737	-0.288994	0.0383235	-0.734763	-0.423065	-0.855294	-0.46745	-2.19599	-0.00617288	0.87039
-1.30672	-2.54053	-2.63886	-1.64968	-2.27754	-1.77395	-1.14159	-0.878978	-0.716629	-1.34824	-0.42469	-0.835438	-0.240773	-0.909305	-0.290166	0.0383654	-0.734637	-0.424193	-0.855577	-0.467708	-2.19535	-0.00636056	0.870956
-1.30624	-2.54284	-2.63898	-1.65111	-2.2783	-1.77467	-1.1428	-0.880622	-0.717485	-1.3491	-0.426484	-0.836241	-0.242122	-0.909739	-0.291593	0.0381167	-0.734451	-0.424668	-0.855846	-0.467388	-2.19549	-0.00634229	0.871453
-1.30576	-2.54455	-2.63932	-1.65152	-2.27946	-1.77543	-1.14389	-0.882606	-0.718616	-1.34966	-0.427889	-0.837118	-0.242298	-0.909921	-0.292611	0.0373909	-0.734645	-0.424779	-0.855764	-0.467502	-2.19596	-0.00641929	0.872259
-1.30528	-2.54618	-2.64077	-1.65285	-2.28144	-1.77591	-1.14507	-0.884565	-0.720085	-1.35054	-0.429382	-0.837352	-0.243125	-0.910178	-0.293321	0.0366204	-0.73418	-0.4253	-0.856122	-0.467416	-2.19701	-0.00585358	0.872853
-1.3048	-2.54818	-2.63996	-1.65408	-2.28278	-1.77686	-1.14612	-0.885705	-0.721068	-1.35134	-0.430214	-0.838036	-0.243503	-0.910749	-0.294701	0.0363694	-0.734157	-0.425478	-0.856082	-0.467148	-2.19686	-0.00579636	0.873618
-1.30432	-2.54962	-2.63961	-1.65526	-2.28389	-1.77697	-1.14753	-0.887453	-0.722547	-1.35197	-0.431693	-0.838676	-0.244495	-0.911492	-0.295782	0.0359967	-0.734251	-0.425348	-0.856067	-0.466925	-2.19741	-0.00622317	0.874967
-1.30384	-2.55161	-2.63997	-1.65653	-2.28479	-1.77723	-1.14862	-0.889161	-0.72352	-1.35289	-0.433427	-0.838761	-0.244894	-0.911713	-0.296945	0.0349792	-0.734383	-0.42566	-0.856107	-0.466795	-2.19707	-0.00592348	0.87599
-1.30336	-2.55329	-2.63987	-1.65722	-2.28569	-1.77767	-1.14971	-0.891094	-0.725053	-1.35367	-0.436296	-0.839764	-0.245511	-0.912125	-0.298095	0.0346007	-0.734147	-0.426117	-0.856028	-0.466508	-2.19673	-0.00551232	0.876662
-1.30288	-2.55624	-2.63902	-1.65904	-2.28734	-1.7783	-1.15097	-0.892596	-0.726125	-1.3547	-0.438278	-0.84044	-0.245657	-0.912869	-0.299349	0.033498	-0.734373	-0.427619	-0.856308	-0.466292	-2.19595	-0.00510729	0.877545
-1.3024	-2.55823	-2.63855	-1.66041	-2.28865	-1.77871	-1.15194	-0.893418	-0.727672	-1.35574	-0.439563	-0.840703	-0.245555	-0.913256	-0.300923	0.0324537	-0.73469	-0.428175	-0.856463	-0.465918	-2.19663	-0.00545752	0.878523
-1.30192	-2.55946	-2.63875	-1.66173	-2.29014	-1.77896	-1.15295	-0.894618	-0.728313	-1.35672	-0.439818	-0.8415	-0.245782	-0.913751	-0.302435	0.0328486	-0.734547	-0.428024	-0.856526	-0.465907	-2.1971	-0.00537393	0.878763
-1.30144	-2.56163	-2.63873	-1.66359	-2.29149	-1.77955	-1.15373	-0.895917	-0.730042	-1.35749	-0.441952	-0.841876	-0.245726	-0.914075	-0.302481	0.0324151	-0.73508	-0.42897	-0.856665	-0.466024	-2.19743	-0.00500765	0.880082
-1.30096	-2.56391	-2.63809	-1.66539	-2.29281	-1.78046	-1.15473	-0.89697	-0.73196	-1.35823	-0.443006	-0.842814	-0.246045	-0.914358	-0.303675	0.0321732	-0.734996	-0.428809	-0.856798	-0.465585	-2.19649	-0.00432896	0.881058
-1.30048	-2.56576	-2.63894	-1.6669	-2.294	-1.78089	-1.15572	-0.89833	-0.73324	-1.35918	-0.443958	-0.843657	-0.246038	-0.914662	-0.305346	0.0314013	-0.734842	-0.429331	-0.856692	-0.465401	-2.19733	-0.00390771	0.88211
-1.3	-2.56755	-2.63997	-1.66848	-2.29538	-1.78093	-1.15655	-0.900177	-0.734435	-1.36026	-0.445523	-0.844384	-0.246296	-0.914731	-0.307668	0.0309862	-0.734828	-0.429297	-0.856663	-0.465329	-2.19805	-0.00366348	0.882079
-1.29952	-2.56951	-2.64122	-1.66978	-2.29674	-1.78111	-1.1575	-0.90124	-0.736149	-1.36107	-0.447277	-0.845159	-0.246224	-0.915289	-0.309401	0.0302478	-0.735063	-0.4294	-0.856693	-0.46564	-2.19932	-0.00341984	0.883041
-1.29904	-2.57026	-2.64199	-1.67152	-2.29759	-1.78251	-1.15847	-0.902401	-0.737393	-1.36237	-0.448824	-0.845609	-0.246208	-0.915498	-0.310707	0.0295865	-0.735053	-0.429354	-0.857016	-0.465446	-2.19972	-0.00289444	0.882425
-1.29856	-2.57192	-2.64172	-1.67262	-2.29927	-1.78284	-1.15932	-0.903427	-0.738927	-1.36378	-0.450871	-0.846849	-0.24652	-0.915789	-0.312251	0.0290597	-0.73489	-0.429933	-0.857164	-0.465084	-2.20068	-0.0028062	0.883274
-1.29808	-2.5739	-2.64214	-1.67415	-2.30064	-1.78425	-1.16079	-0.904518	-0.739984	-1.36462	-0.452612	-0.847433	-0.246731	-0.916607	-0.313612	0.0284975	-0.735274	-0.430348	-0.857171	-0.464876	-2.20222	-0.00279694	0.8822
-1.2976	-2.5754	-2.64336	-1.67636	-2.30211	-1.78492	-1.16209	-0.905467	-0.741631	-1.36537	-0.453426	-0.848776	-0.247062	-0.916978	-0.315192	0.0278557	-0.735112	-0.430152	-0.857326	-0.464839	-2.20286	-0.00247938	0.882525
-1.29712	-2.57745	-2.64474	-1.67815	-2.30329	-1.78528	-1.16291	-0.906767	-0.743445	-1.36605	-0.454167	-0.849549	-0.247345	-0.917376	-0.317107	0.0271493	-0.735028	-0.430927	-0.857357	-0.464886	-2.2037	-0.00185604	0.882541
-1.29664	-2.57955	-2.64585	-1.6795	-2.30462	-1.78553	-1.16396	-0.907816	-0.745335	-1.36691	-0.454959	-0.850508	-0.24811	-0.917581	-0.318356	0.0263529	-0.735115	-0.43198	-0.857352	-0.464872	-2.20412	-0.00193137	0.882507
-1.29616	-2.58144	-2.64706	-1.68154	-2.30593	-1.78586	-1.16507	-0.909134	-0.74655	-1.36791	-0.456884	-0.851788	-0.248176	-0.91826	-0.31967	0.025457	-0.7348	-0.433194	-0.857418	-0.465064	-2.2054	-0.00150105	0.882798
-1.29568	-2.58312	-2.64672	-1.68325	-2.30689	-1.78666	-1.1663	-0.910329	-0.747575	-1.36866	-0.458178	-0.852955	-0.2495	-0.918927	-0.320977	0.0246816	-0.734509	-0.433854	-0.857319	-0.465005	-2.20673	-0.00165987	0.883667
-1.2952	-2.58541	-2.64771	-1.68526	-2.30839	-1.78714	-1.16723	-0.91133	-0.748504	-1.36884	-0.458298	-0.854278	-0.250073	-0.919195	-0.321997	0.0244431	-0.734788	-0.433828	-0.857557	-0.465225	-2.20808	-0.00139136	0.883981
-1.29472	-2.5879	-2.647	-1.68655	-2.30963	-1.78862	-1.16832	-0.912355	-0.7501	-1.36966	-0.459046	-0.855007	-0.250634	-0.919548	-0.323678	0.023307	-0.734954	-0.434312	-0.857752	-0.465016	-2.20832	-0.00140357	0.883761
-1.29424	-2.58999	-2.64602	-1.68853	-2.31065	-1.78898	-1.16933	-0.914153	-0.751534	-1.37031	-0.460826	-0.855959	-0.251197	-0.920107	-0.324857	0.0220903	-0.734921	-0.434051	-0.857729	-0.465102	-2.20901	-0.00186247	0.883656
-1.29376	-2.59181	-2.6468	-1.69018	-2.31177	-1.78934	-1.17037	-0.916147	-0.752917	-1.37123	-0.461997	-0.856583	-0.251555	-0.920988	-0.326156	0.0212614	-0.735059	-0.43379	-0.857908	-0.465076	-2.21029	-0.00156403	0.884256
-1.29328	-2.59364	-2.64673	-1.69146	-2.31292	-1.7903	-1.17145	-0.918342	-0.754154	-1.37225	-0.463618	-0.857274	-0.252071	-0.92174	-0.327388	0.0203637	-0.735215	-0.433755	-0.85783	-0.465229	-2.21072	-0.00201002	0.884138
-1.2928	-2.59539	-2.64581	-1.69356	-2.31414	-1.79079	-1.17277	-0.920178	-0.755759	-1.37332	-0.465277	-0.858519	-0.252547	-0.922559	-0.328533	0.0192115	-0.73515	-0.434104	-0.857906	-0.465422	-2.21125	-0.00201632	0.883939
-1.29232	-2.59668	-2.64437	-1.69479	-2.31526	-1.79153	-1.17385	-0.922007	-0.757835	-1.37411	-0.466609	-0.859253	-0.252737	-0.923301	-0.330055	0.0187845	-0.734655	-0.434159	-0.858195	-0.465353	-2.21105	-0.00172616	0.883354
-1.29184	-2.5982	-2.64481	-1.69612	-2.31648	-1.79251	-1.17483	-0.923336	-0.759541	-1.37488	-0.467579	-0.859837	-0.252831	-0.923441	-0.33101	0.0178257	-0.734043	-0.43411	-0.858328	-0.465184	-2.21171	-0.00168884	0.883092
-1.29136	-2.59985	-2.64538	-1.69769	-2.31821	-1.79363	-1.17591	-0.924952	-0.761103	-1.37596	-0.470291	-0.86047	-0.253154	-0.923825	-0.332754	0.0171883	-0.733557	-0.434031	-0.85836	-0.46545	-2.21089	-0.00145636	0.884449
-1.29088	-2.60099	-2.64667	-1.69878	-2.32011	-1.79448	-1.17695	-0.926312	-0.761991	-1.37683	-0.471833	-0.860955	-0.253799	-0.924324	-0.333563	0.0167757	-0.733431	-0.434081	-0.858414	-0.465483	-2.21065	-0.00149915	0.884469
-1.2904	-2.60276	-2.64765	-1.7004	-2.32098	-1.79474	-1.17822	-0.927815	-0.763006	-1.37785	-0.473232	-0.861836	-0.254296	-0.924993	-0.334897	0.0158051	-0.733307	-0.434758	-0.858565	-0.465421	-2.21118	-0.00142489	0.884708
-1.28992	-2.60468	-2.64752	-1.70146	-2.32223	-1.7951	-1.17922	-0.929426	-0.764241	-1.37866	-0.474553	-0.862361	-0.255021	-0.925332	-0.335492	0.0153469	-0.733112	-0.435257	-0.858465	-0.465594	-2.21063	-0.000827201	0.885046
-1.28944	-2.60668	-2.64824	-1.70249	-2.32313	-1.79544	-1.17998	-0.931079	-0.765498	-1.37942	-0.474883	-0.863052	-0.25558	-0.925826	-0.336758	0.0145888	-0.732815	-0.434862	-0.858487	-0.465165	-2.21184	-0.00048063	0.885338
-1.28896	-2.60843	-2.6486	-1.70349	-2.32409	-1.79537	-1.18141	-0.932871	-0.76769	-1.38021	-0.474966	-0.864048	-0.255845	-0.92617	-0.337024	0.0138025	-0.733056	-0.435537	-0.858346	-0.465438	-2.21091	-0.000176719	0.885458
-1.28848	-2.61015	-2.64921	-1.705	-2.32493	-1.79597	-1.18248	-0.934606	-0.768433	-1.38086	-0.474708	-0.864807	-0.25634	-0.926591	-0.33776	0.0132854	-0.73306	-0.436069	-0.858607	-0.465507	-2.21214	-0.000397753	0.885827
-1.288	-2.61137	-2.64976	-1.70684	-2.32574	-1.79603	-1.18329	-0.936235	-0.76957	-1.38143	-0.474408	-0.865163	-0.256528	-0.926912	-0.339026	0.0126335	-0.73294	-0.436373	-0.858794	-0.465359	-2.21356	0.000294059	0.885857
-1.28752	-2.61358	-2.65086	-1.70814	-2.32645	-1.79726	-1.1843	-0.938319	-0.770738	-1.38192	-0.474378	-0.865988	-0.257312	-0.927334	-0.339891	0.011802	-0.732604	-0.436683	-0.85879	-0.464799	-2.21496	0.000380925	0.885803
-1.28704	-2.61552	-2.64966	-1.7097	-2.32715	-1.79781	-1.18544	-0.939458	-0.772336	-1.38273	-0.474991	-0.867193	-0.257642	-0.927989	-0.340558	0.0103778	-0.732675	-0.436281	-0.858672	-0.464627	-2.21779	0.000433502	0.886494
-1.28656	-2.61688	-2.6494	-1.71134	-2.32818	-1.79838	-1.18655	-0.941369	-0.773314	-1.38335	-0.474865	-0.868076	-0.258491	-0.928885	-0.341992	0.00963769	-0.732709	-0.437104	-0.859091	-0.464598	-2.21871	0.00120237	0.886562
-1.28608	-2.61836	-2.64928	-1.71278	-2.32927	-1.79856	-1.18744	-0.943172	-0.774109	-1.38387	-0.474951	-0.868739	-0.258935	-0.929325	-0.342959	0.00912443	-0.732398	-0.43712	-0.859156	-0.464766	-2.22024	0.00143808	0.886898
-1.2856	-2.62034	-2.6487	-1.71459	-2.33024	-1.79872	-1.18863	-0.945255	-0.775604	-1.38439	-0.475901	-0.86961	-0.259057	-0.929872	-0.344153	0.00881346	-0.732153	-0.437691	-0.858813	-0.464584	-2.22121	0.00255354	0.88655
-1.28512	-2.62261	-2.64867	-1.71561	-2.33084	-1.7996	-1.1896	-0.947017	-0.776498	-1.38467	-0.477877	-0.869981	-0.259281	-0.93032	-0.345255	0.00849238	-0.732719	-0.43837	-0.858942	-0.464535	-2.2216	0.00302806	0.886775
-1.28464	-2.6244	-2.64954	-1.71679	-2.33187	-1.80033	-1.19074	-0.94852	-0.777462	-1.38542	-0.478561	-0.870909	-0.259156	-0.931271	-0.346022	0.00799856	-0.73255	-0.438946	-0.858786	-0.464447	-2.22268	0.00321047	0.886907
-1.28416	-2.62686	-2.65003	-1.71817	-2.33269	-1.80183	-1.19186	-0.949355	-0.777835	-1.38591	-0.47981	-0.87188	-0.259963	-0.931736	-0.346694	0.00746846	-0.732029	-0.439522	-0.858841	-0.464559	-2.22296	0.00372101	0.886785
-1.28368	-2.62882	-2.65082	-1.71953	-2.3335	-1.8033	-1.19294	-0.950597	-0.77866	-1.3867	-0.481705	-0.872447	-0.260095	-0.932163	-0.347343	0.00665488	-0.732541	-0.439717	-0.85872	-0.464769	-2.22453	0.00395913	0.886772
-1.2832	-2.63072	-2.65145	-1.72067	-2.33393	-1.80387	-1.19394	-0.953017	-0.779097	-1.38741	-0.482482	-0.873759	-0.260867	-0.93301	-0.34794	0.00574468	-0.732527	-0.440336	-0.858595	-0.464701	-2.22526	0.00447889	0.886371
-1.28272	-2.6321	-2.65261	-1.72177	-2.33508	-1.80497	-1.1952	-0.95488	-0.780174	-1.38798	-0.483419	-0.874839	-0.26111	-0.933596	-0.347853	0.0053707	-0.732724	-0.441049	-0.85851	-0.464382	-2.22536	0.00448962	0.887314
-1.28224	-2.63375	-2.65288	-1.72278	-2.33605	-1.80587	-1.19627	-0.956696	-0.781112	-1.3884	-0.484275	-0.875302	-0.261854	-0.934267	-0.348405	0.00469463	-0.732561	-0.441931	-0.858273	-0.464471	-2.22612	0.00465042	0.888133
-1.28176	-2.63577	-2.65319	-1.72485	-2.33674	-1.8067	-1.19751	-0.958458	-0.781914	-1.3891	-0.485001	-0.875837	-0.261994	-0.935124	-0.348828	0.0037659	-0.732651	-0.442601	-0.858223	-0.464239	-2.22622	0.00464693	0.887374
-1.28128	-2.63733	-2.65453	-1.72629	-2.33736	-1.80769	-1.19825	-0.960622	-0.782623	-1.38964	-0.485631	-0.876684	-0.2625	-0.936142	-0.349165	0.00283191	-0.733043	-0.441921	-0.858199	-0.464504	-2.22703	0.00456645	0.887172
-1.2808	-2.63851	-2.65574	-1.72813	-2.33845	-1.80755	-1.19928	-0.963179	-0.78369	-1.39007	-0.485592	-0.877197	-0.26254	-0.936752	-0.349987	0.00233557	-0.733369	-0.442457	-0.857995	-0.464071	-2.22803	0.00417733	0.887412
-1.28032	-2.64019	-2.65578	-1.72947	-2.33896	-1.80853	-1.20047	-0.96529	-0.784571	-1.39058	-0.486253	-0.877585	-0.26317	-0.937137	-0.350742	0.00166202	-0.733167	-0.442642	-0.857676	-0.463998	-2.22802	0.00381917	0.887969
-1.27984	-2.64225	-2.65553	-1.73063	-2.34018	-1.80941	-1.20179	-0.966988	-0.785683	-1.3911	-0.486203	-0.878401	-0.263456	-0.937633	-0.352487	0.00102342	-0.733386	-0.442869	-0.857415	-0.463911	-2.22932	0.00403503	0.88822
-1.27936	-2.64361	-2.65533	-1.73239	-2.34116	-1.8102	-1.20272	-0.968425	-0.78716	-1.39148	-0.487192	-0.879162	-0.264305	-0.93856	-0.353232	0.00126202	-0.733452	-0.443334	-0.857547	-0.463987	-2.2306	0.00402625	0.88907
-1.27888	-2.64512	-2.6534	-1.734	-2.34213	-1.81134	-1.20395	-0.970899	-0.787825	-1.39194	-0.487698	-0.880339	-0.265005	-0.939438	-0.353753	0.000844776	-0.733468	-0.443993	-0.857382	-0.46391	-2.23097	0.00423806	0.889244
-1.2784	-2.6468	-2.6531	-1.73523	-2.34289	-1.81261	-1.20528	-0.972604	-0.788812	-1.39205	-0.488366	-0.881542	-0.265901	-0.940177	-0.354643	0.000198796	-0.733324	-0.444533	-0.85733	-0.463579	-2.2322	0.00489376	0.889554
-1.27792	-2.64821	-2.65242	-1.73705	-2.34341	-1.81329	-1.20622	-0.974286	-0.789984	-1.39283	-0.488395	-0.882308	-0.266606	-0.940796	-0.355269	-0.000237591	-0.733561	-0.445361	-0.857378	-0.463385	-2.23367	0.0052614	0.889878
-1.27744	-2.6499	-2.65098	-1.73862	-2.34429	-1.81327	-1.20764	-0.976055	-0.791137	-1.39317	-0.488307	-0.883136	-0.267125	-0.941432	-0.355782	-0.00065602	-0.733698	-0.446519	-0.857259	-0.463353	-2.23436	0.00532266	0.891119
-1.27696	-2.65128	-2.65174	-1.74047	-2.34499	-1.81392	-1.20892	-0.978046	-0.792054	-1.39391	-0.488544	-0.884153	-0.267885	-0.942194	-0.35665	-0.00128922	-0.733712	-0.446584	-0.856853	-0.463289	-2.23425	0.00601787	0.892562
-1.27648	-2.65318	-2.65101	-1.7417	-2.3459	-1.81438	-1.21	-0.979609	-0.793014	-1.39422	-0.488196	-0.885536	-0.268366	-0.942749	-0.357448	-0.00208768	-0.733728	-0.447361	-0.856298	-0.462725	-2.23452	0.00653464	0.892873
-1.276	-2.65532	-2.65055	-1.74364	-2.34705	-1.81541	-1.21113	-0.981287	-0.794709	-1.39529	-0.4884	-0.886421	-0.268931	-0.943234	-0.358547	-0.00240671	-0.7339	-0.448125	-0.855798	-0.462645	-2.23433	0.0073848	0.89267
-1.27552	-2.65665	-2.65014	-1.74495	-2.34764	-1.81618	-1.21242	-0.982511	-0.795701	-1.39623	-0.488082	-0.887392	-0.26955	-0.943867	-0.359745	-0.00339386	-0.73394	-0.448488	-0.855716	-0.462739	-2.23552	0.007846	0.893647
-1.27504	-2.6585	-2.64944	-1.74649	-2.34834	-1.81734	-1.21322	-0.983903	-0.796483	-1.3965	-0.488326	-0.888947	-0.270261	-0.944446	-0.360581	-0.00391737	-0.734049	-0.448828	-0.855662	-0.462599	-2.23648	0.00803046	0.894068
-1.27456	-2.66012	-2.64887	-1.7488	-2.34915	-1.81851	-1.21462	-0.985787	-0.796517	-1.39725	-0.489747	-0.890604	-0.270749	-0.944844	-0.361358	-0.00461402	-0.734031	-0.449271	-0.855504	-0.46239	-2.23542	0.00761108	0.893485
-1.27408	-2.66212	-2.64775	-1.75035	-2.35065	-1.81903	-1.2158	-0.987593	-0.797314	-1.39822	-0.490287	-0.892055	-0.270665	-0.945209	-0.362378	-0.00520015	-0.734257	-0.44958	-0.855234	-0.462283	-2.23548	0.00792633	0.89409
-1.2736	-2.6645	-2.64756	-1.75196	-2.35195	-1.81963	-1.21702	-0.98912	-0.799017	-1.39908	-0.4911	-0.893356	-0.271184	-0.945858	-0.362634	-0.00590404	-0.73419	-0.450613	-0.854956	-0.462554	-2.23557	0.00892184	0.894349
-1.27312	-2.66632	-2.64813	-1.75371	-2.35344	-1.82008	-1.21815	-0.991703	-0.800071	-1.39987	-0.493404	-0.894355	-0.271637	-0.946681	-0.363964	-0.00623322	-0.734202	-0.450829	-0.854654	-0.462293	-2.23616	0.00972543	0.894946
-1.27264	-2.66792	-2.64714	-1.75451	-2.35449	-1.8205	-1.21945	-0.993556	-0.800835	-1.40075	-0.495118	-0.895401	-0.272552	-0.947122	-0.364846	-0.00680153	-0.733926	-0.451647	-0.854675	-0.462167	-2.23524	0.0105372	0.895265
-1.27216	-2.66978	-2.648	-1.75686	-2.35535	-1.82175	-1.22024	-0.995132	-0.80176	-1.4014	-0.495483	-0.896313	-0.273013	-0.947498	-0.365479	-0.0082775	-0.734039	-0.451904	-0.854554	-0.462021	-2.23481	0.0106121	0.895669
-1.27168	-2.67192	-2.64928	-1.75889	-2.35638	-1.82274	-1.22124	-0.996039	-0.803058	-1.40212	-0.496683	-0.897341	-0.273404	-0.948089	-0.366754	-0.00932751	-0.733824	-0.451833	-0.854239	-0.461896	-2.2349	0.0108092	0.896918
-1.2712	-2.67386	-2.64938	-1.76057	-2.35772	-1.82325	-1.22255	-0.99716	-0.803983	-1.40282	-0.498298	-0.898279	-0.273587	-0.948813	-0.367254	-0.0101526	-0.733881	-0.452347	-0.853914	-0.461586	-2.23503	0.0114463	0.897285
-1.27072	-2.67546	-2.65009	-1.76192	-2.35852	-1.8245	-1.22403	-0.998147	-0.804874	-1.4033	-0.499803	-0.899401	-0.273588	-0.949645	-0.368028	-0.0109139	-0.734048	-0.452586	-0.853964	-0.461673	-2.23425	0.0121679	0.89807
-1.27024	-2.67713	-2.6502	-1.76305	-2.35931	-1.82524	-1.22539	-0.999801	-0.805927	-1.40421	-0.500351	-0.901033	-0.274206	-0.950225	-0.368446	-0.011527	-0.733844	-0.452687	-0.854064	-0.461284	-2.23549	0.012841	0.899872
-1.26976	-2.6788	-2.65042	-1.76456	-2.35993	-1.82591	-1.22675	-1.0012	-0.807009	-1.4049	-0.502033	-0.902213	-0.274963	-0.950766	-0.369205	-0.0128149	-0.73411	-0.452726	-0.854114	-0.460948	-2.23644	0.0134233	0.901191
-1.26928	-2.68116	-2.64973	-1.76624	-2.36111	-1.82697	-1.22841	-1.00256	-0.807904	-1.4048	-0.504176	-0.902905	-0.275551	-0.951395	-0.370109	-0.0140903	-0.734082	-0.45313	-0.854045	-0.460823	-2.23423	0.0135819	0.901305
-1.2688	-2.68265	-2.64954	-1.76775	-2.36202	-1.82827	-1.2295	-1.00387	-0.80963	-1.40569	-0.506066	-0.904061	-0.276406	-0.9522	-0.371122	-0.0150808	-0.734175	-0.453485	-0.853893	-0.460856	-2.23471	0.0141036	0.9018
-1.26832	-2.68493	-2.65003	-1.76893	-2.36288	-1.82876	-1.23062	-1.00543	-0.810177	-1.40617	-0.507208	-0.905161	-0.276639	-0.952636	-0.372172	-0.0158927	-0.734265	-0.45365	-0.85397	-0.46053	-2.23439	0.014568	0.902278
-1.26784	-2.68718	-2.64898	-1.77085	-2.36357	-1.83001	-1.23207	-1.00648	-0.811318	-1.40706	-0.509206	-0.906927	-0.276796	-0.95309	-0.373058	-0.0170722	-0.734181	-0.453973	-0.853893	-0.460271	-2.23369	0.0152941	0.901836
-1.26736	-2.69012	-2.6478	-1.77293	-2.36419	-1.83075	-1.23319	-1.00763	-0.812496	-1.40752	-0.510772	-0.908207	-0.277505	-0.953227	-0.374012	-0.0183696	-0.733755	-0.45418	-0.854042	-0.460268	-2.23418	0.0157886	0.902166
-1.26688	-2.69191	-2.6482	-1.77469	-2.36491	-1.83156	-1.23432	-1.0091	-0.813248	-1.40812	-0.512905	-0.909144	-0.277788	-0.953921	-0.375063	-0.0193251	-0.73368	-0.45409	-0.854082	-0.459757	-2.23501	0.0159289	0.902581
-1.2664	-2.6942	-2.6465	-1.77642	-2.36617	-1.83293	-1.23522	-1.01027	-0.81445	-1.40903	-0.51506	-0.910125	-0.277638	-0.954286	-0.375892	-0.020269	-0.733137	-0.454324	-0.854096	-0.459692	-2.23311	0.0163516	0.903786
-1.26592	-2.69611	-2.64609	-1.77842	-2.36659	-1.83369	-1.23623	-1.01147	-0.816262	-1.40963	-0.517671	-0.911059	-0.278358	-0.954647	-0.377303	-0.0217415	-0.733218	-0.454946	-0.854125	-0.459693	-2.23302	0.01625	0.90449
-1.26544	-2.69872	-2.64424	-1.77982	-2.36748	-1.83454	-1.23737	-1.01236	-0.817199	-1.41026	-0.519837	-0.91297	-0.279122	-0.954677	-0.377755	-0.0231641	-0.732455	-0.455599	-0.854077	-0.459633	-2.23202	0.016127	0.904628
-1.26496	-2.70071	-2.64454	-1.78207	-2.36827	-1.83548	-1.23843	-1.01368	-0.81853	-1.41029	-0.521607	-0.914699	-0.280153	-0.955257	-0.377707	-0.0242585	-0.732549	-0.456109	-0.854081	-0.459526	-2.23297	0.0164109	0.905274
-1.26448	-2.70304	-2.64413	-1.78388	-2.36918	-1.83648	-1.24009	-1.0151	-0.819714	-1.41082	-0.522823	-0.915589	-0.280639	-0.955768	-0.378697	-0.0245016	-0.73206	-0.456498	-0.854157	-0.459458	-2.23287	0.0167759	0.906072
-1.264	-2.70465	-2.64352	-1.78523	-2.36947	-1.83774	-1.24126	-1.01662	-0.82094	-1.41112	-0.523185	-0.916754	-0.281685	-0.956286	-0.379684	-0.0254725	-0.731944	-0.457212	-0.854001	-0.459492	-2.2335	0.0174106	0.907871
-1.26352	-2.70719	-2.64229	-1.78772	-2.37031	-1.83816	-1.2425	-1.01759	-0.822171	-1.41169	-0.524413	-0.917899	-0.282056	-0.956701	-0.379386	-0.0259574	-0.731366	-0.457275	-0.854119	-0.459639	-2.23329	0.0177294	0.908248
-1.26304	-2.70868	-2.64225	-1.78882	-2.3712	-1.8389	-1.24359	-1.01869	-0.822705	-1.41204	-0.526992	-0.919059	-0.282852	-0.957721	-0.379811	-0.0264054	-0.731069	-0.457117	-0.854273	-0.459594	-2.23232	0.0176764	0.908404
-1.26256	-2.71125	-2.63964	-1.79083	-2.37165	-1.84014	-1.24449	-1.01981	-0.823588	-1.41252	-0.527551	-0.920107	-0.283133	-0.958246	-0.380408	-0.0273199	-0.730746	-0.457448	-0.854565	-0.459882	-2.23295	0.0179697	0.909247
-1.26208	-2.71241	-2.63904	-1.79308	-2.37187	-1.84162	-1.24578	-1.02061	-0.82465	-1.41306	-0.528213	-0.921935	-0.283309	-0.958845	-0.380586	-0.0278748	-0.730889	-0.457397	-0.854595	-0.459963	-2.23336	0.0184762	0.909306
-1.2616	-2.71444	-2.63811	-1.79443	-2.37243	-1.84256	-1.24684	-1.02179	-0.825404	-1.41365	-0.530066	-0.922185	-0.283581	-0.959463	-0.381473	-0.028214	-0.731199	-0.457209	-0.854503	-0.460178	-2.23408	0.0189654	0.91081
-1.26112	-2.7169	-2.63763	-1.79682	-2.37284	-1.84372	-1.24794	-1.02247	-0.826194	-1.41435	-0.530899	-0.923335	-0.283676	-0.959899	-0.382733	-0.0287911	-0.731459	-0.457928	-0.854558	-0.460538	-2.2347	0.0191971	0.911264
-1.26064	-2.71859	-2.63651	-1.7988	-2.37309	-1.84513	-1.24877	-1.02461	-0.827497	-1.41498	-0.53248	-0.924607	-0.284256	-0.960411	-0.383418	-0.0293835	-0.731731	-0.457781	-0.854599	-0.460676	-2.23527	0.0191829	0.911735
-1.26016	-2.72084	-2.63669	-1.8019	-2.37359	-1.8462	-1.24994	-1.02652	-0.828398	-1.41518	-0.533334	-0.925897	-0.284922	-0.960936	-0.383409	-0.0297505	-0.731426	-0.457353	-0.85433	-0.460463	-2.23555	0.0196979	0.912605
-1.25968	-2.72348	-2.63414	-1.8035	-2.37419	-1.84695	-1.25103	-1.02839	-0.82886	-1.41603	-0.534941	-0.927103	-0.285205	-0.961492	-0.384063	-0.0312079	-0.731224	-0.456552	-0.854204	-0.460538	-2.23634	0.0201262	0.912835
-1.2592	-2.72557	-2.63302	-1.80469	-2.37447	-1.84851	-1.25195	-1.03088	-0.82984	-1.41633	-0.537	-0.928644	-0.286228	-0.961802	-0.385046	-0.0321549	-0.731193	-0.456624	-0.854198	-0.460851	-2.23598	0.0206491	0.913766
-1.25872	-2.72762	-2.63115	-1.80693	-2.37504	-1.85025	-1.25294	-1.03237	-0.830046	-1.41695	-0.539196	-0.929356	-0.287203	-0.962155	-0.385562	-0.0333083	-0.731166	-0.456029	-0.854171	-0.460889	-2.23675	0.0209691	0.913839
-1.25824	-2.72985	-2.62977	-1.80881	-2.37542	-1.85162	-1.25416	-1.03447	-0.831342	-1.41771	-0.541669	-0.930709	-0.287615	-0.962359	-0.386271	-0.0345031	-0.731565	-0.455527	-0.853894	-0.460876	-2.23677	0.0208646	0.914855
-1.25776	-2.73129	-2.62703	-1.81064	-2.376	-1.85298	-1.25516	-1.03634	-0.832385	-1.41829	-0.542715	-0.932062	-0.288362	-0.96304	-0.3862	-0.0353196	-0.731506	-0.45583	-0.853895	-0.461167	-2.23671	0.0210662	0.915637
-1.25728	-2.73289	-2.6254	-1.81313	-2.37645	-1.8552	-1.25611	-1.03783	-0.833742	-1.41912	-0.544436	-0.933401	-0.288941	-0.963718	-0.386514	-0.035675	-0.731774	-0.455884	-0.854046	-0.461153	-2.23679	0.0211749	0.916458
-1.2568	-2.73469	-2.62467	-1.81454	-2.37647	-1.8565	-1.2572	-1.03924	-0.835374	-1.42008	-0.545427	-0.93457	-0.289851	-0.96412	-0.386611	-0.0358893	-0.73138	-0.455834	-0.854174	-0.46101	-2.23623	0.0213606	0.917229
-1.25632	-2.73644	-2.62204	-1.81628	-2.37714	-1.85753	-1.25842	-1.0408	-0.837136	-1.42085	-0.547228	-0.935667	-0.290045	-0.964756	-0.387339	-0.0366792	-0.731528	-0.456583	-0.854124	-0.461266	-2.23594	0.0218919	0.917638
-1.25584	-2.73867	-2.62027	-1.8184	-2.3776	-1.85935	-1.2595	-1.0424	-0.837684	-1.42127	-0.548451	-0.937153	-0.29048	-0.964868	-0.388106	-0.0370137	-0.731898	-0.456675	-0.854364	-0.461516	-2.23587	0.0221854	0.919249
-1.25536	-2.74018	-2.61701	-1.81972	-2.3783	-1.86108	-1.26034	-1.04426	-0.839378	-1.4218	-0.549611	-0.938255	-0.291053	-0.965479	-0.388036	-0.038069	-0.731982	-0.456263	-0.854346	-0.461511	-2.23687	0.0228204	0.919773
-1.25488	-2.7429	-2.61572	-1.82069	-2.37901	-1.86287	-1.26114	-1.04638	-0.840199	-1.42219	-0.550694	-0.939763	-0.291783	-0.966142	-0.387966	-0.0386426	-0.732406	-0.456942	-0.854806	-0.461511	-2.23624	0.023358	0.920696
-1.2544	-2.74504	-2.61435	-1.82227	-2.37979	-1.86486	-1.2619	-1.04763	-0.841331	-1.42295	-0.551934	-0.941335	-0.292237	-0.967041	-0.388829	-0.0397843	-0.732608	-0.456758	-0.855039	-0.46155	-2.23677	0.0237464	0.921409
-1.25392	-2.74721	-2.613	-1.82356	-2.3806	-1.86552	-1.26306	-1.04937	-0.841625	-1.42349	-0.553875	-0.942862	-0.293357	-0.967714	-0.389015	-0.0402034	-0.732576	-0.456371	-0.855088	-0.46119	-2.23716	0.0239218	0.92256
-1.25344	-2.74957	-2.61154	-1.82499	-2.38141	-1.86729	-1.26451	-1.05165	-0.842677	-1.42412	-0.554875	-0.943649	-0.294171	-0.968429	-0.388331	-0.0412689	-0.732772	-0.45692	-0.855122	-0.461206	-2.23691	0.0242029	0.923472
-1.25296	-2.75136	-2.61159	-1.82667	-2.38199	-1.86813	-1.26568	-1.0533	-0.843124	-1.42486	-0.555348	-0.944406	-0.294591	-0.969182	-0.387548	-0.0427804	-0.733336	-0.456959	-0.855174	-0.461436	-2.23712	0.0249272	0.924293
-1.25248	-2.75301	-2.61024	-1.82833	-2.38239	-1.8703	-1.26691	-1.05506	-0.843404	-1.42568	-0.556424	-0.945459	-0.295556	-0.969882	-0.387965	-0.043351	-0.733567	-0.457086	-0.855317	-0.461595	-2.23781	0.0250607	0.925504
-1.252	-2.75527	-2.61022	-1.83005	-2.38309	-1.8713	-1.26801	-1.05695	-0.843854	-1.42657	-0.55766	-0.946098	-0.295931	-0.970594	-0.3873	-0.0444041	-0.733518	-0.456338	-0.855429	-0.461135	-2.23951	0.0251899	0.926362
-1.25152	-2.75723	-2.61177	-1.83214	-2.38449	-1.87282	-1.2692	-1.05917	-0.844553	-1.4276	-0.558391	-0.946819	-0.296156	-0.971406	-0.387119	-0.0455515	-0.733702	-0.456737	-0.855433	-0.461613	-2.24084	0.0252872	0.927142
-1.25104	-2.7588	-2.61101	-1.83342	-2.38563	-1.87412	-1.27034	-1.0613	-0.845475	-1.42842	-0.558293	-0.948109	-0.297053	-0.971766	-0.387247	-0.0465184	-0.73387	-0.457062	-0.855831	-0.461638	-2.24194	0.0257825	0.927407
-1.25056	-2.7613	-2.61116	-1.83566	-2.38715	-1.87543	-1.27147	-1.06353	-0.846488	-1.42927	-0.559085	-0.948887	-0.297318	-0.972126	-0.388365	-0.0476364	-0.733827	-0.457256	-0.855919	-0.461589	-2.24116	0.0262725	0.927756
-1.25008	-2.76335	-2.60972	-1.83742	-2.38835	-1.87707	-1.27256	-1.06637	-0.847387	-1.4302	-0.559065	-0.950499	-0.297772	-0.972671	-0.388598	-0.0485041	-0.733839	-0.458201	-0.855975	-0.461798	-2.24053	0.02664	0.929028
-1.2496	-2.76536	-2.6087	-1.8391	-2.3892	-1.87852	-1.27346	-1.06822	-0.847858	-1.43074	-0.559972	-0.95203	-0.298021	-0.973231	-0.38941	-0.0497108	-0.734358	-0.458503	-0.855898	-0.461991	-2.24048	0.0268953	0.92963
-1.24912	-2.76706	-2.60881	-1.84071	-2.38989	-1.88015	-1.27457	-1.07007	-0.848295	-1.43134	-0.561008	-0.9533	-0.298037	-0.974338	-0.390567	-0.0509589	-0.734153	-0.458883	-0.856047	-0.462176	-2.24116	0.0277998	0.930262
-1.24864	-2.76957	-2.609	-1.84244	-2.391	-1.8812	-1.27564	-1.0718	-0.849506	-1.43227	-0.561358	-0.954779	-0.297932	-0.975185	-0.391637	-0.0519925	-0.734902	-0.459348	-0.856223	-0.46214	-2.24025	0.0281928	0.930721
-1.24816	-2.77178	-2.60817	-1.84413	-2.39181	-1.88237	-1.27645	-1.0737	-0.84964	-1.43315	-0.562331	-0.956204	-0.298316	-0.975683	-0.392031	-0.0526988	-0.734713	-0.459815	-0.856398	-0.462175	-2.24041	0.0286507	0.932016
-1.24768	-2.77392	-2.60767	-1.84613	-2.39264	-1.88416	-1.27773	-1.07536	-0.850148	-1.43368	-0.562685	-0.95709	-0.299058	-0.976423	-0.393072	-0.0536623	-0.734413	-0.460041	-0.856409	-0.462369	-2.24006	0.0289348	0.932995
-1.2472	-2.77574	-2.60712	-1.8481	-2.39325	-1.88536	-1.27845	-1.07739	-0.850889	-1.43454	-0.564223	-0.958212	-0.299752	-0.977059	-0.393915	-0.0546276	-0.734743	-0.460841	-0.856321	-0.462687	-2.23907	0.0291617	0.933553
-1.24672	-2.77768	-2.60606	-1.8503	-2.39441	-1.88714	-1.27939	-1.07916	-0.85202	-1.43511	-0.565349	-0.959123	-0.300577	-0.97773	-0.394751	-0.0559246	-0.734797	-0.460779	-0.856038	-0.462861	-2.24034	0.0296522	0.934782
-1.24624	-2.77967	-2.60589	-1.85194	-2.39528	-1.88905	-1.28042	-1.08034	-0.852894	-1.43626	-0.566208	-0.960408	-0.301026	-0.977982	-0.396368	-0.0569681	-0.734492	-0.460937	-0.856001	-0.462865	-2.24082	0.0302541	0.935484
-1.24576	-2.78202	-2.60527	-1.85353	-2.39583	-1.89022	-1.28163	-1.08184	-0.854025	-1.43665	-0.566619	-0.961598	-0.301945	-0.97865	-0.39756	-0.0581794	-0.734479	-0.460536	-0.855776	-0.463561	-2.24185	0.030376	0.936827
-1.24528	-2.7838	-2.60313	-1.85467	-2.39669	-1.89188	-1.28279	-1.08321	-0.855175	-1.437	-0.566922	-0.962613	-0.303124	-0.98021	-0.397831	-0.0595737	-0.734294	-0.460671	-0.855714	-0.464028	-2.24209	0.0308456	0.937571
-1.2448	-2.78548	-2.60206	-1.85707	-2.39732	-1.89287	-1.28401	-1.08566	-0.856985	-1.43784	-0.567972	-0.963533	-0.303538	-0.980727	-0.399446	-0.0613314	-0.734328	-0.4609	-0.855608	-0.464345	-2.24171	0.0309018	0.938783
-1.24432	-2.78736	-2.60116	-1.85897	-2.39769	-1.89414	-1.28497	-1.08774	-0.857767	-1.43815	-0.567039	-0.964821	-0.304185	-0.981548	-0.399616	-0.062654	-0.734431	-0.461388	-0.855545	-0.464625	-2.24259	0.0310827	0.940297
-1.24384	-2.78874	-2.60042	-1.86046	-2.39842	-1.89599	-1.28593	-1.09024	-0.858797	-1.43883	-0.567331	-0.966068	-0.304758	-0.981495	-0.400702	-0.0635184	-0.734513	-0.461787	-0.85551	-0.465374	-2.24254	0.0319946	0.941334
-1.24336	-2.79054	-2.59984	-1.86258	-2.39878	-1.89726	-1.28671	-1.09123	-0.860652	-1.43993	-0.567533	-0.966907	-0.305469	-0.982246	-0.40196	-0.0641004	-0.734799	-0.461861	-0.855447	-0.465976	-2.24238	0.0319852	0.941697
-1.24288	-2.79252	-2.60031	-1.86457	-2.39959	-1.89861	-1.28737	-1.09205	-0.861988	-1.44084	-0.568235	-0.967479	-0.307267	-0.982583	-0.403617	-0.0653113	-0.734281	-0.461833	-0.85551	-0.466558	-2.24374	0.0326925	0.942811
-1.2424	-2.79503	-2.60017	-1.86708	-2.40011	-1.89955	-1.28824	-1.09397	-0.862953	-1.44167	-0.569254	-0.968864	-0.308054	-0.983308	-0.405509	-0.0668136	-0.733755	-0.461484	-0.855296	-0.466511	-2.24478	0.032983	0.943453
-1.24192	-2.79692	-2.6001	-1.86851	-2.40073	-1.90009	-1.28965	-1.09568	-0.864559	-1.44215	-0.570444	-0.969828	-0.308626	-0.984114	-0.406791	-0.0678635	-0.733824	-0.461511	-0.855025	-0.46704	-2.24557	0.0336002	0.94461
-1.24144	-2.79845	-2.59902	-1.87055	-2.40116	-1.90059	-1.29062	-1.09685	-0.865791	-1.44259	-0.570526	-0.970562	-0.309358	-0.984887	-0.407681	-0.0682065	-0.734088	-0.462017	-0.85512	-0.46708	-2.24509	0.0341826	0.945901
-1.24096	-2.80077	-2.59746	-1.87282	-2.4017	-1.90102	-1.29154	-1.09858	-0.866753	-1.44329	-0.571251	-0.971552	-0.310074	-0.985458	-0.40828	-0.0690037	-0.734452	-0.461793	-0.855346	-0.467066	-2.24597	0.0348665	0.946924
-1.24048	-2.80274	-2.59486	-1.87483	-2.40231	-1.90211	-1.29242	-1.10059	-0.867659	-1.44343	-0.571667	-0.972263	-0.310508	-0.986167	-0.408915	-0.0699023	-0.734865	-0.462221	-0.855301	-0.467454	-2.24664	0.035418	0.947775
-1.24	-2.80445	-2.59228	-1.87631	-2.40341	-1.90314	-1.29351	-1.10215	-0.869151	-1.4437	-0.572987	-0.973483	-0.311105	-0.986799	-0.409707	-0.0703836	-0.734761	-0.462084	-0.85523	-0.467595	-2.24787	0.0358735	0.94826
-1.23952	-2.8061	-2.59177	-1.87893	-2.40413	-1.90411	-1.29439	-1.1035	-0.870835	-1.44448	-0.573627	-0.97465	-0.312019	-0.987759	-0.410193	-0.0713421	-0.735397	-0.461567	-0.855129	-0.467617	-2.24927	0.036585	0.949201
-1.23904	-2.80932	-2.5899	-1.88111	-2.40477	-1.90555	-1.29532	-1.10473	-0.872248	-1.44502	-0.575043	-0.975123	-0.312947	-0.988125	-0.411945	-0.072196	-0.736039	-0.462158	-0.854937	-0.467746	-2.24899	0.0368738	0.950152
-1.23856	-2.81106	-2.5901	-1.88327	-2.40556	-1.90663	-1.29621	-1.10635	-0.874169	-1.44532	-0.576453	-0.975857	-0.313382	-0.988339	-0.413337	-0.072914	-0.736672	-0.462682	-0.854849	-0.468018	-2.24972	0.0374426	0.950705
-1.23808	-2.81267	-2.5891	-1.88558	-2.40613	-1.90786	-1.29703	-1.10795	-0.875037	-1.4458	-0.576838	-0.977315	-0.31417	-0.98872	-0.413957	-0.0745061	-0.736613	-0.462795	-0.854486	-0.468292	-2.2516	0.0384275	0.951675
-1.2376	-2.81415	-2.58803	-1.88694	-2.40701	-1.90838	-1.29826	-1.10955	-0.876503	-1.44627	-0.578797	-0.978227	-0.315251	-0.989284	-0.41481	-0.0758788	-0.736517	-0.463212	-0.85461	-0.468446	-2.25232	0.0389327	0.95249
-1.23712	-2.81617	-2.58423	-1.88904	-2.40771	-1.90947	-1.29912	-1.11112	-0.877413	-1.44722	-0.578873	-0.978667	-0.316219	-0.99021	-0.415448	-0.0760793	-0.737354	-0.462848	-0.854385	-0.468898	-2.25402	0.0395999	0.952771
-1.23664	-2.81819	-2.58309	-1.89079	-2.40828	-1.91005	-1.29996	-1.11257	-0.878505	-1.44758	-0.580459	-0.979035	-0.317064	-0.990965	-0.416763	-0.0771152	-0.737469	-0.462866	-0.854184	-0.469397	-2.2567	0.0400375	0.952542
-1.23616	-2.81982	-2.58202	-1.8929	-2.40921	-1.91069	-1.30091	-1.11404	-0.879689	-1.44842	-0.582837	-0.979703	-0.317355	-0.99153	-0.417499	-0.0781823	-0.73777	-0.462926	-0.854177	-0.469687	-2.25816	0.0410214	0.953542
-1.23568	-2.82215	-2.58098	-1.8953	-2.40988	-1.91213	-1.30223	-1.11578	-0.880883	-1.44894	-0.583471	-0.980826	-0.317328	-0.992405	-0.41799	-0.0796832	-0.737438	-0.463402	-0.85413	-0.469941	-2.26156	0.041556	0.954801
-1.2352	-2.82447	-2.58143	-1.89735	-2.41033	-1.91282	-1.30335	-1.11717	-0.882273	-1.44946	-0.583583	-0.982156	-0.317833	-0.993485	-0.418621	-0.081411	-0.737592	-0.463438	-0.854006	-0.470004	-2.2644	0.0418179	0.955519
-1.23472	-2.82632	-2.58085	-1.8995	-2.41071	-1.91442	-1.30417	-1.11914	-0.883203	-1.45002	-0.586991	-0.983515	-0.318479	-0.994195	-0.419775	-0.0830197	-0.737447	-0.463069	-0.854024	-0.470108	-2.26637	0.0423138	0.955768
-1.23424	-2.82842	-2.58027	-1.90088	-2.41104	-1.91578	-1.30497	-1.12084	-0.883978	-1.45048	-0.588278	-0.984833	-0.319022	-0.99548	-0.420676	-0.0841506	-0.737448	-0.462981	-0.85397	-0.470444	-2.26805	0.0430479	0.956633
-1.23376	-2.83053	-2.57765	-1.90262	-2.41116	-1.91633	-1.30581	-1.12259	-0.885267	-1.45114	-0.590213	-0.986067	-0.319888	-0.996029	-0.421897	-0.0851125	-0.736978	-0.463148	-0.8541	-0.470512	-2.26982	0.0438387	0.957759
-1.23328	-2.83234	-2.57753	-1.9049	-2.41203	-1.91725	-1.30675	-1.12397	-0.885872	-1.45172	-0.591713	-0.987204	-0.320368	-0.996697	-0.42274	-0.0866717	-0.737734	-0.463401	-0.854081	-0.47063	-2.2707	0.0446746	0.958548
-1.2328	-2.83376	-2.5771	-1.9072	-2.41255	-1.91837	-1.3079	-1.12587	-0.886645	-1.4519	-0.593643	-0.988309	-0.321072	-0.997654	-0.423564	-0.0879677	-0.73724	-0.463415	-0.85421	-0.47075	-2.27271	0.0453098	0.958824
-1.23232	-2.83537	-2.57738	-1.90989	-2.41351	-1.91933	-1.30879	-1.12823	-0.887075	-1.45274	-0.596434	-0.98913	-0.321372	-0.998596	-0.42475	-0.0898179	-0.737063	-0.463321	-0.854124	-0.470931	-2.27382	0.0459908	0.959987
-1.23184	-2.83749	-2.57708	-1.91114	-2.41413	-1.92128	-1.30991	-1.13027	-0.888021	-1.45335	-0.597428	-0.990599	-0.322275	-0.99933	-0.425414	-0.0910391	-0.737186	-0.463231	-0.85412	-0.471093	-2.27492	0.0468158	0.960734
-1.23136	-2.83951	-2.57704	-1.91303	-2.41538	-1.92162	-1.311	-1.13161	-0.88891	-1.45388	-0.598619	-0.991871	-0.323327	-1.00002	-0.426196	-0.0923729	-0.737232	-0.463885	-0.854267	-0.471261	-2.27543	0.047785	0.961724
-1.23088	-2.84151	-2.57739	-1.91507	-2.41575	-1.92227	-1.31204	-1.13285	-0.889662	-1.45476	-0.599566	-0.992873	-0.324143	-1.001	-0.427368	-0.0938017	-0.736961	-0.463583	-0.85442	-0.471505	-2.27722	0.048674	0.96222
-1.2304	-2.84317	-2.57798	-1.91596	-2.41623	-1.92291	-1.31324	-1.13412	-0.890332	-1.45524	-0.600204	-0.993183	-0.324813	-1.00191	-0.42798	-0.0942347	-0.737232	-0.463774	-0.85465	-0.471982	-2.27654	0.0492118	0.963719
-1.22992	-2.84545	-2.5769	-1.9176	-2.41663	-1.924	-1.31433	-1.1359	-0.891622	-1.45585	-0.600736	-0.994238	-0.325686	-1.00272	-0.429109	-0.095162	-0.73687	-0.463535	-0.854608	-0.472163	-2.27824	0.0497519	0.964783
-1.22944	-2.84794	-2.57701	-1.91939	-2.4171	-1.92505	-1.31557	-1.13792	-0.89245	-1.45626	-0.600874	-0.994914	-0.326387	-1.00342	-0.430157	-0.0966201	-0.736854	-0.463887	-0.854764	-0.472419	-2.27884	0.049742	0.966117
-1.22896	-2.84999	-2.57671	-1.92144	-2.41698	-1.92601	-1.31662	-1.14053	-0.893273	-1.45709	-0.600299	-0.995378	-0.326596	-1.00379	-0.43074	-0.0978539	-0.736706	-0.464148	-0.854565	-0.47269	-2.28082	0.0501234	0.966842
-1.22848	-2.85164	-2.57765	-1.92337	-2.41695	-1.92744	-1.31759	-1.14195	-0.893719	-1.45762	-0.60161	-0.996835	-0.327371	-1.00469	-0.431282	-0.0994239	-0.736731	-0.463744	-0.854617	-0.472981	-2.28145	0.0505187	0.968024
-1.228	-2.85346	-2.57559	-1.92498	-2.41746	-1.92864	-1.31862	-1.14444	-0.894925	-1.45822	-0.603081	-0.99741	-0.327828	-1.00538	-0.431886	-0.100049	-0.73659	-0.463753	-0.854594	-0.473592	-2.28146	0.0506211	0.969074
-1.22752	-2.85552	-2.57424	-1.9269	-2.41784	-1.92992	-1.31943	-1.14562	-0.895757	-1.45893	-0.605329	-0.998642	-0.328245	-1.0061	-0.432838	-0.10136	-0.736332	-0.463432	-0.854274	-0.473771	-2.28183	0.05115	0.970813
-1.22704	-2.85721	-2.57693	-1.92884	-2.41858	-1.93087	-1.32041	-1.14693	-0.897138	-1.45939	-0.608487	-0.999958	-0.328977	-1.00699	-0.434284	-0.102197	-0.736219	-0.463514	-0.853958	-0.474032	-2.28159	0.0516042	0.971497
-1.22656	-2.85939	-2.57725	-1.93031	-2.4185	-1.93183	-1.32143	-1.14953	-0.898357	-1.46003	-0.610614	-1.00122	-0.329513	-1.00761	-0.434688	-0.102579	-0.736149	-0.463994	-0.853676	-0.47443	-2.28215	0.0523192	0.972912
-1.22608	-2.8612	-2.57859	-1.93147	-2.41885	-1.93304	-1.32258	-1.15122	-0.899517	-1.46062	-0.612615	-1.00206	-0.329956	-1.00854	-0.435352	-0.103563	-0.736383	-0.46411	-0.853461	-0.474552	-2.2841	0.0525959	0.97399
-1.2256	-2.86309	-2.57838	-1.93262	-2.41914	-1.93451	-1.32351	-1.15281	-0.900435	-1.46106	-0.614296	-1.00342	-0.330989	-1.00907	-0.43595	-0.10429	-0.736103	-0.463644	-0.853116	-0.474087	-2.28421	0.0531221	0.974387
-1.22512	-2.86461	-2.57872	-1.93359	-2.41928	-1.9348	-1.32462	-1.15465	-0.901584	-1.46123	-0.61488	-1.00384	-0.331788	-1.00969	-0.436614	-0.105324	-0.735994	-0.463865	-0.852743	-0.474299	-2.28633	0.0540368	0.97569
-1.22464	-2.86579	-2.57932	-1.93517	-2.4198	-1.93601	-1.32574	-1.15585	-0.902377	-1.46157	-0.615668	-1.00474	-0.332214	-1.01024	-0.437826	-0.106116	-0.735825	-0.463784	-0.85235	-0.474647	-2.28686	0.0545582	0.976865
-1.22416	-2.86768	-2.57829	-1.93688	-2.42077	-1.93718	-1.32678	-1.15746	-0.903547	-1.46194	-0.616046	-1.00592	-0.332879	-1.01107	-0.438141	-0.106869	-0.735571	-0.463621	-0.851982	-0.474937	-2.28703	0.0549258	0.97819
-1.22368	-2.86973	-2.57916	-1.93851	-2.42133	-1.93819	-1.3276	-1.15949	-0.904656	-1.46239	-0.616364	-1.00729	-0.333348	-1.01204	-0.438667	-0.107561	-0.735566	-0.46312	-0.851836	-0.474996	-2.28761	0.0552086	0.979327
-1.2232	-2.8726	-2.57973	-1.93993	-2.42147	-1.93924	-1.3287	-1.16079	-0.905498	-1.46307	-0.617036	-1.00828	-0.333974	-1.01259	-0.4393	-0.108327	-0.735215	-0.463122	-0.851839	-0.475693	-2.28815	0.0554897	0.982028
-1.22272	-2.87468	-2.5825	-1.94106	-2.42196	-1.93966	-1.32973	-1.16269	-0.906494	-1.46343	-0.618469	-1.00918	-0.334078	-1.01339	-0.441098	-0.109656	-0.735019	-0.462776	-0.851316	-0.47615	-2.28729	0.0559229	0.983114
-1.22224	-2.87676	-2.58254	-1.94273	-2.42275	-1.93945	-1.33113	-1.16377	-0.907607	-1.46374	-0.620192	-1.01047	-0.33434	-1.01404	-0.441255	-0.110536	-0.73528	-0.462384	-0.851232	-0.476271	-2.28716	0.056318	0.98401
-1.22176	-2.87897	-2.58218	-1.94462	-2.42331	-1.94064	-1.33212	-1.16482	-0.908278	-1.46436	-0.620406	-1.01174	-0.334983	-1.01494	-0.442665	-0.110987	-0.735267	-0.461947	-0.850818	-0.476541	-2.28649	0.0564616	0.985094
-1.22128	-2.88086	-2.58169	-1.94627	-2.42373	-1.94137	-1.33328	-1.16666	-0.909268	-1.46467	-0.622724	-1.01265	-0.33511	-1.01528	-0.443666	-0.112022	-0.735098	-0.461789	-0.850338	-0.476971	-2.28808	0.0569943	0.986655
-1.2208	-2.88308	-2.58213	-1.94822	-2.42431	-1.94195	-1.33434	-1.16821	-0.910406	-1.46477	-0.624013	-1.01358	-0.336142	-1.01578	-0.445057	-0.112839	-0.734852	-0.461576	-0.849934	-0.477427	-2.28734	0.0572717	0.987958
-1.22032	-2.88478	-2.58252	-1.94961	-2.4246	-1.94343	-1.33534	-1.16944	-0.910894	-1.46532	-0.625155	-1.01458	-0.336577	-1.01658	-0.445656	-0.113084	-0.734847	-0.461684	-0.849457	-0.477641	-2.28783	0.0579195	0.989411
-1.21984	-2.88635	-2.58242	-1.95016	-2.42474	-1.94436	-1.33623	-1.17046	-0.911762	-1.46554	-0.626293	-1.01539	-0.337105	-1.01725	-0.446275	-0.113444	-0.734797	-0.461716	-0.849197	-0.477711	-2.28717	0.0586117	0.990438
-1.21936	-2.88868	-2.58204	-1.95153	-2.4251	-1.94537	-1.33745	-1.17146	-0.912924	-1.46595	-0.626006	-1.01622	-0.33821	-1.0182	-0.446744	-0.114605	-0.73467	-0.461878	-0.848454	-0.478025	-2.28694	0.0590918	0.992056
-1.21888	-2.8904	-2.58085	-1.95375	-2.42548	-1.94605	-1.33858	-1.17326	-0.913547	-1.46614	-0.626882	-1.0171	-0.339459	-1.01916	-0.447675	-0.115296	-0.734557	-0.461313	-0.848035	-0.478394	-2.28609	0.0596989	0.992947
-1.2184	-2.89238	-2.5805	-1.95511	-2.42623	-1.94678	-1.33968	-1.17499	-0.914954	-1.4666	-0.629128	-1.01844	-0.340534	-1.01986	-0.447877	-0.115892	-0.734142	-0.46098	-0.847561	-0.478572	-2.28584	0.0598598	0.994267
-1.21792	-2.8935	-2.58032	-1.95618	-2.4268	-1.94708	-1.34052	-1.17681	-0.916675	-1.46664	-0.629576	-1.01994	-0.341237	-1.02058	-0.448925	-0.116013	-0.733418	-0.461023	-0.84703	-0.478757	-2.2845	0.0603053	0.995767
-1.21744	-2.89433	-2.5806	-1.95754	-2.42733	-1.94771	-1.34156	-1.18051	-0.918665	-1.46677	-0.630899	-1.02115	-0.341572	-1.02145	-0.449812	-0.116862	-0.733407	-0.461134	-0.846831	-0.479041	-2.28329	0.0610589	0.996891
-1.21696	-2.89632	-2.5808	-1.95886	-2.42754	-1.94828	-1.34271	-1.1824	-0.919706	-1.46701	-0.630778	-1.02237	-0.342546	-1.02215	-0.45078	-0.117839	-0.732864	-0.460616	-0.846601	-0.479307	-2.28397	0.0618475	0.998311
-1.21648	-2.899	-2.58149	-1.96054	-2.42874	-1.94892	-1.34345	-1.18469	-0.921342	-1.4675	-0.632209	-1.02405	-0.343268	-1.02296	-0.451543	-0.118593	-0.732602	-0.460418	-0.846215	-0.479457	-2.28337	0.0623354	1.00062
-1.216	-2.90071	-2.58235	-1.96198	-2.42978	-1.9496	-1.34463	-1.18587	-0.922117	-1.46783	-0.634091	-1.02573	-0.343812	-1.02377	-0.451741	-0.119071	-0.732306	-0.460927	-0.845909	-0.47978	-2.28396	0.0628589	1.00204
-1.21552	-2.90175	-2.58335	-1.96386	-2.43011	-1.95048	-1.34571	-1.18789	-0.923092	-1.46802	-0.63462	-1.02714	-0.345626	-1.02481	-0.452631	-0.119616	-0.732238	-0.461599	-0.845657	-0.479917	-2.28384	0.0633847	1.00285
-1.21504	-2.90413	-2.58405	-1.9662	-2.43052	-1.95096	-1.34674	-1.1897	-0.923995	-1.46818	-0.635461	-1.02897	-0.346955	-1.02545	-0.452994	-0.120292	-0.732093	-0.462036	-0.845409	-0.480037	-2.28473	0.064136	1.00417
-1.21456	-2.9063	-2.58346	-1.96808	-2.43089	-1.95129	-1.34782	-1.19161	-0.925282	-1.4685	-0.637251	-1.03048	-0.348309	-1.02623	-0.453814	-0.120878	-0.731965	-0.461844	-0.845187	-0.480164	-2.2852	0.0651515	1.00545
-1.21408	-2.90816	-2.58303	-1.96994	-2.43181	-1.95195	-1.34892	-1.19328	-0.926269	-1.46862	-0.639694	-1.03181	-0.34904	-1.02696	-0.455453	-0.121115	-0.73196	-0.461879	-0.845079	-0.480747	-2.28515	0.066286	1.00703
-1.2136	-2.90976	-2.58372	-1.97106	-2.43232	-1.95265	-1.35	-1.19479	-0.927362	-1.46891	-0.64003	-1.03293	-0.350262	-1.0277	-0.456393	-0.121654	-0.731885	-0.462105	-0.844711	-0.481034	-2.28479	0.0667791	1.00795
-1.21312	-2.91176	-2.58389	-1.97249	-2.43327	-1.95366	-1.35113	-1.19752	-0.928475	-1.46908	-0.642539	-1.03407	-0.351031	-1.02864	-0.457152	-0.122379	-0.731798	-0.46252	-0.844113	-0.481101	-2.28658	0.0673298	1.00937
-1.21264	-2.91352	-2.58443	-1.9739	-2.43396	-1.95411	-1.35232	-1.19864	-0.929457	-1.46923	-0.643475	-1.03513	-0.352443	-1.02944	-0.458375	-0.12285	-0.732105	-0.462681	-0.843648	-0.481656	-2.28751	0.0680902	1.01122
-1.21216	-2.91441	-2.58459	-1.97547	-2.43464	-1.95458	-1.35347	-1.19945	-0.930291	-1.46987	-0.644661	-1.03609	-0.353756	-1.03041	-0.459636	-0.12296	-0.731857	-0.462744	-0.843426	-0.481707	-2.28694	0.0691365	1.01207
-1.21168	-2.91634	-2.58432	-1.97677	-2.43551	-1.95488	-1.35455	-1.20125	-0.930962	-1.47003	-0.646459	-1.03724	-0.355344	-1.03112	-0.461246	-0.123883	-0.731481	-0.463077	-0.843199	-0.482126	-2.28781	0.0696749	1.01335
-1.2112	-2.91738	-2.58668	-1.97859	-2.43605	-1.95561	-1.35562	-1.20292	-0.931418	-1.47045	-0.647977	-1.03809	-0.35739	-1.03163	-0.462211	-0.124263	-0.731174	-0.463442	-0.842899	-0.48191	-2.28909	0.0702602	1.01434
-1.21072	-2.91986	-2.58713	-1.98022	-2.43672	-1.95595	-1.35674	-1.20428	-0.932269	-1.47061	-0.649215	-1.03943	-0.35821	-1.03234	-0.463436	-0.124234	-0.731615	-0.463503	-0.842473	-0.481915	-2.291	0.0705067	1.01663
-1.21024	-2.9215	-2.58683	-1.98192	-2.43675	-1.95586	-1.35774	-1.20515	-0.933092	-1.47105	-0.650547	-1.04049	-0.359289	-1.03322	-0.464824	-0.125285	-0.731346	-0.463048	-0.842063	-0.482169	-2.2915	0.0710642	1.01824
-1.20976	-2.92267	-2.58681	-1.98369	-2.43747	-1.9566	-1.35914	-1.20599	-0.934327	-1.47145	-0.650908	-1.04149	-0.36017	-1.03422	-0.465569	-0.125827	-0.73073	-0.46315	-0.841396	-0.48216	-2.29272	0.0716035	1.01941
-1.20928	-2.92455	-2.58662	-1.98541	-2.43805	-1.95718	-1.36025	-1.20754	-0.935347	-1.47164	-0.65214	-1.04263	-0.361017	-1.03495	-0.466502	-0.126918	-0.730762	-0.463554	-0.841003	-0.48236	-2.29207	0.0719366	1.02062
-1.2088	-2.92562	-2.58803	-1.98659	-2.43841	-1.95836	-1.3617	-1.20917	-0.935921	-1.4722	-0.653058	-1.04424	-0.362257	-1.03555	-0.467553	-0.127651	-0.730289	-0.463497	-0.840398	-0.482434	-2.29338	0.0727993	1.02187
-1.20832	-2.92708	-2.58871	-1.98841	-2.43892	-1.95924	-1.36286	-1.21109	-0.93639	-1.47277	-0.65467	-1.04518	-0.363337	-1.03597	-0.46945	-0.128496	-0.729668	-0.464324	-0.839762	-0.482122	-2.29499	0.0735299	1.02291
-1.20784	-2.92805	-2.59061	-1.98975	-2.43972	-1.96019	-1.36413	-1.21224	-0.937474	-1.47307	-0.655626	-1.04626	-0.364287	-1.03679	-0.470864	-0.129353	-0.729413	-0.464379	-0.839514	-0.482165	-2.29593	0.0743638	1.02357
-1.20736	-2.93015	-2.59107	-1.99155	-2.44047	-1.9609	-1.36544	-1.21362	-0.938456	-1.47362	-0.656288	-1.04783	-0.364676	-1.03762	-0.472141	-0.129881	-0.72889	-0.464379	-0.83897	-0.482277	-2.29666	0.0746512	1.02428
-1.20688	-2.93179	-2.59166	-1.99337	-2.44108	-1.96223	-1.36653	-1.21501	-0.939141	-1.47387	-0.658728	-1.04895	-0.365554	-1.03827	-0.473347	-0.130685	-0.728418	-0.465399	-0.838613	-0.482456	-2.29793	0.0755608	1.02544
-1.2064	-2.9333	-2.59204	-1.99495	-2.4417	-1.9629	-1.36783	-1.21613	-0.940533	-1.47437	-0.659317	-1.04972	-0.366685	-1.0389	-0.474313	-0.131569	-0.727989	-0.466018	-0.838303	-0.482546	-2.29833	0.0759949	1.02635
-1.20592	-2.93551	-2.5938	-1.99716	-2.44164	-1.96402	-1.36894	-1.21772	-0.941548	-1.47503	-0.660979	-1.05111	-0.36748	-1.03984	-0.475762	-0.131985	-0.727639	-0.46637	-0.83792	-0.482795	-2.29996	0.0763106	1.02676
-1.20544	-2.93708	-2.59482	-1.99931	-2.44238	-1.96431	-1.37026	-1.21891	-0.942363	-1.47529	-0.664272	-1.05237	-0.368409	-1.04056	-0.476944	-0.133396	-0.727271	-0.466852	-0.837697	-0.482532	-2.30068	0.0764908	1.02807
-1.20496	-2.93883	-2.59471	-2.00107	-2.44275	-1.96507	-1.3716	-1.22019	-0.943394	-1.47587	-0.665371	-1.05434	-0.36921	-1.04126	-0.478338	-0.134274	-0.727203	-0.467538	-0.837472	-0.482495	-2.30143	0.0768552	1.02956
-1.20448	-2.93999	-2.59401	-2.00299	-2.44283	-1.96553	-1.37282	-1.22118	-0.944179	-1.47629	-0.664614	-1.0553	-0.369483	-1.04188	-0.479812	-0.134681	-0.7272	-0.468828	-0.837486	-0.483005	-2.30163	0.077495	1.03043
-1.204	-2.94129	-2.59274	-2.0048	-2.44306	-1.96618	-1.37409	-1.2222	-0.945131	-1.47723	-0.666235	-1.05618	-0.370379	-1.04257	-0.481124	-0.135415	-0.727538	-0.469123	-0.837231	-0.483133	-2.30185	0.0784687	1.03094
-1.20352	-2.94255	-2.59341	-2.00717	-2.44365	-1.96651	-1.37542	-1.22369	-0.945525	-1.47776	-0.666689	-1.05756	-0.370882	-1.04323	-0.4816	-0.136054	-0.727558	-0.469544	-0.837178	-0.482914	-2.30344	0.079309	1.03168
-1.20304	-2.94373	-2.59652	-2.00924	-2.44389	-1.96723	-1.37675	-1.22471	-0.946521	-1.47837	-0.66801	-1.05847	-0.371673	-1.04414	-0.482114	-0.13649	-0.727508	-0.47023	-0.837135	-0.482558	-2.30469	0.0796049	1.03271
-1.20256	-2.94476	-2.59713	-2.01155	-2.44402	-1.96808	-1.37778	-1.22601	-0.947502	-1.47907	-0.670241	-1.05936	-0.372344	-1.04495	-0.483065	-0.137232	-0.727169	-0.471145	-0.836742	-0.482251	-2.3057	0.0802183	1.03375
-1.20208	-2.94579	-2.59689	-2.01266	-2.44403	-1.96905	-1.37868	-1.228	-0.948507	-1.47992	-0.671445	-1.06043	-0.373363	-1.04573	-0.483948	-0.13823	-0.727368	-0.47161	-0.836277	-0.48233	-2.30831	0.0811227	1.03439
-1.2016	-2.9475	-2.59931	-2.01453	-2.44469	-1.96973	-1.37974	-1.22873	-0.948741	-1.48049	-0.672755	-1.0616	-0.37471	-1.04629	-0.485188	-0.139213	-0.727275	-0.471514	-0.836069	-0.48282	-2.30927	0.0814874	1.03478
-1.20112	-2.94878	-2.60026	-2.01656	-2.44496	-1.97083	-1.38106	-1.23002	-0.950206	-1.48105	-0.675351	-1.06278	-0.375377	-1.04679	-0.486185	-0.140578	-0.726616	-0.471698	-0.835736	-0.482823	-2.31075	0.0818465	1.03504
-1.20064	-2.95072	-2.60021	-2.0185	-2.44528	-1.97166	-1.38233	-1.23141	-0.950669	-1.48163	-0.678272	-1.06372	-0.376258	-1.04749	-0.487676	-0.141632	-0.726481	-0.471814	-0.83523	-0.482728	-2.31215	0.082693	1.0358
-1.20016	-2.95249	-2.60003	-2.01986	-2.44584	-1.97269	-1.38319	-1.23215	-0.951701	-1.48229	-0.678934	-1.06503	-0.377275	-1.04798	-0.488587	-0.142023	-0.726211	-0.472105	-0.834964	-0.483008	-2.31312	0.0834908	1.03643
-1.19968	-2.95479	-2.60038	-2.0216	-2.44673	-1.97353	-1.3844	-1.23242	-0.952979	-1.4827	-0.680697	-1.06613	-0.378014	-1.04839	-0.489469	-0.142941	-0.726055	-0.472243	-0.83458	-0.483238	-2.31414	0.0839228	1.03744
-1.1992	-2.95607	-2.60124	-2.02392	-2.44672	-1.97443	-1.38528	-1.23278	-0.953796	-1.48362	-0.682621	-1.06718	-0.378672	-1.04912	-0.49018	-0.143483	-0.725743	-0.4729	-0.834491	-0.483481	-2.31526	0.0840202	1.03865
-1.19872	-2.95773	-2.60116	-2.02581	-2.44692	-1.97502	-1.38664	-1.23372	-0.954691	-1.48451	-0.68476	-1.06856	-0.379596	-1.04971	-0.49142	-0.14453	-0.725841	-0.473638	-0.834437	-0.483623	-2.31641	0.0847375	1.04
-1.19824	-2.95908	-2.60134	-2.02783	-2.44755	-1.97641	-1.38787	-1.23509	-0.955515	-1.48511	-0.687407	-1.07022	-0.379755	-1.05	-0.492353	-0.145596	-0.725391	-0.473793	-0.834074	-0.483677	-2.31585	0.085257	1.04121
-1.19776	-2.96079	-2.60107	-2.02951	-2.44806	-1.97739	-1.38926	-1.2358	-0.956205	-1.48575	-0.68913	-1.07067	-0.380014	-1.05074	-0.493165	-0.14674	-0.724982	-0.474025	-0.833852	-0.483868	-2.31863	0.0854593	1.04188
-1.19728	-2.96211	-2.60165	-2.03148	-2.44843	-1.97856	-1.39078	-1.23622	-0.95733	-1.48614	-0.690737	-1.07159	-0.380858	-1.05118	-0.493944	-0.147876	-0.724638	-0.473891	-0.833657	-0.484024	-2.31945	0.0857519	1.04272
-1.1968	-2.96363	-2.60288	-2.03372	-2.44926	-1.97993	-1.39186	-1.23738	-0.958075	-1.48649	-0.692117	-1.07271	-0.381952	-1.05147	-0.495156	-0.148882	-0.724174	-0.474464	-0.833381	-0.484205	-2.31967	0.0861552	1.04375
-1.19632	-2.96554	-2.60315	-2.0364	-2.44951	-1.98143	-1.39297	-1.2391	-0.959248	-1.48713	-0.695024	-1.07355	-0.381981	-1.05229	-0.496033	-0.150161	-0.723582	-0.47426	-0.833447	-0.484461	-2.32219	0.0869572	1.0443
-1.19584	-2.96724	-2.60243	-2.03794	-2.44988	-1.9821	-1.3943	-1.24071	-0.95973	-1.48758	-0.698121	-1.07494	-0.382456	-1.05309	-0.496389	-0.151601	-0.72333	-0.474371	-0.833083	-0.48471	-2.32291	0.0875148	1.04569
-1.19536	-2.96894	-2.60352	-2.04034	-2.4503	-1.9839	-1.39508	-1.24134	-0.960282	-1.48805	-0.701958	-1.07606	-0.383409	-1.05374	-0.496969	-0.152659	-0.722807	-0.474155	-0.833016	-0.484785	-2.32525	0.0881395	1.04708
-1.19488	-2.97022	-2.60403	-2.04243	-2.45112	-1.98493	-1.39603	-1.24266	-0.961676	-1.48887	-0.70483	-1.07707	-0.383695	-1.05419	-0.499283	-0.153277	-0.722364	-0.474384	-0.832738	-0.484954	-2.32669	0.0888574	1.04798
-1.1944	-2.97199	-2.60418	-2.04387	-2.45144	-1.98604	-1.39719	-1.24332	-0.962591	-1.48899	-0.708032	-1.07766	-0.383885	-1.05491	-0.500889	-0.154004	-0.721764	-0.474512	-0.832322	-0.485228	-2.32708	0.089409	1.04905
-1.19392	-2.97421	-2.60463	-2.04557	-2.45262	-1.98724	-1.39848	-1.24423	-0.963342	-1.48942	-0.710033	-1.07879	-0.384485	-1.05574	-0.501667	-0.155195	-0.721593	-0.474856	-0.832257	-0.485655	-2.32899	0.0905446	1.04977
-1.19344	-2.97577	-2.60656	-2.0471	-2.45333	-1.9877	-1.39942	-1.24551	-0.963925	-1.48992	-0.712202	-1.08004	-0.384992	-1.05658	-0.50325	-0.15595	-0.721227	-0.475453	-0.832137	-0.485647	-2.3294	0.0910638	1.05095
-1.19296	-2.9776	-2.60819	-2.04859	-2.45388	-1.9889	-1.40041	-1.24602	-0.964312	-1.49018	-0.713913	-1.08101	-0.385258	-1.05727	-0.504429	-0.156638	-0.721021	-0.475833	-0.831582	-0.485903	-2.33133	0.0923053	1.05226
-1.19248	-2.97906	-2.60781	-2.0507	-2.45448	-1.99019	-1.40144	-1.24711	-0.96512	-1.49061	-0.714093	-1.08171	-0.385877	-1.05785	-0.505695	-0.157461	-0.72066	-0.476424	-0.83101	-0.485979	-2.33084	0.0931584	1.05367
-1.192	-2.98027	-2.60989	-2.05209	-2.45532	-1.99166	-1.40259	-1.24826	-0.966447	-1.49113	-0.715883	-1.08227	-0.386528	-1.05835	-0.50625	-0.159015	-0.720553	-0.476947	-0.830821	-0.486104	-2.33166	0.0936413	1.05454
-1.19152	-2.98234	-2.61045	-2.05336	-2.45568	-1.99299	-1.40358	-1.24919	-0.96667	-1.49159	-0.718172	-1.08422	-0.387	-1.05878	-0.507007	-0.161077	-0.720471	-0.477316	-0.830533	-0.486062	-2.33229	0.094876	1.05536
-1.19104	-2.98372	-2.61146	-2.05534	-2.45662	-1.99355	-1.40468	-1.25072	-0.967772	-1.49169	-0.719451	-1.08513	-0.387515	-1.0593	-0.507585	-0.162461	-0.72004	-0.478006	-0.830336	-0.486234	-2.33241	0.0953607	1.05715
-1.19056	-2.98505	-2.61255	-2.05664	-2.45642	-1.99507	-1.4056	-1.25184	-0.968376	-1.49194	-0.720482	-1.08625	-0.388013	-1.0598	-0.508572	-0.163299	-0.719688	-0.478306	-0.830066	-0.486178	-2.33358	0.096368	1.05852
-1.19008	-2.98671	-2.61398	-2.05815	-2.45648	-1.99629	-1.40666	-1.25342	-0.969217	-1.49225	-0.721292	-1.08719	-0.38855	-1.0604	-0.509418	-0.164875	-0.719422	-0.478856	-0.829814	-0.486063	-2.33522	0.0971755	1.05994
-1.1896	-2.98774	-2.61546	-2.05983	-2.45668	-1.99761	-1.40756	-1.2549	-0.970045	-1.4926	-0.724683	-1.08826	-0.388752	-1.0608	-0.510561	-0.167073	-0.718991	-0.47888	-0.829563	-0.485982	-2.3354	0.0981491	1.06129
-1.18912	-2.98946	-2.61664	-2.06109	-2.45671	-1.99896	-1.40864	-1.25573	-0.969811	-1.49305	-0.725597	-1.08911	-0.389087	-1.06161	-0.511629	-0.167827	-0.718556	-0.479288	-0.829334	-0.486242	-2.3359	0.0989227	1.06252
-1.18864	-2.99119	-2.61842	-2.06267	-2.45785	-2.00031	-1.40952	-1.25666	-0.970232	-1.49379	-0.727381	-1.09017	-0.389648	-1.0621	-0.512282	-0.168993	-0.718127	-0.479119	-0.829392	-0.486413	-2.33683	0.09982	1.06304
-1.18816	-2.99231	-2.62082	-2.06384	-2.45811	-2.00176	-1.41056	-1.2573	-0.970765	-1.49414	-0.728515	-1.09093	-0.389847	-1.06268	-0.513002	-0.170357	-0.718115	-0.478904	-0.829308	-0.487034	-2.33733	0.100536	1.06466
-1.18768	-2.99357	-2.62251	-2.06593	-2.45881	-2.00401	-1.41196	-1.25874	-0.971846	-1.49434	-0.729995	-1.0922	-0.390415	-1.06327	-0.513723	-0.171707	-0.718083	-0.478969	-0.829111	-0.487195	-2.33722	0.101016	1.06552
-1.1872	-2.9947	-2.62412	-2.0675	-2.45958	-2.00524	-1.41294	-1.25979	-0.972583	-1.4949	-0.731376	-1.09343	-0.3914	-1.06372	-0.514512	-0.172797	-0.718311	-0.479319	-0.828968	-0.48706	-2.33656	0.101843	1.06668
-1.18672	-2.99631	-2.62579	-2.06955	-2.45964	-2.00659	-1.41413	-1.26073	-0.973826	-1.49534	-0.732312	-1.09484	-0.391866	-1.06439	-0.516037	-0.173808	-0.7186	-0.478653	-0.82859	-0.487273	-2.337	0.103114	1.06776
-1.18624	-2.99791	-2.62817	-2.07106	-2.45996	-2.00804	-1.41517	-1.26153	-0.975094	-1.49592	-0.734089	-1.09569	-0.392335	-1.06505	-0.517453	-0.174892	-0.719102	-0.478015	-0.82825	-0.487401	-2.33714	0.104049	1.06824
-1.18576	-2.99937	-2.62972	-2.07303	-2.46083	-2.00857	-1.41619	-1.26274	-0.976029	-1.49676	-0.735482	-1.09707	-0.392991	-1.06559	-0.518815	-0.175394	-0.719131	-0.47826	-0.827841	-0.487464	-2.33896	0.105209	1.06921
-1.18528	-3.00059	-2.63111	-2.07444	-2.46132	-2.00888	-1.41738	-1.26469	-0.977517	-1.49727	-0.737227	-1.09804	-0.393505	-1.06618	-0.51951	-0.176487	-0.718717	-0.478993	-0.827549	-0.487569	-2.33997	0.106355	1.06994
-1.1848	-3.00193	-2.6313	-2.07581	-2.46173	-2.01	-1.41859	-1.26636	-0.978413	-1.49793	-0.738849	-1.09894	-0.394531	-1.06664	-0.521108	-0.177422	-0.718767	-0.479696	-0.827346	-0.487923	-2.34082	0.107195	1.07034
-1.18432	-3.00368	-2.63223	-2.07728	-2.46264	-2.01128	-1.41961	-1.26786	-0.979931	-1.49869	-0.740084	-1.09964	-0.394767	-1.06729	-0.522712	-0.178518	-0.718855	-0.479396	-0.827041	-0.488446	-2.34171	0.107424	1.07073
-1.18384	-3.00473	-2.63288	-2.07898	-2.46266	-2.0126	-1.4206	-1.26891	-0.980806	-1.49963	-0.741474	-1.10088	-0.395468	-1.06823	-0.524137	-0.179644	-0.718511	-0.479721	-0.826702	-0.488606	-2.34284	0.107986	1.07124
-1.18336	-3.00614	-2.63413	-2.08013	-2.46323	-2.01299	-1.42127	-1.27002	-0.981909	-1.50009	-0.742655	-1.10239	-0.395591	-1.06862	-0.525487	-0.180648	-0.718527	-0.480187	-0.826535	-0.488901	-2.34306	0.108939	1.07199
-1.18288	-3.00724	-2.63602	-2.08114	-2.46357	-2.0136	-1.42233	-1.27084	-0.983477	-1.50056	-0.744797	-1.10377	-0.395938	-1.06921	-0.52667	-0.182073	-0.718395	-0.48055	-0.826333	-0.489248	-2.34412	0.109219	1.07244
-1.1824	-3.00899	-2.63684	-2.0827	-2.46424	-2.01475	-1.42349	-1.27196	-0.984365	-1.50092	-0.74544	-1.10453	-0.396014	-1.06978	-0.528453	-0.183461	-0.718156	-0.480763	-0.826067	-0.489342	-2.34583	0.109734	1.0734
-1.18192	-3.01027	-2.63734	-2.08405	-2.46485	-2.01614	-1.42452	-1.2731	-0.984741	-1.50156	-0.747349	-1.10555	-0.396656	-1.07025	-0.530187	-0.184342	-0.718223	-0.481099	-0.825925	-0.489742	-2.34787	0.110518	1.07407
-1.18144	-3.01189	-2.6395	-2.08474	-2.46469	-2.01678	-1.42534	-1.27437	-0.985799	-1.50209	-0.748747	-1.10691	-0.396441	-1.07109	-0.531326	-0.184763	-0.718124	-0.481961	-0.825553	-0.489929	-2.34939	0.111307	1.07506
-1.18096	-3.01321	-2.64005	-2.08621	-2.46518	-2.01823	-1.42633	-1.27545	-0.987233	-1.50267	-0.750414	-1.10806	-0.396791	-1.07164	-0.533238	-0.184968	-0.717847	-0.481633	-0.825384	-0.489726	-2.35115	0.112045	1.07529
-1.18048	-3.0147	-2.64005	-2.0875	-2.46614	-2.01929	-1.42737	-1.27677	-0.988201	-1.50324	-0.752748	-1.10941	-0.396847	-1.07222	-0.53496	-0.186198	-0.717463	-0.481263	-0.825323	-0.490159	-2.35295	0.112675	1.0761
-1.18	-3.01638	-2.64042	-2.08857	-2.46654	-2.02045	-1.42823	-1.27858	-0.988917	-1.50379	-0.755306	-1.11035	-0.396678	-1.07249	-0.536091	-0.186852	-0.717045	-0.480893	-0.825186	-0.490239	-2.35444	0.11357	1.07668
-1.17952	-3.01775	-2.64113	-2.08977	-2.46717	-2.02081	-1.42922	-1.27999	-0.990292	-1.50457	-0.757635	-1.11122	-0.39739	-1.07274	-0.537646	-0.187873	-0.716427	-0.480575	-0.82501	-0.490312	-2.35573	0.113908	1.07707
-1.17904	-3.01929	-2.642	-2.09087	-2.46859	-2.02179	-1.43009	-1.28193	-0.991491	-1.5054	-0.758689	-1.11206	-0.397962	-1.07311	-0.538921	-0.188683	-0.716214	-0.480173	-0.825033	-0.490306	-2.35694	0.114475	1.07804
-1.17856	-3.0201	-2.6427	-2.09218	-2.46895	-2.0223	-1.43107	-1.28295	-0.992337	-1.50608	-0.76022	-1.11325	-0.397911	-1.07341	-0.539913	-0.189069	-0.715413	-0.480625	-0.824917	-0.490447	-2.36028	0.115183	1.07868
-1.17808	-3.02141	-2.64479	-2.0935	-2.46941	-2.0236	-1.43213	-1.28473	-0.993297	-1.5071	-0.761614	-1.11378	-0.398141	-1.07335	-0.541219	-0.189837	-0.715263	-0.480814	-0.824985	-0.490501	-2.36261	0.115747	1.07879
-1.1776	-3.02281	-2.64436	-2.09505	-2.46972	-2.02504	-1.43319	-1.28663	-0.994422	-1.5079	-0.762432	-1.11453	-0.398708	-1.07358	-0.543228	-0.190845	-0.715028	-0.48115	-0.824793	-0.490585	-2.36543	0.116553	1.07941
-1.17712	-3.02471	-2.64532	-2.09622	-2.47035	-2.02604	-1.43399	-1.28854	-0.995108	-1.50884	-0.763146	-1.11529	-0.399467	-1.07318	-0.544726	-0.191821	-0.715119	-0.481826	-0.824617	-0.490762	-2.36739	0.117051	1.07998
-1.17664	-3.02627	-2.6447	-2.0976	-2.47148	-2.02647	-1.43468	-1.29047	-0.996172	-1.50952	-0.763676	-1.11653	-0.400016	-1.07382	-0.546075	-0.192784	-0.714993	-0.481391	-0.824255	-0.491009	-2.36931	0.117671	1.08092
-1.17616	-3.02754	-2.646	-2.09855	-2.47269	-2.02706	-1.43553	-1.29186	-0.997544	-1.51056	-0.764668	-1.11767	-0.400338	-1.07426	-0.548106	-0.19329	-0.715239	-0.481756	-0.824143	-0.491025	-2.37044	0.118368	1.08198
-1.17568	-3.02895	-2.64475	-2.09964	-2.47349	-2.02807	-1.43644	-1.29342	-0.998285	-1.51128	-0.766927	-1.11835	-0.40101	-1.07442	-0.549034	-0.193848	-0.714963	-0.482252	-0.823798	-0.490833	-2.37187	0.118723	1.08257
-1.1752	-3.02991	-2.64618	-2.10128	-2.47475	-2.02886	-1.43741	-1.29494	-0.998845	-1.5122	-0.767366	-1.11887	-0.401637	-1.0746	-0.550506	-0.194698	-0.714743	-0.481982	-0.823245	-0.491168	-2.37368	0.118925	1.08287
-1.17472	-3.03117	-2.64757	-2.10243	-2.47608	-2.02971	-1.43842	-1.29702	-0.999933	-1.51336	-0.767945	-1.11978	-0.402249	-1.07494	-0.552149	-0.196107	-0.71488	-0.482783	-0.822959	-0.491223	-2.3754	0.119452	1.08288
-1.17424	-3.03235	-2.648	-2.10363	-2.47698	-2.03014	-1.43947	-1.29879	-1.00072	-1.51401	-0.768542	-1.12093	-0.402664	-1.07492	-0.553479	-0.196729	-0.715596	-0.482777	-0.822669	-0.491406	-2.3763	0.119976	1.08322
-1.17376	-3.03356	-2.64621	-2.10478	-2.4781	-2.03052	-1.44039	-1.30059	-1.00204	-1.5146	-0.769171	-1.12191	-0.403211	-1.07501	-0.554768	-0.197312	-0.716905	-0.482926	-0.821963	-0.491395	-2.37929	0.120365	1.08415
-1.17328	-3.03546	-2.64563	-2.10635	-2.47857	-2.03101	-1.44133	-1.30236	-1.0029	-1.51553	-0.769563	-1.12246	-0.403403	-1.0752	-0.555233	-0.198385	-0.718171	-0.482925	-0.82178	-0.490885	-2.38145	0.120424	1.0843
-1.1728	-3.03657	-2.64626	-2.1076	-2.47925	-2.0312	-1.44232	-1.30476	-1.00416	-1.51619	-0.770021	-1.12307	-0.403281	-1.07574	-0.555515	-0.199002	-0.71862	-0.48244	-0.821463	-0.490592	-2.38409	0.120864	1.08461
-1.17232	-3.03806	-2.64588	-2.10876	-2.47988	-2.03075	-1.44322	-1.30633	-1.00528	-1.51695	-0.771663	-1.1242	-0.403379	-1.07637	-0.555903	-0.199775	-0.718773	-0.482247	-0.821108	-0.490212	-2.38683	0.121097	1.08625
-1.17184	-3.03903	-2.64607	-2.11011	-2.4804	-2.03076	-1.44426	-1.30861	-1.00617	-1.5177	-0.771443	-1.12564	-0.403601	-1.07665	-0.556727	-0.200474	-0.718526	-0.481494	-0.820944	-0.489779	-2.38848	0.121991	1.08718
-1.17136	-3.04003	-2.64798	-2.11189	-2.48166	-2.02968	-1.44516	-1.31018	-1.00674	-1.51859	-0.771928	-1.12674	-0.403417	-1.07719	-0.557676	-0.201781	-0.718114	-0.482061	-0.820746	-0.489444	-2.38919	0.122437	1.08761
-1.17088	-3.04151	-2.64866	-2.11293	-2.48216	-2.03009	-1.44605	-1.31255	-1.00747	-1.51955	-0.771133	-1.12759	-0.403498	-1.07752	-0.558963	-0.203133	-0.717713	-0.481815	-0.820348	-0.489391	-2.39128	0.123086	1.08824
-1.1704	-3.04299	-2.65045	-2.11407	-2.48284	-2.03072	-1.44741	-1.3144	-1.00805	-1.52011	-0.771153	-1.12833	-0.403274	-1.07795	-0.560495	-0.204111	-0.71768	-0.48207	-0.819813	-0.489593	-2.39267	0.123274	1.08906
-1.16992	-3.04432	-2.65005	-2.11518	-2.4842	-2.03214	-1.44828	-1.31644	-1.00894	-1.52101	-0.772095	-1.12964	-0.403961	-1.07861	-0.561203	-0.205044	-0.717298	-0.482691	-0.819513	-0.489481	-2.39367	0.123854	1.08996
-1.16944	-3.04537	-2.64996	-2.11622	-2.48502	-2.03271	-1.44931	-1.31838	-1.00967	-1.52186	-0.771897	-1.13008	-0.403841	-1.07871	-0.561802	-0.206298	-0.71724	-0.483151	-0.819222	-0.489503	-2.39508	0.124056	1.09129
-1.16896	-3.0461	-2.65024	-2.11741	-2.48557	-2.03305	-1.45044	-1.32055	-1.0105	-1.52284	-0.772222	-1.13049	-0.404024	-1.07897	-0.562683	-0.207529	-0.716949	-0.483052	-0.819236	-0.489544	-2.3965	0.124228	1.09145
-1.16848	-3.04731	-2.6509	-2.11887	-2.48602	-2.03324	-1.45193	-1.32253	-1.01161	-1.52386	-0.774227	-1.13131	-0.404526	-1.07973	-0.563678	-0.208097	-0.716906	-0.482673	-0.819143	-0.489376	-2.39765	0.12439	1.09176
-1.168	-3.04901	-2.65149	-2.11969	-2.48683	-2.03345	-1.45284	-1.32443	-1.01229	-1.5247	-0.776691	-1.13236	-0.405324	-1.08031	-0.564598	-0.208689	-0.716552	-0.482716	-0.819081	-0.489331	-2.39942	0.12463	1.0929
-1.16752	-3.05021	-2.65135	-2.12105	-2.48716	-2.03331	-1.45375	-1.32563	-1.013	-1.52566	-0.778065	-1.13307	-0.405338	-1.08088	-0.565329	-0.209796	-0.716156	-0.482789	-0.81904	-0.489273	-2.40168	0.124855	1.09318
-1.16704	-3.05109	-2.6521	-2.12186	-2.48761	-2.03321	-1.45479	-1.32722	-1.01461	-1.52656	-0.779736	-1.1332	-0.40504	-1.081	-0.565808	-0.211038	-0.715495	-0.483304	-0.819084	-0.489176	-2.40433	0.125317	1.09441
-1.16656	-3.05259	-2.65358	-2.12343	-2.48831	-2.0338	-1.45558	-1.32868	-1.01567	-1.52708	-0.781381	-1.13393	-0.405371	-1.08158	-0.566585	-0.211667	-0.715288	-0.483413	-0.818927	-0.489035	-2.40387	0.125961	1.09596
-1.16608	-3.0544	-2.65285	-2.12446	-2.48905	-2.03411	-1.45652	-1.33035	-1.01675	-1.52818	-0.782588	-1.13465	-0.405875	-1.08186	-0.567469	-0.212559	-0.715064	-0.483254	-0.818742	-0.488891	-2.40549	0.126296	1.09646
-1.1656	-3.05541	-2.65412	-2.12543	-2.48997	-2.03418	-1.45756	-1.33223	-1.018	-1.52951	-0.784324	-1.13501	-0.406502	-1.08256	-0.567939	-0.21378	-0.714707	-0.482977	-0.818283	-0.488915	-2.40656	0.126696	1.09805
-1.16512	-3.05651	-2.65434	-2.12685	-2.49055	-2.03503	-1.45848	-1.33371	-1.01923	-1.53078	-0.785351	-1.13584	-0.406805	-1.08288	-0.568596	-0.21447	-0.714285	-0.482846	-0.81821	-0.48902	-2.40935	0.127204	1.0991
-1.16464	-3.05808	-2.65577	-2.12804	-2.49156	-2.03508	-1.45945	-1.33486	-1.01987	-1.53205	-0.786004	-1.13652	-0.406918	-1.0835	-0.569252	-0.215032	-0.714389	-0.482786	-0.818101	-0.489266	-2.411	0.127606	1.09914
-1.16416	-3.05954	-2.65737	-2.129	-2.49187	-2.03483	-1.46057	-1.33599	-1.02166	-1.5332	-0.785392	-1.13739	-0.40707	-1.08384	-0.570148	-0.216075	-0.714319	-0.483255	-0.818016	-0.488822	-2.41139	0.12818	1.10008
-1.16368	-3.06084	-2.65903	-2.13004	-2.49252	-2.03534	-1.46164	-1.33743	-1.02257	-1.53407	-0.787283	-1.13883	-0.407262	-1.08462	-0.571834	-0.216642	-0.71401	-0.483904	-0.818155	-0.489026	-2.41378	0.128762	1.10121
-1.1632	-3.06245	-2.66068	-2.13147	-2.4928	-2.03626	-1.46266	-1.33913	-1.02389	-1.53493	-0.787746	-1.13946	-0.407938	-1.08513	-0.572595	-0.217217	-0.713688	-0.483803	-0.817846	-0.489186	-2.41612	0.129384	1.10259
-1.16272	-3.06347	-2.66111	-2.13246	-2.49352	-2.03769	-1.46369	-1.34186	-1.02501	-1.53622	-0.789777	-1.14018	-0.408946	-1.08534	-0.573693	-0.218505	-0.713376	-0.483542	-0.817798	-0.488873	-2.41817	0.130213	1.10358
-1.16224	-3.06495	-2.66323	-2.13331	-2.49408	-2.03805	-1.46458	-1.34379	-1.02634	-1.53728	-0.790673	-1.14096	-0.408843	-1.0855	-0.574828	-0.21918	-0.71272	-0.483446	-0.817563	-0.488959	-2.42051	0.130563	1.10414
-1.16176	-3.06614	-2.66345	-2.13443	-2.49524	-2.03965	-1.46525	-1.34555	-1.02758	-1.53813	-0.792507	-1.14216	-0.409136	-1.08584	-0.57638	-0.219978	-0.712679	-0.483021	-0.817551	-0.488811	-2.42108	0.130762	1.10545
-1.16128	-3.06768	-2.66467	-2.13539	-2.49545	-2.04069	-1.46636	-1.34735	-1.02827	-1.53915	-0.793374	-1.14323	-0.409361	-1.08606	-0.577079	-0.220444	-0.712598	-0.483786	-0.817514	-0.489005	-2.42197	0.131417	1.10647
-1.1608	-3.06897	-2.66678	-2.13706	-2.49565	-2.04175	-1.46751	-1.34828	-1.02999	-1.5403	-0.793944	-1.14433	-0.409272	-1.08657	-0.578632	-0.221189	-0.712112	-0.483636	-0.817245	-0.488969	-2.42458	0.131619	1.10777
-1.16032	-3.07064	-2.66773	-2.139	-2.49601	-2.04253	-1.46847	-1.34955	-1.03128	-1.54142	-0.794627	-1.14624	-0.409162	-1.08635	-0.579186	-0.22215	-0.711258	-0.48376	-0.817416	-0.488726	-2.42624	0.132061	1.10883
-1.15984	-3.07194	-2.66965	-2.14027	-2.49673	-2.04322	-1.46951	-1.35137	-1.03236	-1.54275	-0.795666	-1.14755	-0.409824	-1.08657	-0.579839	-0.222866	-0.711035	-0.48424	-0.817195	-0.488821	-2.42733	0.132355	1.10932
-1.15936	-3.07349	-2.67163	-2.14217	-2.49736	-2.04372	-1.47056	-1.35294	-1.03426	-1.54372	-0.795865	-1.14864	-0.410238	-1.08694	-0.58152	-0.224576	-0.710974	-0.484568	-0.817042	-0.489038	-2.42879	0.132772	1.11013
-1.15888	-3.07493	-2.67299	-2.14364	-2.49873	-2.04489	-1.47154	-1.35429	-1.03576	-1.54506	-0.798091	-1.14946	-0.410584	-1.087	-0.582897	-0.225328	-0.710244	-0.483745	-0.816933	-0.489213	-2.42997	0.132896	1.11133
-1.1584	-3.07609	-2.67385	-2.14533	-2.49956	-2.04544	-1.47286	-1.35555	-1.03698	-1.54613	-0.800678	-1.1504	-0.411402	-1.08731	-0.584319	-0.227293	-0.709884	-0.484337	-0.816713	-0.489458	-2.43047	0.13267	1.1123
-1.15792	-3.07723	-2.67493	-2.1469	-2.50004	-2.04621	-1.47418	-1.35646	-1.03836	-1.5475	-0.803069	-1.15111	-0.412079	-1.08757	-0.585351	-0.22811	-0.709809	-0.483886	-0.81628	-0.489369	-2.43084	0.133203	1.11329
-1.15744	-3.07874	-2.67633	-2.14837	-2.50075	-2.04731	-1.47546	-1.35802	-1.04034	-1.54855	-0.803963	-1.15205	-0.412408	-1.0877	-0.586652	-0.229244	-0.709477	-0.483599	-0.816293	-0.489228	-2.43097	0.133596	1.11388
-1.15696	-3.08013	-2.67794	-2.15019	-2.50195	-2.0493	-1.47643	-1.35881	-1.04194	-1.54942	-0.804256	-1.15331	-0.413691	-1.08801	-0.587328	-0.231015	-0.709442	-0.483629	-0.816117	-0.489644	-2.43216	0.133967	1.11571
-1.15648	-3.08143	-2.67822	-2.15161	-2.5026	-2.04981	-1.47762	-1.36019	-1.04333	-1.55052	-0.805146	-1.15383	-0.415225	-1.08872	-0.588577	-0.232476	-0.709026	-0.484047	-0.815873	-0.489547	-2.4345	0.133926	1.11682
-1.156	-3.08342	-2.67787	-2.1534	-2.50308	-2.05045	-1.47885	-1.36189	-1.04441	-1.55139	-0.807178	-1.15496	-0.415713	-1.08938	-0.589306	-0.233239	-0.709294	-0.485015	-0.815691	-0.489398	-2.43598	0.134086	1.11869
-1.15552	-3.08437	-2.67783	-2.15492	-2.50341	-2.05136	-1.48005	-1.36357	-1.04609	-1.55253	-0.809214	-1.1557	-0.416366	-1.08961	-0.59031	-0.234193	-0.709106	-0.485267	-0.815623	-0.489318	-2.43706	0.134465	1.12019
-1.15504	-3.08594	-2.67973	-2.15622	-2.50474	-2.0524	-1.48119	-1.36504	-1.0471	-1.55305	-0.810339	-1.15627	-0.416828	-1.09026	-0.590828	-0.234879	-0.709172	-0.485055	-0.815365	-0.489121	-2.43985	0.134719	1.12094
-1.15456	-3.08722	-2.68174	-2.15759	-2.50509	-2.05311	-1.48235	-1.36648	-1.0486	-1.55439	-0.809747	-1.15674	-0.417427	-1.09077	-0.591867	-0.235901	-0.708641	-0.485472	-0.815314	-0.489548	-2.44134	0.134824	1.12214
-1.15408	-3.08925	-2.68277	-2.15882	-2.50583	-2.05424	-1.48379	-1.36842	-1.04907	-1.55572	-0.810878	-1.15802	-0.418035	-1.09145	-0.5934	-0.237356	-0.707924	-0.486404	-0.815145	-0.489856	-2.443	0.13504	1.123
-1.1536	-3.09093	-2.68473	-2.16023	-2.50676	-2.055	-1.48521	-1.36894	-1.0499	-1.55667	-0.810113	-1.15929	-0.418652	-1.092	-0.594016	-0.238097	-0.707943	-0.48676	-0.814833	-0.490159	-2.44489	0.135802	1.1238
-1.15312	-3.09236	-2.68573	-2.1612	-2.50714	-2.05569	-1.48659	-1.37097	-1.05053	-1.55771	-0.811264	-1.16012	-0.419071	-1.09245	-0.594824	-0.239007	-0.707754	-0.487401	-0.814896	-0.490341	-2.44676	0.136243	1.1256
-1.15264	-3.09372	-2.68531	-2.16186	-2.50739	-2.05647	-1.488	-1.37285	-1.05159	-1.55886	-0.812535	-1.1608	-0.41936	-1.09329	-0.595762	-0.239924	-0.707487	-0.488035	-0.814934	-0.490544	-2.44775	0.13674	1.1261
-1.15216	-3.09537	-2.68507	-2.16347	-2.50789	-2.05725	-1.48929	-1.37459	-1.05292	-1.55975	-0.814121	-1.16106	-0.42021	-1.09392	-0.595759	-0.240411	-0.707678	-0.488544	-0.814828	-0.49057	-2.44869	0.137114	1.12693
-1.15168	-3.09687	-2.68587	-2.1651	-2.50858	-2.05824	-1.49079	-1.37643	-1.05411	-1.56052	-0.815412	-1.16231	-0.421056	-1.09468	-0.596211	-0.240835	-0.707599	-0.48867	-0.814912	-0.490922	-2.44974	0.138021	1.12863
-1.1512	-3.09828	-2.68688	-2.16667	-2.50881	-2.05903	-1.49179	-1.37773	-1.0559	-1.56107	-0.814836	-1.16248	-0.421722	-1.0952	-0.597394	-0.241233	-0.707274	-0.488718	-0.814838	-0.491315	-2.45097	0.138535	1.12928
-1.15072	-3.09982	-2.68833	-2.16779	-2.50972	-2.05989	-1.49318	-1.37939	-1.05712	-1.56169	-0.81509	-1.16293	-0.421497	-1.09559	-0.598544	-0.241962	-0.706806	-0.488866	-0.814656	-0.491906	-2.45288	0.139427	1.13094
-1.15024	-3.10128	-2.68994	-2.16906	-2.5105	-2.06069	-1.49468	-1.38102	-1.05842	-1.56258	-0.815845	-1.16358	-0.42185	-1.09643	-0.599894	-0.242294	-0.706218	-0.488344	-0.81459	-0.492264	-2.45365	0.14005	1.13234
-1.14976	-3.10278	-2.68867	-2.17036	-2.51086	-2.06118	-1.49577	-1.38261	-1.05983	-1.56352	-0.816564	-1.1641	-0.422533	-1.0972	-0.601288	-0.243372	-0.705783	-0.488678	-0.814346	-0.492404	-2.45579	0.140686	1.13347
-1.14928	-3.10475	-2.68913	-2.17236	-2.51175	-2.06218	-1.49713	-1.38456	-1.0606	-1.56436	-0.816089	-1.16497	-0.422849	-1.09794	-0.602439	-0.244361	-0.705806	-0.488643	-0.814287	-0.492462	-2.45697	0.141177	1.13515
-1.1488	-3.10639	-2.68985	-2.17362	-2.51309	-2.06328	-1.49855	-1.38606	-1.06116	-1.56532	-0.815863	-1.16517	-0.423319	-1.09881	-0.603311	-0.245578	-0.705979	-0.488968	-0.814214	-0.49275	-2.45834	0.141713	1.13675
-1.14832	-3.10827	-2.69211	-2.17537	-2.51368	-2.06429	-1.50002	-1.3872	-1.06218	-1.56632	-0.816338	-1.16549	-0.423874	-1.0995	-0.604429	-0.2467	-0.705673	-0.48914	-0.814044	-0.492995	-2.4599	0.1417	1.1372
-1.14784	-3.10976	-2.69419	-2.17636	-2.51444	-2.06537	-1.50138	-1.39004	-1.06333	-1.56688	-0.817088	-1.16662	-0.42436	-1.09977	-0.605572	-0.248115	-0.705391	-0.490612	-0.81424	-0.493172	-2.46085	0.141955	1.13777
-1.14736	-3.11141	-2.69456	-2.17765	-2.51505	-2.06573	-1.50248	-1.39209	-1.06437	-1.56774	-0.818914	-1.16732	-0.425094	-1.10022	-0.606197	-0.249201	-0.70485	-0.491249	-0.814045	-0.49294	-2.46304	0.142365	1.13872
-1.14688	-3.11305	-2.69678	-2.17877	-2.51634	-2.06626	-1.50399	-1.3938	-1.06566	-1.56819	-0.819604	-1.16848	-0.426344	-1.10092	-0.607059	-0.250358	-0.705346	-0.491537	-0.813992	-0.493048	-2.46393	0.142565	1.13997
-1.1464	-3.1156	-2.69877	-2.18	-2.51691	-2.06693	-1.50526	-1.39492	-1.06691	-1.5688	-0.81876	-1.16905	-0.426801	-1.10167	-0.608547	-0.251475	-0.705326	-0.492907	-0.81431	-0.493413	-2.46515	0.142612	1.1408
-1.14592	-3.1172	-2.70094	-2.18126	-2.51734	-2.06805	-1.50648	-1.39733	-1.06801	-1.56977	-0.82032	-1.16941	-0.427761	-1.10271	-0.609639	-0.252675	-0.705691	-0.49311	-0.814301	-0.493227	-2.46611	0.14273	1.14141
-1.14544	-3.11823	-2.70277	-2.18243	-2.51799	-2.06829	-1.50782	-1.39874	-1.06844	-1.57039	-0.823152	-1.16983	-0.428122	-1.10348	-0.611698	-0.253361	-0.705665	-0.493714	-0.81407	-0.493754	-2.46733	0.143084	1.143
-1.14496	-3.1204	-2.70317	-2.18468	-2.51833	-2.06795	-1.50892	-1.40095	-1.0697	-1.57129	-0.825331	-1.17068	-0.428721	-1.1043	-0.613007	-0.254031	-0.705588	-0.494048	-0.81421	-0.494045	-2.46753	0.143499	1.144
-1.14448	-3.12184	-2.70445	-2.18582	-2.51861	-2.06918	-1.51036	-1.40304	-1.0708	-1.57212	-0.826927	-1.17162	-0.429165	-1.10517	-0.614335	-0.254903	-0.705144	-0.494308	-0.813961	-0.494477	-2.46965	0.144119	1.14533
-1.144	-3.1228	-2.7067	-2.18714	-2.51895	-2.06961	-1.51172	-1.40515	-1.07199	-1.57262	-0.828939	-1.17232	-0.429561	-1.10611	-0.61599	-0.255661	-0.705042	-0.495516	-0.813764	-0.494819	-2.47018	0.144845	1.14625
-1.14352	-3.12474	-2.70744	-2.18882	-2.51889	-2.06988	-1.51271	-1.40655	-1.07306	-1.57322	-0.829429	-1.17319	-0.430206	-1.10639	-0.617826	-0.256754	-0.704704	-0.495643	-0.813439	-0.494922	-2.46996	0.1451	1.14744
-1.14304	-3.12625	-2.71019	-2.19012	-2.5196	-2.07028	-1.51412	-1.40817	-1.07421	-1.57369	-0.830166	-1.17341	-0.431329	-1.10742	-0.619132	-0.257448	-0.703993	-0.496557	-0.813676	-0.495118	-2.46995	0.14536	1.14847
-1.14256	-3.12801	-2.71007	-2.19134	-2.51972	-2.07148	-1.51539	-1.40991	-1.0746	-1.57465	-0.830987	-1.1737	-0.431722	-1.1084	-0.619718	-0.258295	-0.704307	-0.497258	-0.813864	-0.495183	-2.47269	0.145881	1.14972
-1.14208	-3.12976	-2.71409	-2.19199	-2.52029	-2.07202	-1.51653	-1.4118	-1.075	-1.57566	-0.832189	-1.17448	-0.432383	-1.10899	-0.621018	-0.258634	-0.704045	-0.498037	-0.813622	-0.495366	-2.47394	0.146267	1.1506
-1.1416	-3.1318	-2.7159	-2.1939	-2.52011	-2.07255	-1.51771	-1.41385	-1.07583	-1.5762	-0.833866	-1.1756	-0.433157	-1.10971	-0.621965	-0.259184	-0.703904	-0.49873	-0.813457	-0.495451	-2.47497	0.146524	1.15195
-1.14112	-3.13326	-2.71793	-2.19552	-2.52115	-2.07333	-1.51907	-1.41594	-1.07674	-1.57704	-0.83664	-1.1766	-0.433845	-1.11059	-0.623689	-0.259397	-0.703687	-0.499208	-0.813342	-0.495399	-2.47752	0.146903	1.15289
-1.14064	-3.13511	-2.71878	-2.1971	-2.52247	-2.07353	-1.52027	-1.41769	-1.07843	-1.57795	-0.839677	-1.17793	-0.434756	-1.11113	-0.624877	-0.259868	-0.703571	-0.499641	-0.813209	-0.495148	-2.47946	0.147569	1.15389
-1.14016	-3.13719	-2.71967	-2.19891	-2.52291	-2.07384	-1.52149	-1.42014	-1.07907	-1.57832	-0.840578	-1.17851	-0.4352	-1.11177	-0.626818	-0.260543	-0.70359	-0.500922	-0.813437	-0.495278	-2.48176	0.148567	1.15489
-1.13968	-3.13975	-2.72127	-2.2	-2.52365	-2.07443	-1.52261	-1.42181	-1.08052	-1.57917	-0.841789	-1.17949	-0.436075	-1.11195	-0.627953	-0.261805	-0.702972	-0.501996	-0.813335	-0.495028	-2.48209	0.149278	1.15575
-1.1392	-3.14214	-2.72135	-2.20118	-2.52457	-2.07491	-1.52383	-1.42389	-1.08171	-1.58023	-0.845321	-1.18052	-0.436555	-1.11228	-0.628684	-0.262554	-0.702285	-0.502879	-0.813357	-0.494848	-2.48464	0.150015	1.15707
-1.13872	-3.14343	-2.72232	-2.20303	-2.52509	-2.07531	-1.52526	-1.42597	-1.08297	-1.58122	-0.846939	-1.18134	-0.436923	-1.11299	-0.629272	-0.263513	-0.70184	-0.503411	-0.81317	-0.494623	-2.48553	0.150954	1.15856
-1.13824	-3.14521	-2.72174	-2.20368	-2.52543	-2.0761	-1.52646	-1.42791	-1.08392	-1.58202	-0.848847	-1.18188	-0.437576	-1.1135	-0.629704	-0.263997	-0.701458	-0.504077	-0.813003	-0.495296	-2.48739	0.151566	1.15968
-1.13776	-3.14738	-2.72348	-2.20488	-2.52589	-2.07677	-1.52755	-1.43022	-1.08485	-1.58268	-0.849992	-1.18263	-0.438276	-1.114	-0.629602	-0.264312	-0.701431	-0.505005	-0.812834	-0.495036	-2.48717	0.152336	1.16062
-1.13728	-3.14949	-2.725	-2.20595	-2.52659	-2.077	-1.5286	-1.4324	-1.08591	-1.58367	-0.851704	-1.18302	-0.438703	-1.11429	-0.630497	-0.265052	-0.701734	-0.505917	-0.812518	-0.495322	-2.48834	0.152859	1.16103
-1.1368	-3.15124	-2.72623	-2.20737	-2.52749	-2.07713	-1.52997	-1.43453	-1.0873	-1.58447	-0.853199	-1.18424	-0.43991	-1.11495	-0.631258	-0.265655	-0.702064	-0.506224	-0.812355	-0.494937	-2.48863	0.153231	1.16259
-1.13632	-3.15327	-2.72749	-2.2092	-2.52818	-2.07674	-1.53106	-1.43676	-1.08844	-1.58596	-0.854568	-1.18567	-0.440539	-1.11518	-0.631976	-0.266535	-0.701943	-0.50684	-0.812441	-0.494966	-2.48928	0.153968	1.16402
-1.13584	-3.15493	-2.72838	-2.21027	-2.52876	-2.07685	-1.53232	-1.43859	-1.08977	-1.58694	-0.855352	-1.18702	-0.440891	-1.11596	-0.632653	-0.267451	-0.701857	-0.507086	-0.81248	-0.494824	-2.4905	0.154232	1.16529
-1.13536	-3.15698	-2.72952	-2.21145	-2.52945	-2.07724	-1.53356	-1.44056	-1.09132	-1.58764	-0.858444	-1.1877	-0.441219	-1.11653	-0.633779	-0.26842	-0.7021	-0.50777	-0.812471	-0.494785	-2.49165	0.154789	1.16589
-1.13488	-3.15876	-2.72875	-2.21246	-2.53029	-2.07741	-1.53473	-1.44272	-1.09293	-1.58874	-0.85978	-1.18892	-0.441283	-1.11708	-0.634386	-0.269194	-0.701861	-0.508415	-0.812484	-0.494862	-2.49219	0.155499	1.16723
-1.1344	-3.16066	-2.73011	-2.21334	-2.53102	-2.07761	-1.53614	-1.44526	-1.09437	-1.5891	-0.860336	-1.19013	-0.4419	-1.11771	-0.635385	-0.270377	-0.701297	-0.508704	-0.812436	-0.494868	-2.49244	0.156219	1.16878
-1.13392	-3.16268	-2.73211	-2.21405	-2.53139	-2.07876	-1.53747	-1.44679	-1.09541	-1.58927	-0.860886	-1.1909	-0.442501	-1.11843	-0.636433	-0.270826	-0.701054	-0.508646	-0.81246	-0.495053	-2.49401	0.156707	1.17025
-1.13344	-3.16464	-2.73354	-2.21447	-2.53227	-2.07875	-1.53853	-1.44878	-1.09663	-1.58986	-0.861064	-1.1926	-0.443186	-1.11903	-0.637573	-0.270971	-0.700841	-0.508506	-0.812591	-0.495018	-2.49538	0.157272	1.1713
-1.13296	-3.16653	-2.73304	-2.21526	-2.53345	-2.07873	-1.53948	-1.4512	-1.09801	-1.59047	-0.861949	-1.1935	-0.443475	-1.11956	-0.637859	-0.271658	-0.700895	-0.508704	-0.812497	-0.494754	-2.49533	0.157839	1.17289
-1.13248	-3.16783	-2.73408	-2.21562	-2.53445	-2.07943	-1.54054	-1.45261	-1.09861	-1.59147	-0.862381	-1.1945	-0.444279	-1.12011	-0.638849	-0.272788	-0.700516	-0.509178	-0.8122	-0.494923	-2.49646	0.1585	1.17445
-1.132	-3.16942	-2.73399	-2.21638	-2.53495	-2.08008	-1.54148	-1.45416	-1.09944	-1.59206	-0.863033	-1.19519	-0.445133	-1.12056	-0.639638	-0.273942	-0.700267	-0.509381	-0.811922	-0.494878	-2.49715	0.158166	1.17586
-1.13152	-3.17066	-2.73372	-2.2168	-2.53563	-2.08062	-1.54235	-1.45563	-1.10087	-1.59264	-0.861997	-1.19609	-0.445522	-1.12112	-0.640653	-0.274607	-0.700114	-0.510289	-0.811668	-0.494682	-2.49732	0.158237	1.17692
-1.13104	-3.17281	-2.73379	-2.21773	-2.53616	-2.08146	-1.54361	-1.4572	-1.10164	-1.59342	-0.86295	-1.19699	-0.44602	-1.12155	-0.640962	-0.275782	-0.700188	-0.511341	-0.811749	-0.494899	-2.49849	0.158775	1.17844
-1.13056	-3.17463	-2.73215	-2.21885	-2.53692	-2.08192	-1.54481	-1.45858	-1.10284	-1.59389	-0.863407	-1.19761	-0.447084	-1.12206	-0.642179	-0.276586	-0.699843	-0.512216	-0.811629	-0.494721	-2.49788	0.159425	1.17988
-1.13008	-3.17658	-2.73337	-2.22005	-2.53706	-2.08272	-1.54595	-1.4598	-1.10371	-1.59491	-0.865199	-1.19826	-0.447748	-1.12286	-0.64249	-0.277459	-0.699603	-0.512868	-0.811409	-0.494657	-2.49901	0.159772	1.18175
-1.1296	-3.17822	-2.73297	-2.22086	-2.53768	-2.08391	-1.54699	-1.46145	-1.10463	-1.59592	-0.865383	-1.19902	-0.448188	-1.12349	-0.643737	-0.278794	-0.699525	-0.513091	-0.811301	-0.494486	-2.49933	0.160082	1.18279
-1.12912	-3.18066	-2.73164	-2.22153	-2.53848	-2.08527	-1.54813	-1.4627	-1.10607	-1.59668	-0.865194	-1.19979	-0.448286	-1.12401	-0.644518	-0.279907	-0.699121	-0.513175	-0.811071	-0.494498	-2.49798	0.160387	1.18367
-1.12864	-3.18283	-2.73328	-2.22249	-2.53915	-2.08654	-1.54934	-1.46404	-1.10748	-1.59741	-0.865139	-1.20055	-0.448795	-1.12448	-0.64531	-0.281422	-0.698787	-0.51377	-0.811098	-0.494213	-2.49831	0.160292	1.18469
-1.12816	-3.18473	-2.73322	-2.22299	-2.53949	-2.08762	-1.55052	-1.46569	-1.10853	-1.59847	-0.865135	-1.20118	-0.449088	-1.12545	-0.645959	-0.282412	-0.698463	-0.513283	-0.811028	-0.493893	-2.49823	0.160157	1.18619
-1.12768	-3.18625	-2.7331	-2.22379	-2.54094	-2.08846	-1.55187	-1.46753	-1.10964	-1.59928	-0.866319	-1.20258	-0.449338	-1.12665	-0.647207	-0.283338	-0.698175	-0.51401	-0.810917	-0.493795	-2.49809	0.160285	1.18762
-1.1272	-3.18893	-2.73224	-2.22518	-2.54126	-2.08826	-1.55284	-1.46947	-1.11032	-1.60011	-0.866119	-1.20388	-0.450125	-1.12753	-0.647765	-0.284738	-0.697969	-0.514313	-0.81055	-0.493745	-2.49836	0.160486	1.18929
-1.12672	-3.19066	-2.73277	-2.22628	-2.54169	-2.08898	-1.55396	-1.4708	-1.11118	-1.60089	-0.865699	-1.20462	-0.450535	-1.1282	-0.648247	-0.286299	-0.697806	-0.514455	-0.810549	-0.493511	-2.50013	0.16029	1.19064
-1.12624	-3.19171	-2.73159	-2.22729	-2.54141	-2.09021	-1.55507	-1.47251	-1.11227	-1.60151	-0.865086	-1.20554	-0.45171	-1.12879	-0.648829	-0.286749	-0.697493	-0.51459	-0.809948	-0.493674	-2.50023	0.160368	1.19222
-1.12576	-3.19366	-2.73098	-2.22818	-2.54143	-2.09123	-1.55605	-1.4739	-1.11274	-1.60241	-0.863923	-1.20605	-0.452553	-1.12958	-0.648088	-0.28789	-0.697743	-0.514517	-0.809932	-0.493639	-2.50275	0.160784	1.19416
-1.12528	-3.19549	-2.73144	-2.22953	-2.54096	-2.09264	-1.55738	-1.47531	-1.11387	-1.60312	-0.863222	-1.20711	-0.453274	-1.13048	-0.648953	-0.289014	-0.697627	-0.514546	-0.809756	-0.493511	-2.50339	0.161084	1.19524
-1.1248	-3.1971	-2.73192	-2.23161	-2.54094	-2.09394	-1.55836	-1.47665	-1.1143	-1.60373	-0.862175	-1.20779	-0.453799	-1.13109	-0.649578	-0.290238	-0.697776	-0.51487	-0.809396	-0.49317	-2.5038	0.161188	1.19706
-1.12432	-3.19973	-2.73238	-2.23332	-2.54104	-2.09506	-1.55969	-1.47816	-1.11459	-1.6043	-0.862316	-1.20885	-0.454495	-1.13172	-0.65069	-0.291286	-0.697828	-0.51516	-0.809293	-0.492789	-2.50333	0.161246	1.19895
-1.12384	-3.20161	-2.73292	-2.23445	-2.54109	-2.09646	-1.56076	-1.47915	-1.11487	-1.60486	-0.862692	-1.21031	-0.455257	-1.1325	-0.651525	-0.293117	-0.697494	-0.515591	-0.808994	-0.492805	-2.50366	0.161244	1.20021
-1.12336	-3.20354	-2.73337	-2.23585	-2.54137	-2.09748	-1.56187	-1.48105	-1.11545	-1.60549	-0.861843	-1.21101	-0.455472	-1.13297	-0.652455	-0.294577	-0.69798	-0.515992	-0.808776	-0.492811	-2.50368	0.161123	1.201
-1.12288	-3.20489	-2.7327	-2.23706	-2.54197	-2.09798	-1.56294	-1.48259	-1.11581	-1.60647	-0.860722	-1.21198	-0.455877	-1.13342	-0.652835	-0.295994	-0.697783	-0.516824	-0.808602	-0.492684	-2.50476	0.161307	1.2023
-1.1224	-3.20659	-2.73372	-2.23813	-2.54169	-2.09892	-1.56404	-1.48452	-1.11634	-1.60725	-0.858801	-1.21294	-0.456334	-1.13429	-0.653771	-0.297229	-0.697449	-0.517097	-0.808707	-0.492372	-2.50515	0.161731	1.20339
-1.12192	-3.20834	-2.73386	-2.23961	-2.5415	-2.09966	-1.56547	-1.48667	-1.11663	-1.60773	-0.859493	-1.21369	-0.456485	-1.13478	-0.653957	-0.298592	-0.696975	-0.517798	-0.808916	-0.492257	-2.50477	0.161567	1.20513
-1.12144	-3.20946	-2.73466	-2.24086	-2.5416	-2.10027	-1.56659	-1.48908	-1.11738	-1.6084	-0.859422	-1.21416	-0.456479	-1.13578	-0.654095	-0.299904	-0.696456	-0.518169	-0.808753	-0.491734	-2.50379	0.161622	1.20686
-1.12096	-3.21153	-2.73509	-2.24218	-2.54203	-2.10135	-1.5678	-1.49089	-1.11809	-1.60882	-0.860482	-1.21472	-0.456746	-1.13672	-0.654863	-0.301131	-0.69623	-0.518564	-0.80884	-0.491332	-2.50335	0.161311	1.20871
-1.12048	-3.21346	-2.73596	-2.24332	-2.54203	-2.10231	-1.56874	-1.49257	-1.11821	-1.60946	-0.860696	-1.21531	-0.457341	-1.13728	-0.655663	-0.302357	-0.695546	-0.51914	-0.80887	-0.491333	-2.50318	0.161694	1.21086
-1.12	-3.21512	-2.73603	-2.24402	-2.5425	-2.10243	-1.56982	-1.49426	-1.11872	-1.61056	-0.86142	-1.21521	-0.457707	-1.13809	-0.656511	-0.303451	-0.695228	-0.519159	-0.808754	-0.491526	-2.50162	0.161813	1.21261
-1.11952	-3.21669	-2.73636	-2.24456	-2.5424	-2.10278	-1.57112	-1.49617	-1.11885	-1.6113	-0.861156	-1.21619	-0.458031	-1.13865	-0.657547	-0.30455	-0.694694	-0.519758	-0.808774	-0.49113	-2.5007	0.161459	1.21473
-1.11904	-3.21886	-2.73893	-2.24536	-2.54234	-2.10268	-1.57208	-1.49759	-1.1196	-1.6121	-0.860758	-1.21681	-0.45842	-1.13929	-0.65888	-0.305695	-0.694352	-0.519656	-0.808565	-0.490569	-2.50068	0.161559	1.21685
-1.11856	-3.22059	-2.74048	-2.24672	-2.54219	-2.10272	-1.57293	-1.49881	-1.12022	-1.61295	-0.860374	-1.21754	-0.458569	-1.14021	-0.660081	-0.306733	-0.6943	-0.52072	-0.808642	-0.490589	-2.50182	0.162073	1.21881
-1.11808	-3.22272	-2.74112	-2.24738	-2.54205	-2.10357	-1.57382	-1.49991	-1.12097	-1.61409	-0.860226	-1.21804	-0.459044	-1.1409	-0.661327	-0.308183	-0.693819	-0.521242	-0.808557	-0.490659	-2.50266	0.162196	1.21989
-1.1176	-3.22454	-2.7423	-2.24816	-2.54235	-2.10386	-1.57471	-1.50104	-1.12111	-1.6147	-0.860524	-1.21888	-0.459313	-1.14135	-0.662771	-0.308782	-0.694006	-0.522218	-0.808589	-0.490285	-2.50328	0.162186	1.22186
-1.11712	-3.22686	-2.74459	-2.24891	-2.54245	-2.10495	-1.57578	-1.5025	-1.12218	-1.61584	-0.860867	-1.21968	-0.459513	-1.14193	-0.663599	-0.310074	-0.693812	-0.522738	-0.808568	-0.490304	-2.5032	0.162125	1.22285
-1.11664	-3.22889	-2.74507	-2.25036	-2.54201	-2.10621	-1.57724	-1.50369	-1.12306	-1.61684	-0.861099	-1.22062	-0.459425	-1.14248	-0.664017	-0.311306	-0.69373	-0.523108	-0.808556	-0.489931	-2.5024	0.16196	1.22516
-1.11616	-3.23058	-2.74646	-2.25138	-2.54261	-2.10675	-1.57843	-1.50478	-1.1237	-1.61764	-0.861583	-1.22144	-0.459436	-1.14326	-0.664915	-0.312865	-0.693492	-0.523507	-0.808396	-0.489499	-2.50347	0.16191	1.22679
-1.11568	-3.23281	-2.74689	-2.25241	-2.54208	-2.10753	-1.57947	-1.50652	-1.12455	-1.61849	-0.864472	-1.22215	-0.459499	-1.14409	-0.665783	-0.31433	-0.69342	-0.523751	-0.808352	-0.489342	-2.50359	0.161734	1.22846
-1.1152	-3.2342	-2.74955	-2.25389	-2.5422	-2.10757	-1.5804	-1.50774	-1.12509	-1.6199	-0.86502	-1.2225	-0.460042	-1.14487	-0.666932	-0.31615	-0.693458	-0.524654	-0.808565	-0.488901	-2.50452	0.16132	1.22996
-1.11472	-3.236	-2.7501	-2.25507	-2.54228	-2.10804	-1.58171	-1.50911	-1.12533	-1.62094	-0.864758	-1.22363	-0.460556	-1.14541	-0.66876	-0.317338	-0.693486	-0.525135	-0.808611	-0.488526	-2.5038	0.161407	1.23147
-1.11424	-3.23747	-2.75167	-2.25659	-2.5427	-2.10848	-1.58255	-1.51079	-1.12605	-1.6218	-0.865892	-1.22419	-0.460796	-1.146	-0.670335	-0.318957	-0.693395	-0.52609	-0.808692	-0.48825	-2.50357	0.161047	1.23295
-1.11376	-3.239	-2.75289	-2.258	-2.5425	-2.1082	-1.58344	-1.51169	-1.12714	-1.6224	-0.866286	-1.22527	-0.460771	-1.14657	-0.671519	-0.320654	-0.693209	-0.526589	-0.808918	-0.48783	-2.50334	0.161095	1.23469
-1.11328	-3.24062	-2.75418	-2.25884	-2.54214	-2.10851	-1.58445	-1.51324	-1.12727	-1.62312	-0.867263	-1.22585	-0.461045	-1.14749	-0.672814	-0.32178	-0.692976	-0.527412	-0.808933	-0.487479	-2.50438	0.161167	1.23565
-1.1128	-3.24176	-2.75471	-2.26034	-2.5417	-2.10852	-1.58559	-1.51455	-1.12874	-1.62432	-0.868841	-1.22695	-0.460987	-1.14855	-0.673464	-0.323469	-0.692974	-0.527492	-0.809042	-0.487112	-2.50434	0.161179	1.23755
-1.11232	-3.24375	-2.75552	-2.26147	-2.54143	-2.10885	-1.58688	-1.51515	-1.12934	-1.62525	-0.868725	-1.22775	-0.461167	-1.1491	-0.674559	-0.325283	-0.693063	-0.527323	-0.808891	-0.487088	-2.50492	0.161406	1.23833
-1.11184	-3.24519	-2.75616	-2.26223	-2.54127	-2.10956	-1.5878	-1.5169	-1.13063	-1.62641	-0.871458	-1.22861	-0.461522	-1.15009	-0.676183	-0.327069	-0.692353	-0.527106	-0.808927	-0.487299	-2.50538	0.161684	1.23936
-1.11136	-3.2467	-2.75758	-2.2635	-2.54116	-2.11003	-1.58892	-1.51817	-1.1317	-1.62701	-0.872963	-1.22913	-0.461677	-1.1511	-0.677283	-0.328118	-0.692028	-0.527498	-0.808822	-0.487115	-2.50581	0.161875	1.2409
-1.11088	-3.24865	-2.75852	-2.26457	-2.54104	-2.11198	-1.59013	-1.51967	-1.13292	-1.62775	-0.873664	-1.22979	-0.461982	-1.15179	-0.678764	-0.329196	-0.691433	-0.528566	-0.808678	-0.487043	-2.50638	0.162108	1.24218
-1.1104	-3.25019	-2.7592	-2.265	-2.54075	-2.11234	-1.59135	-1.52138	-1.13426	-1.62911	-0.874701	-1.23049	-0.46247	-1.15239	-0.680045	-0.330483	-0.691081	-0.529192	-0.808772	-0.487085	-2.50658	0.16203	1.2429
-1.10992	-3.25218	-2.76062	-2.26593	-2.54019	-2.11317	-1.59254	-1.52293	-1.13536	-1.63001	-0.876391	-1.23107	-0.463167	-1.15331	-0.682015	-0.332398	-0.690751	-0.52932	-0.80879	-0.486789	-2.50668	0.161539	1.244
-1.10944	-3.25404	-2.76184	-2.26677	-2.53987	-2.11419	-1.59356	-1.52519	-1.13717	-1.63099	-0.87661	-1.23155	-0.46319	-1.15444	-0.683574	-0.333419	-0.690426	-0.529833	-0.808871	-0.486289	-2.50673	0.161659	1.24516
-1.10896	-3.25672	-2.76237	-2.26781	-2.53957	-2.1146	-1.59486	-1.52739	-1.13845	-1.63177	-0.878027	-1.23174	-0.463074	-1.15583	-0.685201	-0.335171	-0.690188	-0.530645	-0.808743	-0.486895	-2.50776	0.161727	1.24646
-1.10848	-3.25799	-2.76379	-2.26876	-2.53908	-2.11558	-1.59609	-1.5293	-1.13951	-1.63252	-0.880881	-1.23237	-0.463618	-1.15712	-0.686325	-0.336857	-0.689727	-0.53116	-0.808649	-0.487076	-2.50728	0.161975	1.24779
-1.108	-3.25954	-2.7639	-2.26948	-2.53889	-2.11687	-1.5971	-1.53109	-1.14074	-1.63385	-0.882999	-1.23358	-0.463165	-1.15828	-0.687801	-0.338049	-0.689561	-0.531826	-0.808812	-0.486856	-2.50769	0.162591	1.24886
-1.10752	-3.26182	-2.76471	-2.27071	-2.53896	-2.11808	-1.59828	-1.53254	-1.14224	-1.63453	-0.88527	-1.23399	-0.463578	-1.15923	-0.68933	-0.339613	-0.68899	-0.532178	-0.808869	-0.486601	-2.50875	0.162687	1.24897
-1.10704	-3.26317	-2.76486	-2.27189	-2.53886	-2.11863	-1.59924	-1.5341	-1.14368	-1.63534	-0.889081	-1.2343	-0.463974	-1.16014	-0.690689	-0.34159	-0.688609	-0.532482	-0.809022	-0.486858	-2.50896	0.162996	1.24993
-1.10656	-3.26557	-2.76667	-2.27303	-2.53858	-2.11972	-1.60051	-1.53513	-1.14452	-1.63613	-0.891131	-1.23463	-0.463997	-1.1613	-0.692988	-0.343382	-0.688416	-0.533139	-0.809005	-0.486854	-2.50746	0.163247	1.25105
-1.10608	-3.2666	-2.76769	-2.27334	-2.5381	-2.1205	-1.60163	-1.53613	-1.14567	-1.63681	-0.89324	-1.23487	-0.464151	-1.16259	-0.694757	-0.345203	-0.688369	-0.533601	-0.808969	-0.486962	-2.50853	0.163451	1.25166
-1.1056	-3.26838	-2.76816	-2.27423	-2.53775	-2.12115	-1.60259	-1.53802	-1.1473	-1.63754	-0.895772	-1.2352	-0.464499	-1.16364	-0.6962	-0.347036	-0.688343	-0.53441	-0.809144	-0.48708	-2.50972	0.163768	1.25285
-1.10512	-3.27007	-2.76978	-2.27499	-2.5377	-2.12202	-1.60365	-1.53998	-1.14842	-1.63827	-0.897403	-1.2359	-0.465209	-1.16497	-0.697891	-0.348198	-0.68793	-0.535197	-0.80917	-0.487462	-2.50981	0.164109	1.25491
-1.10464	-3.27162	-2.77081	-2.27544	-2.53771	-2.12321	-1.6047	-1.5417	-1.14993	-1.63918	-0.898112	-1.23657	-0.465292	-1.16575	-0.699996	-0.349741	-0.68776	-0.536704	-0.80915	-0.487321	-2.51049	0.163651	1.25565
-1.10416	-3.27316	-2.77155	-2.27646	-2.53758	-2.12335	-1.6061	-1.54245	-1.15107	-1.63998	-0.90054	-1.23713	-0.465816	-1.1666	-0.701774	-0.351835	-0.687514	-0.537887	-0.809256	-0.487623	-2.50877	0.164226	1.25627
-1.10368	-3.27497	-2.7721	-2.27733	-2.5378	-2.12397	-1.60702	-1.54498	-1.15262	-1.64046	-0.900841	-1.23788	-0.466619	-1.16787	-0.703542	-0.3535	-0.686743	-0.538889	-0.809245	-0.487175	-2.50962	0.164555	1.25722
-1.1032	-3.27729	-2.7728	-2.27787	-2.53753	-2.1243	-1.60799	-1.54684	-1.15332	-1.6409	-0.901712	-1.23877	-0.466764	-1.16888	-0.705556	-0.355101	-0.686415	-0.53907	-0.809376	-0.486929	-2.50911	0.164437	1.25927
-1.10272	-3.279	-2.77243	-2.27845	-2.53699	-2.125	-1.60916	-1.54872	-1.15438	-1.64144	-0.902951	-1.24017	-0.466851	-1.17002	-0.707058	-0.356566	-0.685907	-0.540123	-0.809456	-0.486692	-2.50949	0.164504	1.26038
-1.10224	-3.28132	-2.77367	-2.27908	-2.53712	-2.12522	-1.61023	-1.55066	-1.15509	-1.64182	-0.903927	-1.24076	-0.467305	-1.17092	-0.707752	-0.358909	-0.685301	-0.540664	-0.809714	-0.486402	-2.50884	0.164535	1.26154
-1.10176	-3.2831	-2.77378	-2.27989	-2.5374	-2.1254	-1.61103	-1.55242	-1.15581	-1.6426	-0.904357	-1.24135	-0.467369	-1.1719	-0.708552	-0.360606	-0.685351	-0.540802	-0.80998	-0.486808	-2.50828	0.164575	1.26273
-1.10128	-3.2857	-2.77567	-2.28084	-2.53696	-2.12589	-1.61199	-1.55461	-1.15695	-1.643	-0.906109	-1.24196	-0.467486	-1.17293	-0.709518	-0.362415	-0.685031	-0.5415	-0.809902	-0.486839	-2.50789	0.165191	1.26403
-1.1008	-3.28782	-2.77549	-2.28101	-2.53691	-2.12593	-1.61297	-1.5567	-1.15862	-1.64356	-0.908553	-1.24259	-0.467825	-1.1735	-0.710561	-0.363923	-0.684994	-0.542214	-0.810228	-0.486456	-2.5074	0.165219	1.26531
-1.10032	-3.28977	-2.77498	-2.28204	-2.53712	-2.12625	-1.61391	-1.5588	-1.15922	-1.64448	-0.909278	-1.24362	-0.468338	-1.1746	-0.711709	-0.365078	-0.68457	-0.543148	-0.810393	-0.486181	-2.50835	0.164995	1.26614
-1.09984	-3.29154	-2.77457	-2.28244	-2.53694	-2.12633	-1.61477	-1.55999	-1.15972	-1.64505	-0.910229	-1.24437	-0.468529	-1.17553	-0.71306	-0.366872	-0.684061	-0.543738	-0.810553	-0.486513	-2.5072	0.165153	1.26698
-1.09936	-3.29391	-2.77453	-2.28311	-2.53666	-2.12721	-1.61569	-1.56142	-1.16055	-1.64554	-0.911388	-1.24507	-0.469541	-1.17669	-0.714364	-0.369037	-0.683843	-0.543997	-0.810824	-0.486218	-2.50679	0.165226	1.26823
-1.09888	-3.29558	-2.77416	-2.28408	-2.53646	-2.12771	-1.61667	-1.56284	-1.16107	-1.64602	-0.91212	-1.24589	-0.469794	-1.17778	-0.715137	-0.370289	-0.683744	-0.54425	-0.810888	-0.485873	-2.50656	0.165189	1.26947
-1.0984	-3.29726	-2.77457	-2.2854	-2.53617	-2.1278	-1.6178	-1.56375	-1.16165	-1.64674	-0.912759	-1.24671	-0.470053	-1.17862	-0.716766	-0.372576	-0.682606	-0.544838	-0.811216	-0.485753	-2.50586	0.165009	1.27054
-1.09792	-3.29892	-2.77504	-2.28643	-2.53557	-2.12804	-1.61876	-1.56439	-1.16211	-1.64897	-0.913697	-1.24722	-0.470302	-1.18007	-0.718596	-0.374057	-0.681996	-0.544847	-0.811536	-0.485337	-2.5054	0.164888	1.2714
-1.09744	-3.30044	-2.77432	-2.28715	-2.53481	-2.12869	-1.61965	-1.5657	-1.16263	-1.64999	-0.913198	-1.24791	-0.470594	-1.18113	-0.72007	-0.375339	-0.681834	-0.545415	-0.811416	-0.484882	-2.50584	0.164403	1.27281
-1.09696	-3.30238	-2.77443	-2.28809	-2.53451	-2.12923	-1.62072	-1.5676	-1.16361	-1.65115	-0.913012	-1.24861	-0.470346	-1.18234	-0.721138	-0.377325	-0.681145	-0.545986	-0.811627	-0.48455	-2.50594	0.164238	1.27324
-1.09648	-3.3045	-2.77437	-2.28921	-2.53402	-2.12885	-1.62162	-1.56931	-1.16538	-1.65422	-0.913053	-1.24908	-0.470668	-1.18337	-0.722341	-0.379246	-0.680885	-0.546578	-0.811752	-0.484373	-2.50546	0.163813	1.27465
-1.096	-3.30637	-2.77438	-2.2899	-2.53388	-2.12938	-1.6228	-1.57083	-1.16664	-1.65648	-0.913383	-1.2495	-0.470982	-1.1848	-0.723736	-0.380961	-0.680269	-0.546714	-0.811773	-0.484274	-2.50468	0.163683	1.27573
-1.09552	-3.30809	-2.77454	-2.29044	-2.53338	-2.1301	-1.62388	-1.57284	-1.16771	-1.65834	-0.91566	-1.25	-0.471244	-1.18607	-0.724947	-0.38274	-0.680246	-0.547117	-0.811669	-0.483993	-2.50472	0.163525	1.27658
-1.09504	-3.3093	-2.77477	-2.29093	-2.53282	-2.12979	-1.62498	-1.57453	-1.16891	-1.65865	-0.91673	-1.25012	-0.471423	-1.18715	-0.726294	-0.384804	-0.679917	-0.548155	-0.811907	-0.483665	-2.50488	0.163465	1.27818
-1.09456	-3.31142	-2.77436	-2.29162	-2.53208	-2.12991	-1.62635	-1.57666	-1.17002	-1.65936	-0.916959	-1.25142	-0.472047	-1.18804	-0.727488	-0.38727	-0.679567	-0.549004	-0.81189	-0.483321	-2.50492	0.163372	1.2785
-1.09408	-3.31293	-2.77533	-2.29207	-2.53198	-2.13128	-1.62751	-1.57805	-1.17143	-1.66036	-0.918014	-1.25266	-0.472406	-1.18894	-0.729474	-0.3887	-0.679228	-0.549334	-0.812131	-0.482914	-2.50479	0.163552	1.27953
-1.0936	-3.31473	-2.77671	-2.29298	-2.53138	-2.13159	-1.62856	-1.57959	-1.17184	-1.66125	-0.919627	-1.25374	-0.47281	-1.19008	-0.730687	-0.390424	-0.679027	-0.549326	-0.812008	-0.482611	-2.50486	0.163349	1.28005
-1.09312	-3.31629	-2.77987	-2.2936	-2.53109	-2.13245	-1.62938	-1.58114	-1.173	-1.66168	-0.919143	-1.25475	-0.47319	-1.1913	-0.732273	-0.39171	-0.678863	-0.549547	-0.812067	-0.482034	-2.50404	0.163115	1.28063
-1.09264	-3.31778	-2.78	-2.29416	-2.53047	-2.13291	-1.62992	-1.58269	-1.17438	-1.66254	-0.919663	-1.25541	-0.473748	-1.19251	-0.733266	-0.393293	-0.678661	-0.550019	-0.812215	-0.481541	-2.50353	0.163296	1.28156
-1.09216	-3.31938	-2.78055	-2.29451	-2.53024	-2.13364	-1.63082	-1.58362	-1.17536	-1.66326	-0.921088	-1.25616	-0.474487	-1.193	-0.734786	-0.393968	-0.678204	-0.549716	-0.81217	-0.481126	-2.50444	0.16402	1.28276
-1.09168	-3.32129	-2.78252	-2.29537	-2.52969	-2.13474	-1.63162	-1.58449	-1.17609	-1.66341	-0.9214	-1.25608	-0.475041	-1.19398	-0.736411	-0.395869	-0.677856	-0.550525	-0.812147	-0.481103	-2.50404	0.163749	1.28379
-1.0912	-3.32322	-2.78253	-2.29576	-2.5292	-2.13586	-1.63274	-1.58545	-1.17735	-1.66386	-0.92093	-1.25734	-0.475328	-1.19498	-0.73838	-0.397541	-0.677554	-0.550746	-0.812291	-0.480644	-2.50366	0.164031	1.28509
-1.09072	-3.32489	-2.7831	-2.29641	-2.52862	-2.1364	-1.63357	-1.58711	-1.17786	-1.66482	-0.921668	-1.25722	-0.475905	-1.19608	-0.740242	-0.398528	-0.677223	-0.550579	-0.81237	-0.480386	-2.50284	0.16486	1.28584
-1.09024	-3.32674	-2.78257	-2.29731	-2.52848	-2.13762	-1.63465	-1.58851	-1.17818	-1.66523	-0.920418	-1.25807	-0.476287	-1.19682	-0.741953	-0.399593	-0.676853	-0.550682	-0.812035	-0.479889	-2.50386	0.165188	1.28633
-1.08976	-3.32853	-2.78295	-2.29774	-2.52871	-2.13895	-1.6356	-1.58945	-1.17943	-1.66576	-0.922035	-1.2587	-0.476798	-1.19782	-0.74341	-0.400705	-0.676409	-0.550958	-0.811973	-0.479467	-2.50437	0.165523	1.28715
-1.08928	-3.32947	-2.78319	-2.2983	-2.52865	-2.14009	-1.63657	-1.59081	-1.1802	-1.6662	-0.923602	-1.25888	-0.477264	-1.19883	-0.744715	-0.402687	-0.676144	-0.551587	-0.811887	-0.479142	-2.50442	0.165395	1.28812
-1.0888	-3.3315	-2.78397	-2.2987	-2.5282	-2.141	-1.63749	-1.59237	-1.1807	-1.6664	-0.925803	-1.25937	-0.477273	-1.1997	-0.74604	-0.40371	-0.675636	-0.552841	-0.811694	-0.478724	-2.50459	0.166114	1.28905
-1.08832	-3.33334	-2.78539	-2.29935	-2.52803	-2.14222	-1.63823	-1.59388	-1.18194	-1.66683	-0.927412	-1.25988	-0.477596	-1.20038	-0.74735	-0.405048	-0.675044	-0.55296	-0.811338	-0.47829	-2.5045	0.166197	1.29023
-1.08784	-3.33465	-2.78626	-2.30049	-2.52781	-2.14265	-1.63928	-1.59504	-1.18286	-1.66762	-0.929889	-1.26022	-0.478075	-1.20151	-0.748295	-0.405854	-0.674534	-0.55335	-0.811265	-0.477766	-2.50443	0.166248	1.29068
-1.08736	-3.3359	-2.78805	-2.30138	-2.52764	-2.14345	-1.64011	-1.59572	-1.18373	-1.66789	-0.932147	-1.26085	-0.478323	-1.20232	-0.749391	-0.406498	-0.674044	-0.553775	-0.811206	-0.477372	-2.50448	0.16654	1.29141
-1.08688	-3.33775	-2.78845	-2.30215	-2.52757	-2.144	-1.64113	-1.5973	-1.1846	-1.66828	-0.93361	-1.26135	-0.478592	-1.20352	-0.750514	-0.408346	-0.67379	-0.553527	-0.811081	-0.476996	-2.50533	0.16677	1.29212
-1.0864	-3.33904	-2.7905	-2.30293	-2.52795	-2.14489	-1.64235	-1.59854	-1.18511	-1.66892	-0.934802	-1.26175	-0.478895	-1.20468	-0.751947	-0.409943	-0.673786	-0.55323	-0.810778	-0.476427	-2.50508	0.167306	1.29373
-1.08592	-3.3413	-2.79123	-2.3035	-2.5279	-2.14609	-1.64312	-1.60016	-1.18536	-1.66929	-0.937596	-1.26158	-0.479472	-1.20564	-0.752731	-0.410678	-0.673398	-0.553688	-0.81085	-0.475891	-2.50496	0.167267	1.29441
-1.08544	-3.34249	-2.79256	-2.30447	-2.52776	-2.14726	-1.64418	-1.60134	-1.18591	-1.6698	-0.939738	-1.26279	-0.479554	-1.20664	-0.75416	-0.411657	-0.673012	-0.553741	-0.810679	-0.475321	-2.50567	0.168358	1.29521
-1.08496	-3.34442	-2.79301	-2.30529	-2.52801	-2.14827	-1.64484	-1.60229	-1.18698	-1.67021	-0.942491	-1.26327	-0.480369	-1.2072	-0.754649	-0.41357	-0.672573	-0.554328	-0.810695	-0.474773	-2.50642	0.168474	1.29542
-1.08448	-3.34568	-2.7928	-2.3064	-2.5287	-2.14927	-1.64601	-1.60315	-1.18798	-1.67083	-0.945303	-1.26362	-0.480683	-1.20812	-0.755503	-0.41431	-0.672092	-0.553984	-0.81041	-0.474596	-2.50641	0.168453	1.29649
-1.084	-3.34691	-2.79408	-2.30745	-2.52873	-2.15025	-1.64698	-1.60414	-1.18914	-1.67176	-0.946649	-1.26418	-0.480792	-1.20916	-0.756452	-0.415683	-0.671652	-0.55465	-0.809934	-0.473997	-2.50704	0.169216	1.29784
-1.08352	-3.34871	-2.7947	-2.30836	-2.52836	-2.15061	-1.64775	-1.60507	-1.18989	-1.67255	-0.948042	-1.26465	-0.481015	-1.20981	-0.757756	-0.41709	-0.671136	-0.555043	-0.810162	-0.473265	-2.50643	0.169758	1.29914
-1.08304	-3.35023	-2.79466	-2.31003	-2.52819	-2.15263	-1.64878	-1.60574	-1.19029	-1.67317	-0.948551	-1.2654	-0.48131	-1.21043	-0.758894	-0.418067	-0.671036	-0.554971	-0.809944	-0.472841	-2.50698	0.170111	1.30018
-1.08256	-3.35204	-2.7963	-2.31111	-2.52872	-2.15338	-1.6495	-1.60652	-1.19134	-1.67403	-0.948849	-1.26582	-0.481347	-1.21093	-0.760212	-0.419601	-0.67038	-0.55531	-0.809789	-0.472537	-2.50804	0.170438	1.30106
-1.08208	-3.35356	-2.79697	-2.31245	-2.52899	-2.15398	-1.65042	-1.6076	-1.19215	-1.67478	-0.950218	-1.26599	-0.481491	-1.2118	-0.761382	-0.421258	-0.669373	-0.55653	-0.809621	-0.472107	-2.50887	0.170739	1.30184
-1.0816	-3.35538	-2.79781	-2.31316	-2.52957	-2.15462	-1.65133	-1.60916	-1.19338	-1.67511	-0.950903	-1.26595	-0.482074	-1.21236	-0.762428	-0.422313	-0.669111	-0.556397	-0.809863	-0.471516	-2.50888	0.170943	1.30258
-1.08112	-3.35672	-2.79884	-2.31395	-2.5297	-2.15489	-1.65265	-1.61011	-1.19389	-1.67559	-0.952109	-1.26687	-0.482151	-1.21336	-0.763917	-0.424048	-0.668845	-0.556657	-0.810157	-0.471232	-2.50971	0.171185	1.30363
-1.08064	-3.35849	-2.79953	-2.31551	-2.52941	-2.15599	-1.65376	-1.61122	-1.19487	-1.67621	-0.952621	-1.26822	-0.482518	-1.21378	-0.7651	-0.424605	-0.668221	-0.557245	-0.810423	-0.471289	-2.51088	0.171639	1.30471
-1.08016	-3.35984	-2.8004	-2.3166	-2.52983	-2.15654	-1.65469	-1.61232	-1.19527	-1.67688	-0.952922	-1.26902	-0.48288	-1.21454	-0.766601	-0.426111	-0.667839	-0.557901	-0.810819	-0.47117	-2.511	0.17206	1.30529
-1.07968	-3.36113	-2.80066	-2.31776	-2.52981	-2.15705	-1.65561	-1.61389	-1.19627	-1.67725	-0.953348	-1.26892	-0.483196	-1.21496	-0.768126	-0.427001	-0.667064	-0.558731	-0.811119	-0.470787	-2.51059	0.172349	1.30634
-1.0792	-3.3627	-2.80095	-2.31859	-2.52991	-2.15836	-1.65642	-1.61453	-1.19757	-1.67789	-0.954363	-1.26949	-0.483504	-1.2156	-0.769225	-0.428116	-0.666626	-0.558989	-0.810983	-0.470814	-2.51095	0.172723	1.30655
-1.07872	-3.36421	-2.80124	-2.32031	-2.53044	-2.15893	-1.65745	-1.61566	-1.199	-1.67811	-0.955572	-1.27029	-0.483426	-1.21696	-0.770322	-0.428915	-0.665857	-0.559783	-0.811075	-0.470656	-2.51195	0.173139	1.30756
-1.07824	-3.36644	-2.80148	-2.32175	-2.53103	-2.16019	-1.65848	-1.617	-1.20017	-1.67825	-0.956839	-1.2705	-0.483237	-1.21792	-0.771325	-0.429409	-0.665333	-0.560128	-0.810922	-0.470237	-2.51256	0.173638	1.30814
-1.07776	-3.36783	-2.80284	-2.32288	-2.53149	-2.16115	-1.65932	-1.61797	-1.20092	-1.67891	-0.959463	-1.27128	-0.483498	-1.21893	-0.772958	-0.430115	-0.664918	-0.560617	-0.810586	-0.469957	-2.51288	0.174709	1.30961
-1.07728	-3.36924	-2.80201	-2.32382	-2.53144	-2.16245	-1.66057	-1.61921	-1.2013	-1.67948	-0.96018	-1.27178	-0.483503	-1.21918	-0.773739	-0.431301	-0.664349	-0.561008	-0.810135	-0.469906	-2.5135	0.176059	1.31111
-1.0768	-3.37067	-2.80269	-2.32472	-2.53171	-2.1632	-1.66166	-1.62069	-1.20208	-1.67978	-0.961923	-1.27232	-0.48346	-1.2196	-0.776081	-0.432643	-0.664281	-0.561267	-0.810037	-0.469755	-2.5138	0.176374	1.31293
-1.07632	-3.37141	-2.80476	-2.3254	-2.53151	-2.16388	-1.66272	-1.62154	-1.2027	-1.68026	-0.963968	-1.273	-0.484022	-1.22022	-0.777603	-0.43364	-0.663852	-0.561469	-0.810153	-0.469181	-2.51378	0.176848	1.31358
-1.07584	-3.37269	-2.80533	-2.32612	-2.53158	-2.16479	-1.66364	-1.62387	-1.2036	-1.68066	-0.965608	-1.27392	-0.483943	-1.22111	-0.779421	-0.43535	-0.663322	-0.561537	-0.810015	-0.469105	-2.51424	0.17685	1.31457
-1.07536	-3.37392	-2.80634	-2.32704	-2.53188	-2.16532	-1.66459	-1.62526	-1.20428	-1.68123	-0.965995	-1.27441	-0.483893	-1.22187	-0.78109	-0.437232	-0.662494	-0.561485	-0.810105	-0.468757	-2.51439	0.177733	1.31621
-1.07488	-3.37508	-2.80734	-2.32787	-2.53242	-2.16619	-1.66567	-1.62723	-1.205	-1.68176	-0.967564	-1.27566	-0.483936	-1.22275	-0.782617	-0.438074	-0.662117	-0.56133	-0.809902	-0.468605	-2.515	0.178424	1.31675
-1.0744	-3.37637	-2.80715	-2.32854	-2.53256	-2.16713	-1.6668	-1.62846	-1.20618	-1.68245	-0.969862	-1.27633	-0.484082	-1.2234	-0.78489	-0.438869	-0.661674	-0.562168	-0.809768	-0.468305	-2.51502	0.178856	1.31882
-1.07392	-3.37688	-2.8092	-2.32974	-2.53299	-2.16818	-1.66782	-1.63032	-1.20758	-1.68313	-0.971129	-1.27792	-0.484468	-1.22395	-0.785489	-0.439673	-0.661131	-0.561662	-0.809656	-0.468038	-2.51556	0.17914	1.32016
-1.07344	-3.37858	-2.81061	-2.33036	-2.53284	-2.16935	-1.66899	-1.63145	-1.20837	-1.68337	-0.971772	-1.27856	-0.484403	-1.22487	-0.787946	-0.44057	-0.661073	-0.56276	-0.80953	-0.467359	-2.51601	0.179865	1.32155
-1.07296	-3.38009	-2.812	-2.33184	-2.53317	-2.1703	-1.67024	-1.6322	-1.20955	-1.68432	-0.972856	-1.27926	-0.484671	-1.2256	-0.789147	-0.441255	-0.66032	-0.562713	-0.809295	-0.467169	-2.51674	0.18013	1.32276
-1.07248	-3.3816	-2.81338	-2.33296	-2.53373	-2.17083	-1.67139	-1.63366	-1.21087	-1.68459	-0.974821	-1.28039	-0.484763	-1.226	-0.790891	-0.442357	-0.659695	-0.563807	-0.809155	-0.466913	-2.51759	0.181132	1.32368
-1.072	-3.38279	-2.81454	-2.33398	-2.53369	-2.17166	-1.67246	-1.63536	-1.21195	-1.68497	-0.974298	-1.28133	-0.48489	-1.22674	-0.792998	-0.443464	-0.658804	-0.563808	-0.808909	-0.466727	-2.5171	0.181543	1.32496
-1.07152	-3.38396	-2.81422	-2.33509	-2.53324	-2.17175	-1.67327	-1.6369	-1.21324	-1.68572	-0.976981	-1.28305	-0.484912	-1.22766	-0.794113	-0.443989	-0.658362	-0.565028	-0.808776	-0.466415	-2.51833	0.181783	1.32627
-1.07104	-3.38499	-2.81635	-2.33634	-2.53393	-2.17221	-1.67435	-1.63826	-1.21387	-1.68631	-0.977285	-1.28387	-0.485079	-1.22846	-0.795671	-0.444711	-0.657881	-0.564982	-0.808527	-0.466098	-2.51883	0.182063	1.32683
-1.07056	-3.38629	-2.81684	-2.3369	-2.53379	-2.17315	-1.67554	-1.63975	-1.21525	-1.68726	-0.978085	-1.28468	-0.485032	-1.22899	-0.797161	-0.444971	-0.65762	-0.565609	-0.808332	-0.46608	-2.51871	0.182704	1.32795
-1.07008	-3.38811	-2.81705	-2.3373	-2.53457	-2.17423	-1.67676	-1.64124	-1.21671	-1.68771	-0.979672	-1.28551	-0.484488	-1.22963	-0.799143	-0.445678	-0.657253	-0.56608	-0.80795	-0.465433	-2.51917	0.183472	1.32992
-1.0696	-3.38903	-2.81667	-2.33795	-2.53509	-2.17427	-1.67802	-1.64258	-1.21792	-1.68821	-0.980557	-1.28626	-0.484249	-1.23045	-0.80093	-0.446066	-0.657021	-0.566309	-0.807689	-0.465093	-2.52025	0.183664	1.33132
-1.06912	-3.39053	-2.81798	-2.33874	-2.53583	-2.17478	-1.67923	-1.64382	-1.21948	-1.68939	-0.980858	-1.28721	-0.48375	-1.23096	-0.802008	-0.446729	-0.656553	-0.566085	-0.807178	-0.464733	-2.51933	0.184446	1.33212
-1.06864	-3.39183	-2.81587	-2.33983	-2.53586	-2.17562	-1.68027	-1.64523	-1.22096	-1.68932	-0.982298	-1.28831	-0.483719	-1.23167	-0.802783	-0.446958	-0.65578	-0.566795	-0.806523	-0.464499	-2.51987	0.185681	1.33335
-1.06816	-3.39339	-2.81659	-2.34144	-2.53565	-2.17607	-1.68123	-1.64714	-1.22216	-1.68988	-0.983177	-1.28971	-0.483767	-1.2323	-0.8043	-0.446864	-0.654889	-0.567578	-0.80608	-0.464003	-2.52079	0.186201	1.33471
-1.06768	-3.39421	-2.81852	-2.34213	-2.53568	-2.17635	-1.6822	-1.6484	-1.22344	-1.69098	-0.984691	-1.29119	-0.483768	-1.2332	-0.804841	-0.447112	-0.654669	-0.568227	-0.805434	-0.463737	-2.52078	0.186589	1.33654
-1.0672	-3.39529	-2.8183	-2.3439	-2.536	-2.17638	-1.68329	-1.64971	-1.22423	-1.69134	-0.985666	-1.29256	-0.484033	-1.23402	-0.805388	-0.447569	-0.654154	-0.568685	-0.80496	-0.463386	-2.5194	0.186861	1.33885
-1.06672	-3.39656	-2.81866	-2.3453	-2.53639	-2.177	-1.68422	-1.65195	-1.22506	-1.69224	-0.98776	-1.29354	-0.484117	-1.23466	-0.806365	-0.448133	-0.65343	-0.569447	-0.804736	-0.463304	-2.52016	0.187645	1.33966
-1.06624	-3.3976	-2.81955	-2.34612	-2.53652	-2.17736	-1.68532	-1.65357	-1.22582	-1.69272	-0.991115	-1.29439	-0.483972	-1.23578	-0.807322	-0.449194	-0.65303	-0.569816	-0.804336	-0.462691	-2.52051	0.187873	1.34062
-1.06576	-3.39868	-2.81944	-2.34711	-2.5372	-2.17736	-1.6864	-1.65512	-1.22594	-1.693	-0.991962	-1.29536	-0.484305	-1.23654	-0.807872	-0.450205	-0.652374	-0.570272	-0.803897	-0.462537	-2.52089	0.188154	1.34177
-1.06528	-3.39969	-2.82054	-2.3478	-2.53722	-2.17775	-1.68753	-1.65605	-1.22749	-1.69368	-0.99424	-1.29631	-0.485105	-1.23739	-0.808341	-0.450826	-0.65129	-0.571217	-0.803263	-0.462198	-2.52105	0.188804	1.34257
-1.0648	-3.40131	-2.82116	-2.34897	-2.53718	-2.17791	-1.68846	-1.65747	-1.22877	-1.69427	-0.995528	-1.29707	-0.485426	-1.23823	-0.809378	-0.451571	-0.650272	-0.571647	-0.803201	-0.461807	-2.52171	0.189317	1.34342
-1.06432	-3.40241	-2.82169	-2.35029	-2.53759	-2.1787	-1.68965	-1.65929	-1.22972	-1.69478	-0.997191	-1.29798	-0.485919	-1.23924	-0.810444	-0.452434	-0.649053	-0.572169	-0.802946	-0.461599	-2.52149	0.190416	1.345
-1.06384	-3.4044	-2.82232	-2.3514	-2.538	-2.1791	-1.69101	-1.66051	-1.2313	-1.69513	-1.00021	-1.29956	-0.486148	-1.23979	-0.811024	-0.453041	-0.64796	-0.572607	-0.802431	-0.461183	-2.52142	0.19079	1.34676
-1.06336	-3.406	-2.82344	-2.35253	-2.53763	-2.17951	-1.69218	-1.66101	-1.23265	-1.69567	-1.00214	-1.30045	-0.486718	-1.24067	-0.812595	-0.454021	-0.647187	-0.573412	-0.802192	-0.460944	-2.52088	0.191134	1.34734
-1.06288	-3.40792	-2.82403	-2.35325	-2.53779	-2.17967	-1.69327	-1.66228	-1.23427	-1.69597	-1.00241	-1.30196	-0.486894	-1.24117	-0.813267	-0.455471	-0.64651	-0.573154	-0.801974	-0.460692	-2.51926	0.191716	1.34846
-1.0624	-3.40908	-2.8243	-2.35443	-2.53777	-2.18037	-1.69456	-1.66358	-1.23512	-1.6965	-1.00382	-1.30343	-0.487016	-1.24174	-0.814003	-0.456238	-0.645759	-0.574307	-0.802026	-0.460361	-2.5185	0.19279	1.3499
-1.06192	-3.41078	-2.82422	-2.35536	-2.53738	-2.18021	-1.69568	-1.66475	-1.23614	-1.69685	-1.0058	-1.30478	-0.487667	-1.24207	-0.814992	-0.457012	-0.64464	-0.574434	-0.801632	-0.460263	-2.51846	0.193347	1.35085
-1.06144	-3.41182	-2.8257	-2.35705	-2.53668	-2.18065	-1.69648	-1.6661	-1.23738	-1.69761	-1.00944	-1.30626	-0.48762	-1.24254	-0.81648	-0.457889	-0.64389	-0.575189	-0.801198	-0.45974	-2.51894	0.194306	1.35193
-1.06096	-3.41378	-2.82607	-2.35794	-2.5371	-2.18106	-1.69717	-1.66774	-1.23877	-1.69824	-1.01086	-1.30713	-0.487609	-1.24337	-0.817136	-0.458643	-0.642963	-0.575355	-0.800741	-0.459396	-2.51942	0.19505	1.35287
-1.06048	-3.41533	-2.82677	-2.35902	-2.53707	-2.18142	-1.69806	-1.66903	-1.23985	-1.69871	-1.01519	-1.30816	-0.488244	-1.24381	-0.818512	-0.459313	-0.642218	-0.576161	-0.800677	-0.459195	-2.51945	0.195626	1.35384
-1.06	-3.41699	-2.82739	-2.36013	-2.53677	-2.18241	-1.69901	-1.66992	-1.24117	-1.69938	-1.01665	-1.30948	-0.488658	-1.24439	-0.81991	-0.460375	-0.641257	-0.576915	-0.800228	-0.458633	-2.52041	0.196404	1.35492
-1.05952	-3.41823	-2.82858	-2.36096	-2.53681	-2.1828	-1.69997	-1.67123	-1.24229	-1.70011	-1.01864	-1.31077	-0.488405	-1.24499	-0.821485	-0.461468	-0.640179	-0.577597	-0.799933	-0.457941	-2.52048	0.196776	1.35652
-1.05904	-3.4199	-2.82955	-2.36224	-2.53715	-2.18389	-1.70106	-1.67251	-1.24374	-1.70086	-1.02089	-1.31284	-0.488407	-1.24563	-0.823068	-0.462495	-0.63952	-0.578397	-0.799773	-0.457751	-2.52046	0.197772	1.35784
-1.05856	-3.42066	-2.8297	-2.36347	-2.5372	-2.18469	-1.70211	-1.67363	-1.24507	-1.70156	-1.02427	-1.31394	-0.488156	-1.24642	-0.824292	-0.464386	-0.639331	-0.57872	-0.799702	-0.457417	-2.52115	0.198344	1.35842
-1.05808	-3.42201	-2.82947	-2.36431	-2.53692	-2.18641	-1.70325	-1.67509	-1.24678	-1.70188	-1.02699	-1.31495	-0.488191	-1.24676	-0.824807	-0.465232	-0.638907	-0.579398	-0.799683	-0.456819	-2.52186	0.198774	1.3597
-1.0576	-3.42384	-2.83222	-2.36558	-2.53736	-2.18741	-1.7043	-1.67651	-1.2479	-1.70199	-1.02722	-1.31636	-0.488233	-1.24707	-0.825953	-0.46654	-0.638223	-0.579961	-0.799013	-0.456364	-2.52271	0.199079	1.36117
-1.05712	-3.42522	-2.83305	-2.36649	-2.53698	-2.18835	-1.70542	-1.67829	-1.24874	-1.70277	-1.02813	-1.3174	-0.488338	-1.24768	-0.826932	-0.468167	-0.638027	-0.580488	-0.798825	-0.455902	-2.52244	0.19977	1.362
-1.05664	-3.42689	-2.833	-2.36759	-2.53699	-2.18869	-1.70652	-1.68054	-1.24881	-1.70351	-1.02872	-1.31808	-0.487962	-1.24829	-0.827603	-0.468748	-0.637366	-0.582345	-0.798702	-0.455346	-2.52224	0.200171	1.36269
-1.05616	-3.42813	-2.83375	-2.3688	-2.53721	-2.18955	-1.70753	-1.68161	-1.24924	-1.7041	-1.0295	-1.31889	-0.488282	-1.24858	-0.828926	-0.469108	-0.636542	-0.582924	-0.798441	-0.454827	-2.52209	0.200537	1.3641
-1.05568	-3.43047	-2.83455	-2.36953	-2.5382	-2.19056	-1.70856	-1.68301	-1.24997	-1.70442	-1.02973	-1.31925	-0.487924	-1.24918	-0.829743	-0.469455	-0.635898	-0.584217	-0.798197	-0.454381	-2.52243	0.201089	1.36565
-1.0552	-3.43139	-2.83544	-2.37021	-2.53831	-2.19083	-1.7095	-1.68485	-1.25083	-1.70535	-1.03091	-1.32083	-0.487468	-1.24985	-0.831107	-0.470414	-0.635413	-0.584913	-0.797925	-0.454077	-2.52196	0.200895	1.36607
-1.05472	-3.4328	-2.83567	-2.37118	-2.53832	-2.19151	-1.71033	-1.68593	-1.2518	-1.70597	-1.03136	-1.32164	-0.486947	-1.25066	-0.831196	-0.471456	-0.634937	-0.585073	-0.79778	-0.453443	-2.52198	0.201299	1.3685
-1.05424	-3.43496	-2.83745	-2.37202	-2.5384	-2.19255	-1.71138	-1.68751	-1.25252	-1.70666	-1.03226	-1.32282	-0.486434	-1.2518	-0.832181	-0.472043	-0.634578	-0.585923	-0.797357	-0.453139	-2.52099	0.202112	1.36973
-1.05376	-3.43654	-2.83848	-2.37344	-2.53903	-2.19343	-1.71236	-1.68904	-1.25301	-1.70718	-1.03306	-1.32363	-0.485893	-1.25252	-0.833449	-0.47314	-0.634255	-0.585992	-0.797331	-0.452736	-2.51985	0.202548	1.37131
-1.05328	-3.43709	-2.83938	-2.37463	-2.53935	-2.19434	-1.71313	-1.69006	-1.25372	-1.70778	-1.03343	-1.32465	-0.485857	-1.25304	-0.834252	-0.474207	-0.633128	-0.587032	-0.797197	-0.452432	-2.52	0.203157	1.37302
-1.0528	-3.43795	-2.8395	-2.37535	-2.54002	-2.19506	-1.71402	-1.69119	-1.25502	-1.70834	-1.03469	-1.32609	-0.486373	-1.25344	-0.834981	-0.475049	-0.632359	-0.588245	-0.797211	-0.452131	-2.51926	0.203082	1.37445
-1.05232	-3.43952	-2.83913	-2.37612	-2.54046	-2.19547	-1.7151	-1.69236	-1.25621	-1.70904	-1.03601	-1.32713	-0.487166	-1.25367	-0.83634	-0.476849	-0.631436	-0.588892	-0.796972	-0.451679	-2.51917	0.203155	1.37568
-1.05184	-3.44067	-2.8411	-2.37752	-2.54079	-2.19636	-1.71604	-1.69393	-1.25713	-1.70972	-1.03752	-1.32768	-0.487413	-1.25434	-0.837325	-0.477644	-0.631146	-0.589725	-0.796625	-0.451599	-2.5183	0.203357	1.37643
-1.05136	-3.44224	-2.83993	-2.37858	-2.54061	-2.19714	-1.71711	-1.69552	-1.25859	-1.71012	-1.04105	-1.32877	-0.487525	-1.25471	-0.837749	-0.47868	-0.630636	-0.59022	-0.79637	-0.451301	-2.51889	0.203016	1.37714
-1.05088	-3.44309	-2.841	-2.37957	-2.54043	-2.19729	-1.71835	-1.69667	-1.25949	-1.71036	-1.04223	-1.33002	-0.487634	-1.25509	-0.838673	-0.479703	-0.629573	-0.590874	-0.796166	-0.450576	-2.51928	0.203204	1.37865
-1.0504	-3.44467	-2.84096	-2.38042	-2.54033	-2.19809	-1.71928	-1.69756	-1.26106	-1.7112	-1.04533	-1.33159	-0.488081	-1.25599	-0.839525	-0.481146	-0.628797	-0.59125	-0.795894	-0.450164	-2.52063	0.203618	1.3806
-1.04992	-3.44605	-2.84071	-2.38121	-2.54052	-2.19881	-1.71998	-1.69857	-1.26239	-1.71203	-1.04713	-1.33328	-0.488393	-1.25652	-0.840431	-0.481814	-0.628196	-0.590958	-0.795729	-0.449825	-2.52085	0.203976	1.38177
-1.04944	-3.44738	-2.84037	-2.38254	-2.54035	-2.19955	-1.72112	-1.69974	-1.26352	-1.71264	-1.04888	-1.33526	-0.488265	-1.25682	-0.841498	-0.482683	-0.627321	-0.591379	-0.795423	-0.449417	-2.52092	0.204216	1.38398
-1.04896	-3.44895	-2.84077	-2.38347	-2.5409	-2.19971	-1.7221	-1.7007	-1.26399	-1.71262	-1.05158	-1.33634	-0.488341	-1.25737	-0.841483	-0.483536	-0.626817	-0.591923	-0.795421	-0.448983	-2.5212	0.204515	1.38584
-1.04848	-3.4509	-2.84018	-2.38405	-2.54139	-2.20104	-1.72304	-1.70197	-1.26461	-1.71332	-1.05187	-1.33764	-0.488486	-1.25796	-0.842524	-0.485258	-0.625971	-0.592256	-0.795394	-0.448832	-2.52063	0.204495	1.38797
-1.048	-3.45248	-2.84091	-2.385	-2.54201	-2.20174	-1.7241	-1.70375	-1.26607	-1.71379	-1.05223	-1.33985	-0.488804	-1.25825	-0.8433	-0.485864	-0.625095	-0.592914	-0.795137	-0.448521	-2.52222	0.204917	1.39007
-1.04752	-3.45373	-2.84274	-2.38587	-2.54228	-2.20213	-1.72525	-1.70511	-1.26693	-1.71428	-1.05408	-1.34124	-0.488819	-1.25877	-0.84357	-0.487409	-0.624543	-0.592821	-0.794744	-0.448149	-2.52262	0.205278	1.39099
-1.04704	-3.45507	-2.84189	-2.38687	-2.54295	-2.20254	-1.72638	-1.70752	-1.26816	-1.71476	-1.05561	-1.34255	-0.488742	-1.25974	-0.844246	-0.488477	-0.623854	-0.592795	-0.794315	-0.447684	-2.52279	0.205518	1.39254
-1.04656	-3.45599	-2.84226	-2.38815	-2.54328	-2.20339	-1.72755	-1.70924	-1.26899	-1.71586	-1.05788	-1.34352	-0.488537	-1.26051	-0.84476	-0.489355	-0.623042	-0.593549	-0.794235	-0.447508	-2.52309	0.205973	1.39446
-1.04608	-3.45754	-2.84234	-2.38902	-2.54443	-2.20368	-1.72855	-1.7109	-1.27065	-1.71641	-1.06059	-1.34517	-0.488474	-1.26095	-0.84561	-0.490625	-0.621922	-0.593001	-0.79402	-0.447198	-2.52306	0.206576	1.39715
-1.0456	-3.45867	-2.84264	-2.39016	-2.54516	-2.20411	-1.72951	-1.7133	-1.27174	-1.71702	-1.06171	-1.34665	-0.48817	-1.26179	-0.846788	-0.491653	-0.621277	-0.593047	-0.793988	-0.447032	-2.52274	0.207044	1.39902
-1.04512	-3.4598	-2.84284	-2.39152	-2.54559	-2.2047	-1.7308	-1.71456	-1.27254	-1.71727	-1.06417	-1.34839	-0.488145	-1.26249	-0.847368	-0.492093	-0.620879	-0.593012	-0.793863	-0.446838	-2.52338	0.207176	1.40073
-1.04464	-3.46084	-2.84416	-2.39251	-2.54618	-2.20533	-1.73178	-1.71597	-1.27391	-1.71759	-1.06755	-1.35051	-0.488254	-1.26292	-0.848697	-0.492771	-0.620174	-0.593001	-0.793647	-0.446814	-2.52293	0.207369	1.40359
-1.04416	-3.46213	-2.84463	-2.39384	-2.54646	-2.20573	-1.73309	-1.71798	-1.27539	-1.71819	-1.06884	-1.35191	-0.488254	-1.26333	-0.850302	-0.494147	-0.619721	-0.593088	-0.79319	-0.44661	-2.52227	0.207643	1.40626
-1.04368	-3.46359	-2.8458	-2.39511	-2.54695	-2.20618	-1.73406	-1.71922	-1.27658	-1.71861	-1.07188	-1.35362	-0.487935	-1.26405	-0.851952	-0.495672	-0.618887	-0.593319	-0.792711	-0.446265	-2.52211	0.207656	1.40756
-1.0432	-3.46419	-2.84597	-2.39618	-2.54751	-2.20714	-1.73495	-1.72159	-1.27722	-1.71933	-1.07577	-1.35519	-0.488689	-1.26482	-0.852955	-0.496788	-0.618129	-0.593521	-0.792607	-0.446036	-2.52232	0.207818	1.40965
-1.04272	-3.46516	-2.84608	-2.39769	-2.54818	-2.20807	-1.73604	-1.72448	-1.2788	-1.71983	-1.07692	-1.357	-0.489167	-1.26547	-0.853913	-0.497299	-0.617224	-0.593802	-0.792481	-0.445722	-2.52189	0.207568	1.41275
-1.04224	-3.46711	-2.84536	-2.39871	-2.54851	-2.20956	-1.73726	-1.72622	-1.28006	-1.72037	-1.07973	-1.35835	-0.489755	-1.2662	-0.855234	-0.497973	-0.616438	-0.594248	-0.792078	-0.445608	-2.5215	0.207478	1.41391
-1.04176	-3.4689	-2.84681	-2.39992	-2.54883	-2.21077	-1.73801	-1.72793	-1.28144	-1.72119	-1.08121	-1.36001	-0.490313	-1.26687	-0.856559	-0.498304	-0.615983	-0.594445	-0.791626	-0.445434	-2.52183	0.208086	1.41487
-1.04128	-3.47025	-2.84813	-2.40135	-2.5492	-2.21248	-1.73895	-1.72989	-1.28251	-1.72157	-1.08384	-1.36094	-0.490833	-1.26737	-0.856969	-0.49878	-0.615535	-0.594964	-0.791291	-0.445534	-2.52235	0.208798	1.41697
-1.0408	-3.47191	-2.84811	-2.40245	-2.54947	-2.21382	-1.73959	-1.73091	-1.28342	-1.72201	-1.08581	-1.3622	-0.491293	-1.26816	-0.857103	-0.49958	-0.61479	-0.595075	-0.790964	-0.44512	-2.52253	0.209174	1.41906
-1.04032	-3.47326	-2.84782	-2.40373	-2.54936	-2.21508	-1.74089	-1.73262	-1.28434	-1.72309	-1.08777	-1.36419	-0.491745	-1.26937	-0.856899	-0.500399	-0.614265	-0.59495	-0.790591	-0.444948	-2.52299	0.209538	1.42071
-1.03984	-3.47488	-2.84851	-2.40505	-2.5499	-2.21605	-1.74182	-1.73465	-1.28554	-1.72352	-1.0892	-1.36548	-0.49173	-1.26967	-0.858082	-0.501314	-0.613719	-0.594743	-0.790169	-0.44463	-2.52347	0.210145	1.42228
-1.03936	-3.47681	-2.8479	-2.40675	-2.55009	-2.21691	-1.74276	-1.73637	-1.28731	-1.72408	-1.09153	-1.36707	-0.49224	-1.26988	-0.858186	-0.502013	-0.613301	-0.594407	-0.789982	-0.444398	-2.52378	0.211139	1.42419
-1.03888	-3.47826	-2.84862	-2.40771	-2.54999	-2.21759	-1.74353	-1.73738	-1.28819	-1.72481	-1.09315	-1.36806	-0.492957	-1.26978	-0.859373	-0.502958	-0.612783	-0.594772	-0.789444	-0.444166	-2.52487	0.211556	1.42502
-1.0384	-3.47968	-2.84945	-2.40896	-2.55006	-2.21821	-1.74455	-1.73903	-1.28916	-1.72539	-1.09488	-1.36951	-0.493719	-1.27032	-0.859657	-0.503584	-0.611795	-0.594584	-0.789453	-0.44364	-2.52496	0.212639	1.42595
-1.03792	-3.48147	-2.84941	-2.41068	-2.55022	-2.21874	-1.74526	-1.74056	-1.29035	-1.72606	-1.09719	-1.37011	-0.493967	-1.27063	-0.860798	-0.504508	-0.611288	-0.594883	-0.789263	-0.443164	-2.52581	0.212557	1.42798
-1.03744	-3.48305	-2.85022	-2.41204	-2.55051	-2.21937	-1.74613	-1.74228	-1.29243	-1.72653	-1.09948	-1.37076	-0.493992	-1.27094	-0.861067	-0.505493	-0.611038	-0.595658	-0.788896	-0.442933	-2.5264	0.213492	1.42916
-1.03696	-3.48461	-2.85136	-2.41335	-2.55094	-2.22033	-1.74697	-1.74372	-1.29375	-1.72708	-1.10244	-1.37133	-0.494555	-1.27139	-0.861512	-0.506086	-0.610245	-0.595838	-0.788247	-0.44243	-2.5271	0.213685	1.43065
-1.03648	-3.48633	-2.85208	-2.41482	-2.55127	-2.2203	-1.74806	-1.74685	-1.29554	-1.72738	-1.10559	-1.37232	-0.495289	-1.27219	-0.862572	-0.507097	-0.609561	-0.596563	-0.787806	-0.441892	-2.52707	0.213987	1.43186
-1.036	-3.48803	-2.85226	-2.41605	-2.55179	-2.22101	-1.74955	-1.74797	-1.29732	-1.728	-1.10789	-1.37323	-0.495689	-1.27288	-0.863037	-0.507946	-0.609591	-0.596898	-0.787658	-0.441359	-2.52727	0.214422	1.43248
-1.03552	-3.48944	-2.85316	-2.41808	-2.55259	-2.22225	-1.75045	-1.74928	-1.29904	-1.72868	-1.10955	-1.37425	-0.495935	-1.27375	-0.863741	-0.508756	-0.608847	-0.597072	-0.787122	-0.440702	-2.52784	0.214946	1.43394
-1.03504	-3.49106	-2.85325	-2.41929	-2.55316	-2.22251	-1.75142	-1.7509	-1.30065	-1.72888	-1.11144	-1.37629	-0.496581	-1.27418	-0.864818	-0.509954	-0.608356	-0.596637	-0.786755	-0.440395	-2.52842	0.215795	1.43475
-1.03456	-3.49267	-2.8553	-2.42058	-2.55412	-2.22327	-1.75246	-1.75377	-1.30176	-1.72931	-1.11295	-1.37762	-0.497301	-1.27489	-0.86521	-0.510521	-0.607539	-0.597109	-0.78632	-0.439883	-2.52773	0.215785	1.43564
-1.03408	-3.49415	-2.85501	-2.42204	-2.55426	-2.22391	-1.75348	-1.75616	-1.30388	-1.72992	-1.11532	-1.37916	-0.498016	-1.2755	-0.865369	-0.511843	-0.606761	-0.597168	-0.785996	-0.439518	-2.52701	0.216188	1.43669
-1.0336	-3.49571	-2.85762	-2.42352	-2.55415	-2.22456	-1.75454	-1.75783	-1.30541	-1.73008	-1.11724	-1.38079	-0.499015	-1.276	-0.865898	-0.513018	-0.605806	-0.597173	-0.785472	-0.438854	-2.52642	0.216401	1.43757
-1.03312	-3.49692	-2.85757	-2.42479	-2.5538	-2.22609	-1.7556	-1.75895	-1.30706	-1.73042	-1.11916	-1.38229	-0.499644	-1.27656	-0.866297	-0.513846	-0.60486	-0.597458	-0.785151	-0.438546	-2.52529	0.216993	1.43719
-1.03264	-3.49808	-2.85701	-2.42596	-2.55354	-2.22673	-1.75654	-1.76049	-1.30905	-1.73077	-1.12194	-1.3833	-0.499923	-1.27739	-0.867243	-0.514856	-0.604174	-0.597622	-0.78455	-0.438598	-2.52571	0.217978	1.43791
-1.03216	-3.49892	-2.85759	-2.42792	-2.55375	-2.22691	-1.75768	-1.76202	-1.31053	-1.73082	-1.12496	-1.38509	-0.500765	-1.27826	-0.868519	-0.515882	-0.603703	-0.598001	-0.78394	-0.438403	-2.5265	0.217861	1.43852
-1.03168	-3.50029	-2.85805	-2.42966	-2.5536	-2.22775	-1.75864	-1.76413	-1.3117	-1.73131	-1.12672	-1.38662	-0.501862	-1.27892	-0.86957	-0.517025	-0.603408	-0.598778	-0.783697	-0.438317	-2.52588	0.218208	1.43939
-1.0312	-3.50154	-2.85843	-2.43069	-2.55396	-2.22874	-1.75977	-1.76578	-1.31285	-1.73171	-1.13077	-1.38859	-0.50263	-1.2797	-0.870227	-0.518178	-0.602765	-0.598928	-0.783294	-0.438132	-2.52409	0.218894	1.44066
-1.03072	-3.50299	-2.85973	-2.43239	-2.55395	-2.22931	-1.76078	-1.76752	-1.31479	-1.73232	-1.13453	-1.39032	-0.502985	-1.28017	-0.870994	-0.519354	-0.602081	-0.59911	-0.782594	-0.437947	-2.52358	0.219247	1.44147
-1.03024	-3.50401	-2.86124	-2.43383	-2.55413	-2.23073	-1.76192	-1.76868	-1.3165	-1.73312	-1.13681	-1.39141	-0.503871	-1.28107	-0.871395	-0.520141	-0.601421	-0.599582	-0.782314	-0.437685	-2.52589	0.219166	1.44393
-1.02976	-3.50535	-2.86311	-2.43531	-2.55446	-2.23186	-1.76312	-1.76994	-1.31822	-1.7339	-1.13934	-1.39276	-0.504777	-1.28193	-0.872428	-0.521063	-0.601369	-0.600115	-0.781792	-0.437336	-2.52589	0.219733	1.4452
-1.02928	-3.50681	-2.86344	-2.43654	-2.55488	-2.23236	-1.76407	-1.77133	-1.32053	-1.7343	-1.14047	-1.39405	-0.505678	-1.28271	-0.872612	-0.521993	-0.601254	-0.60081	-0.781348	-0.437119	-2.525	0.219473	1.44673
-1.0288	-3.50801	-2.86441	-2.4383	-2.55425	-2.23329	-1.76516	-1.7726	-1.32243	-1.73462	-1.14439	-1.39622	-0.506349	-1.28334	-0.874041	-0.523886	-0.601016	-0.601084	-0.780858	-0.436609	-2.525	0.219826	1.44821
-1.02832	-3.50935	-2.86335	-2.43979	-2.55443	-2.23419	-1.76624	-1.77423	-1.32419	-1.73486	-1.14832	-1.3973	-0.506562	-1.28422	-0.874313	-0.52494	-0.60045	-0.601879	-0.780342	-0.436307	-2.52507	0.219871	1.44967
-1.02784	-3.51061	-2.86432	-2.44109	-2.55442	-2.23531	-1.76718	-1.77572	-1.32583	-1.73514	-1.15134	-1.3987	-0.507178	-1.28495	-0.87502	-0.525793	-0.600304	-0.603031	-0.780017	-0.436198	-2.52534	0.220384	1.45244
-1.02736	-3.51221	-2.86486	-2.44248	-2.55479	-2.23537	-1.76827	-1.77691	-1.32743	-1.73493	-1.15336	-1.40052	-0.507472	-1.28609	-0.875712	-0.526981	-0.599929	-0.603084	-0.779483	-0.435941	-2.5262	0.221037	1.45344
-1.02688	-3.51316	-2.86591	-2.44426	-2.55453	-2.23586	-1.76917	-1.77844	-1.32882	-1.73533	-1.15739	-1.40233	-0.507902	-1.2864	-0.876416	-0.528097	-0.599511	-0.603726	-0.779107	-0.435702	-2.52666	0.22117	1.45542
-1.0264	-3.51453	-2.86845	-2.4452	-2.55506	-2.23729	-1.7701	-1.77936	-1.33016	-1.73569	-1.15993	-1.40351	-0.508583	-1.28664	-0.877017	-0.529541	-0.598846	-0.604348	-0.778642	-0.435351	-2.52722	0.22227	1.45676
-1.02592	-3.51542	-2.86976	-2.44612	-2.5555	-2.23843	-1.77098	-1.78129	-1.33199	-1.73601	-1.16188	-1.4046	-0.509222	-1.28679	-0.877751	-0.530786	-0.599199	-0.605081	-0.778228	-0.434804	-2.5284	0.22269	1.45861
-1.02544	-3.51653	-2.8714	-2.44765	-2.55545	-2.23939	-1.77216	-1.78322	-1.33326	-1.73593	-1.1632	-1.40526	-0.510018	-1.28757	-0.878471	-0.532137	-0.598961	-0.6056	-0.778147	-0.434251	-2.52826	0.222731	1.45971
-1.02496	-3.51782	-2.87161	-2.44877	-2.55568	-2.23978	-1.77344	-1.78506	-1.33487	-1.73587	-1.16689	-1.40625	-0.510381	-1.28828	-0.878815	-0.533264	-0.59821	-0.606145	-0.777775	-0.433965	-2.529	0.223367	1.46111
-1.02448	-3.51893	-2.87287	-2.44973	-2.55501	-2.24071	-1.77462	-1.78662	-1.33617	-1.73606	-1.1726	-1.40747	-0.51097	-1.28877	-0.879957	-0.534518	-0.597438	-0.606313	-0.777227	-0.433578	-2.52647	0.224164	1.46244
-1.024	-3.52011	-2.87314	-2.45084	-2.55521	-2.24124	-1.77554	-1.78785	-1.33739	-1.73674	-1.17617	-1.40856	-0.511364	-1.28958	-0.880124	-0.536408	-0.597004	-0.606696	-0.776644	-0.433366	-2.52659	0.224249	1.46364
-1.02352	-3.52162	-2.87451	-2.45178	-2.55505	-2.24252	-1.77662	-1.78895	-1.33806	-1.73724	-1.17951	-1.40983	-0.511753	-1.29009	-0.881041	-0.538176	-0.596501	-0.607093	-0.776108	-0.433134	-2.52699	0.224405	1.46471
-1.02304	-3.52308	-2.87652	-2.45307	-2.55509	-2.24297	-1.77768	-1.7907	-1.3399	-1.73725	-1.18147	-1.41107	-0.512668	-1.29126	-0.881523	-0.539244	-0.595954	-0.607548	-0.775541	-0.432817	-2.5276	0.225385	1.4661
-1.02256	-3.52439	-2.87511	-2.45387	-2.55562	-2.24354	-1.77874	-1.79217	-1.34094	-1.73736	-1.18306	-1.41209	-0.512967	-1.29194	-0.882082	-0.540805	-0.595317	-0.608234	-0.775069	-0.432543	-2.52666	0.225894	1.46758
-1.02208	-3.52641	-2.8765	-2.45573	-2.55573	-2.24399	-1.77967	-1.79414	-1.34231	-1.73769	-1.18872	-1.41282	-0.513436	-1.29241	-0.88299	-0.542528	-0.594509	-0.608398	-0.774638	-0.432224	-2.52698	0.225976	1.4683
-1.0216	-3.52816	-2.87732	-2.45668	-2.55552	-2.24502	-1.78071	-1.79578	-1.34416	-1.73816	-1.19324	-1.41326	-0.514348	-1.29319	-0.883114	-0.543764	-0.593734	-0.609719	-0.774265	-0.431875	-2.52811	0.22641	1.46947
-1.02112	-3.52983	-2.87713	-2.45809	-2.55595	-2.24641	-1.78185	-1.79761	-1.34529	-1.73844	-1.19729	-1.41493	-0.514961	-1.29408	-0.883321	-0.544391	-0.593376	-0.610346	-0.773706	-0.431204	-2.52815	0.226127	1.4705
-1.02064	-3.53145	-2.87784	-2.45915	-2.55586	-2.24752	-1.78298	-1.8	-1.34709	-1.73873	-1.20117	-1.41651	-0.51547	-1.29465	-0.884259	-0.545524	-0.592853	-0.610667	-0.773575	-0.430813	-2.52832	0.226722	1.4727
-1.02016	-3.53283	-2.87769	-2.45969	-2.55589	-2.24861	-1.78392	-1.80157	-1.348	-1.73896	-1.20442	-1.41771	-0.51572	-1.29549	-0.885534	-0.546645	-0.592405	-0.611355	-0.773187	-0.430324	-2.52824	0.226808	1.47488
-1.01968	-3.53413	-2.87972	-2.46017	-2.556	-2.24987	-1.78476	-1.80373	-1.34949	-1.73947	-1.20668	-1.41842	-0.515915	-1.29625	-0.887264	-0.547814	-0.591789	-0.6116	-0.772606	-0.430677	-2.53051	0.227162	1.47707
-1.0192	-3.53561	-2.88081	-2.46178	-2.55557	-2.25152	-1.7856	-1.80544	-1.35076	-1.73968	-1.2099	-1.41968	-0.516201	-1.29685	-0.887804	-0.54897	-0.591252	-0.612281	-0.772463	-0.430456	-2.53117	0.22832	1.47925
-1.01872	-3.53724	-2.88118	-2.46244	-2.55565	-2.25219	-1.78656	-1.80701	-1.35266	-1.74033	-1.21336	-1.42038	-0.516836	-1.29735	-0.888933	-0.549974	-0.590885	-0.612613	-0.77202	-0.430238	-2.53302	0.228272	1.48107
-1.01824	-3.53887	-2.88025	-2.46334	-2.55523	-2.25432	-1.7876	-1.80835	-1.35477	-1.7403	-1.21731	-1.42136	-0.517705	-1.29815	-0.889673	-0.551265	-0.590481	-0.612996	-0.771309	-0.430083	-2.53468	0.229262	1.48294
-1.01776	-3.5403	-2.88013	-2.46425	-2.55486	-2.25546	-1.78849	-1.80967	-1.35648	-1.74046	-1.22107	-1.42259	-0.518918	-1.29864	-0.891456	-0.55162	-0.589919	-0.613515	-0.771068	-0.430053	-2.53547	0.22996	1.4853
-1.01728	-3.54209	-2.88102	-2.46514	-2.55488	-2.25625	-1.78957	-1.81065	-1.35857	-1.74065	-1.22525	-1.42343	-0.519497	-1.29943	-0.8927	-0.552425	-0.589262	-0.613923	-0.770539	-0.429799	-2.53548	0.230474	1.48783
-1.0168	-3.54401	-2.8812	-2.46571	-2.55498	-2.25749	-1.79033	-1.81132	-1.36085	-1.74095	-1.22988	-1.42377	-0.520084	-1.30003	-0.893387	-0.553563	-0.588283	-0.614281	-0.770207	-0.429595	-2.53577	0.231552	1.48995
-1.01632	-3.54552	-2.8825	-2.46723	-2.55516	-2.25837	-1.7909	-1.8122	-1.3627	-1.74163	-1.23198	-1.42441	-0.520205	-1.30088	-0.895005	-0.554893	-0.587807	-0.614277	-0.770012	-0.429713	-2.53496	0.232127	1.49115
-1.01584	-3.54736	-2.88128	-2.46798	-2.55533	-2.25906	-1.79172	-1.81366	-1.36459	-1.74209	-1.23286	-1.42531	-0.520781	-1.30123	-0.896112	-0.55611	-0.587114	-0.61488	-0.769346	-0.429595	-2.53501	0.231886	1.49308
-1.01536	-3.54902	-2.88154	-2.46894	-2.55537	-2.26049	-1.79245	-1.81556	-1.36661	-1.74249	-1.23543	-1.42672	-0.521518	-1.30157	-0.8966	-0.557332	-0.587063	-0.614928	-0.768795	-0.428816	-2.53572	0.232613	1.49463
-1.01488	-3.55062	-2.88178	-2.46999	-2.55544	-2.26189	-1.79338	-1.8175	-1.36869	-1.74251	-1.23736	-1.42795	-0.52216	-1.3026	-0.89696	-0.558021	-0.586371	-0.615275	-0.768289	-0.428649	-2.53558	0.233294	1.4963
-1.0144	-3.55249	-2.88192	-2.47163	-2.55561	-2.26292	-1.79408	-1.8194	-1.37016	-1.74276	-1.23882	-1.4284	-0.522182	-1.30315	-0.897759	-0.559683	-0.58575	-0.616008	-0.767783	-0.428407	-2.53494	0.233834	1.49782
-1.01392	-3.55469	-2.88092	-2.47276	-2.55597	-2.26317	-1.79497	-1.82131	-1.37156	-1.74325	-1.2416	-1.42925	-0.522268	-1.30391	-0.898223	-0.560993	-0.584611	-0.616244	-0.767312	-0.428606	-2.53518	0.234449	1.49971
-1.01344	-3.55666	-2.87938	-2.47402	-2.55624	-2.26407	-1.79584	-1.82281	-1.37378	-1.74351	-1.24372	-1.43033	-0.522523	-1.30444	-0.898851	-0.561975	-0.583738	-0.61699	-0.766788	-0.428462	-2.53492	0.235373	1.50123
-1.01296	-3.55831	-2.87835	-2.4751	-2.55634	-2.26517	-1.7968	-1.82417	-1.37575	-1.74368	-1.24635	-1.43125	-0.523399	-1.30496	-0.89994	-0.56321	-0.583299	-0.616626	-0.766443	-0.428387	-2.53604	0.236286	1.50417
-1.01248	-3.5597	-2.87821	-2.47608	-2.55662	-2.26641	-1.7976	-1.82597	-1.37775	-1.74391	-1.24955	-1.43291	-0.523541	-1.3059	-0.900451	-0.564216	-0.583	-0.617072	-0.765531	-0.428584	-2.53757	0.236874	1.50647
-1.012	-3.56176	-2.87888	-2.47678	-2.55693	-2.26748	-1.79851	-1.82714	-1.37949	-1.74459	-1.25123	-1.43419	-0.523238	-1.30662	-0.900167	-0.565249	-0.58246	-0.617036	-0.7648	-0.428551	-2.53849	0.237336	1.50846
-1.01152	-3.56383	-2.87882	-2.4788	-2.55714	-2.2687	-1.79921	-1.82899	-1.38103	-1.74507	-1.25428	-1.43494	-0.52343	-1.30738	-0.900958	-0.566285	-0.581881	-0.617765	-0.76421	-0.428577	-2.53886	0.238249	1.51003
-1.01104	-3.56596	-2.87894	-2.48004	-2.55762	-2.26984	-1.80013	-1.83097	-1.38276	-1.74538	-1.25639	-1.43579	-0.523724	-1.30803	-0.902354	-0.567501	-0.581168	-0.619234	-0.763704	-0.428022	-2.53904	0.238381	1.51291
-1.01056	-3.56775	-2.87866	-2.48149	-2.55781	-2.2707	-1.80071	-1.83275	-1.38443	-1.74562	-1.25914	-1.43583	-0.525194	-1.30865	-0.903163	-0.56815	-0.580935	-0.619362	-0.763286	-0.427813	-2.54047	0.239089	1.51421
-1.01008	-3.5688	-2.88063	-2.48299	-2.55855	-2.27227	-1.80149	-1.83483	-1.38601	-1.7463	-1.26088	-1.4365	-0.525525	-1.30945	-0.904394	-0.569248	-0.580486	-0.619912	-0.762727	-0.427686	-2.5411	0.239794	1.51645
-1.0096	-3.5709	-2.88053	-2.48404	-2.55918	-2.27331	-1.80254	-1.83652	-1.38825	-1.74657	-1.26286	-1.43706	-0.525906	-1.30999	-0.905284	-0.570803	-0.579797	-0.621096	-0.762421	-0.427604	-2.5419	0.239886	1.51919
-1.00912	-3.57259	-2.88084	-2.48566	-2.5593	-2.27446	-1.80332	-1.83753	-1.39006	-1.74705	-1.26381	-1.43795	-0.526473	-1.31059	-0.906418	-0.572421	-0.579244	-0.622369	-0.761889	-0.427152	-2.54242	0.240317	1.52097
-1.00864	-3.57433	-2.88138	-2.48674	-2.55942	-2.27511	-1.80421	-1.83976	-1.39163	-1.74715	-1.2661	-1.43906	-0.526702	-1.3114	-0.906986	-0.573166	-0.578728	-0.623647	-0.761466	-0.427067	-2.54309	0.241192	1.52393
-1.00816	-3.57524	-2.88246	-2.48838	-2.55996	-2.27582	-1.80521	-1.84116	-1.39369	-1.7474	-1.268	-1.44012	-0.526967	-1.31196	-0.908249	-0.574518	-0.578284	-0.624433	-0.761052	-0.426751	-2.54349	0.241526	1.52592
-1.00768	-3.57676	-2.88211	-2.49025	-2.56024	-2.27638	-1.80619	-1.84267	-1.39593	-1.7479	-1.2695	-1.4406	-0.526973	-1.31279	-0.909272	-0.575726	-0.577579	-0.626037	-0.76054	-0.426802	-2.54304	0.241742	1.52844
-1.0072	-3.57806	-2.88274	-2.4917	-2.56025	-2.27741	-1.80717	-1.84459	-1.39802	-1.74853	-1.27199	-1.44144	-0.527137	-1.3133	-0.910308	-0.577395	-0.576677	-0.626927	-0.760106	-0.426573	-2.54272	0.242125	1.52998
-1.00672	-3.57918	-2.88376	-2.49264	-2.56104	-2.27855	-1.80813	-1.84599	-1.40006	-1.74882	-1.2727	-1.4424	-0.527227	-1.31397	-0.911051	-0.578936	-0.576717	-0.627841	-0.759766	-0.426484	-2.54385	0.24272	1.53222
-1.00624	-3.58037	-2.88418	-2.49323	-2.56137	-2.27927	-1.80913	-1.84722	-1.40211	-1.74886	-1.27462	-1.44329	-0.527098	-1.31484	-0.911834	-0.579922	-0.576259	-0.629162	-0.759123	-0.426066	-2.5453	0.242935	1.53452
-1.00576	-3.58213	-2.88598	-2.4944	-2.56176	-2.28	-1.81013	-1.84873	-1.40375	-1.74944	-1.27685	-1.44423	-0.527839	-1.31553	-0.913242	-0.581208	-0.575615	-0.630204	-0.758448	-0.426202	-2.5482	0.243657	1.53591
-1.00528	-3.58337	-2.88653	-2.49593	-2.56211	-2.28071	-1.81106	-1.8503	-1.40581	-1.75012	-1.27773	-1.44456	-0.528551	-1.31618	-0.914184	-0.582973	-0.575103	-0.630456	-0.758033	-0.426511	-2.55058	0.244621	1.53685
-1.0048	-3.58492	-2.88865	-2.49711	-2.56271	-2.28119	-1.81187	-1.8516	-1.40758	-1.7505	-1.27878	-1.44511	-0.528944	-1.31702	-0.915704	-0.584662	-0.574257	-0.630982	-0.757565	-0.42655	-2.55288	0.245595	1.53843
-1.00432	-3.58683	-2.88972	-2.49735	-2.56285	-2.28252	-1.81281	-1.85243	-1.4098	-1.75102	-1.28028	-1.44582	-0.529207	-1.31739	-0.916343	-0.58625	-0.573731	-0.631123	-0.757106	-0.426462	-2.55407	0.246425	1.54012
-1.00384	-3.58897	-2.89218	-2.49776	-2.56374	-2.2839	-1.81361	-1.85407	-1.41183	-1.75185	-1.2806	-1.44718	-0.529764	-1.31791	-0.917169	-0.588037	-0.572869	-0.631392	-0.756606	-0.426475	-2.55465	0.247026	1.54135
-1.00336	-3.59046	-2.89257	-2.49922	-2.56451	-2.28522	-1.81444	-1.85537	-1.41322	-1.75214	-1.2817	-1.44778	-0.52975	-1.31864	-0.917864	-0.589544	-0.572685	-0.630812	-0.756326	-0.426388	-2.5549	0.248071	1.54325
-1.00288	-3.59244	-2.89494	-2.49943	-2.56513	-2.28588	-1.81524	-1.85676	-1.41485	-1.75266	-1.28307	-1.44908	-0.530722	-1.31929	-0.918324	-0.591142	-0.572013	-0.631552	-0.755822	-0.426774	-2.55583	0.248778	1.54456
-1.0024	-3.59416	-2.89505	-2.49949	-2.56542	-2.28713	-1.81625	-1.85861	-1.41719	-1.75351	-1.28387	-1.4495	-0.530971	-1.31969	-0.918824	-0.59282	-0.570671	-0.63174	-0.75542	-0.42738	-2.5572	0.249402	1.54633
-1.00192	-3.59517	-2.89793	-2.50013	-2.56597	-2.28859	-1.8171	-1.86073	-1.41929	-1.75417	-1.28504	-1.45006	-0.53132	-1.32044	-0.919644	-0.594745	-0.569923	-0.632497	-0.755057	-0.427592	-2.55837	0.24949	1.54759
-1.00144	-3.59723	-2.89945	-2.50067	-2.56682	-2.28966	-1.81816	-1.86262	-1.42098	-1.75476	-1.28566	-1.45074	-0.531704	-1.32136	-0.920099	-0.595483	-0.569155	-0.634137	-0.754774	-0.42763	-2.55917	0.2498	1.54921
-1.00096	-3.59863	-2.90099	-2.50129	-2.56815	-2.29089	-1.81882	-1.86414	-1.42269	-1.75523	-1.28586	-1.45143	-0.532133	-1.32222	-0.920432	-0.59634	-0.568668	-0.63441	-0.754159	-0.427841	-2.56002	0.249667	1.55048
-1.00048	-3.60014	-2.90313	-2.50184	-2.56796	-2.29118	-1.81962	-1.8652	-1.42464	-1.75565	-1.28742	-1.45138	-0.532251	-1.32306	-0.921354	-0.597879	-0.568332	-0.6348	-0.75382	-0.428186	-2.56023	0.250111	1.55217
-1	-3.6013	-2.90389	-2.50303	-2.56866	-2.29176	-1.82056	-1.86615	-1.42619	-1.75607	-1.28911	-1.45223	-0.532203	-1.32358	-0.921661	-0.59975	-0.567614	-0.634899	-0.753249	-0.428213	-2.561	0.250609	1.55383
-0.99952	-3.60285	-2.90645	-2.50342	-2.56901	-2.29259	-1.82112	-1.8674	-1.42823	-1.75629	-1.28892	-1.45311	-0.532745	-1.32391	-0.922705	-0.601184	-0.5671	-0.635322	-0.752817	-0.428113	-2.55997	0.25099	1.55525
-0.99904	-3.60467	-2.90908	-2.50427	-2.56952	-2.29388	-1.82188	-1.86865	-1.42948	-1.7565	-1.29098	-1.45466	-0.533249	-1.32416	-0.923925	-0.60233	-0.566702	-0.636062	-0.752276	-0.428245	-2.56043	0.25122	1.55632
-0.99856	-3.60624	-2.91067	-2.50539	-2.5696	-2.29581	-1.82282	-1.8704	-1.43152	-1.75677	-1.29225	-1.45567	-0.533858	-1.32466	-0.924292	-0.603766	-0.566045	-0.637045	-0.751504	-0.428216	-2.56182	0.251922	1.55764
-0.99808	-3.60806	-2.91169	-2.50642	-2.56961	-2.29815	-1.82379	-1.87142	-1.43312	-1.75674	-1.29393	-1.45754	-0.534252	-1.32493	-0.924688	-0.605278	-0.565108	-0.637508	-0.750951	-0.428414	-2.56228	0.25247	1.55936
-0.9976	-3.60946	-2.91497	-2.50684	-2.5709	-2.30002	-1.82466	-1.87289	-1.43488	-1.75659	-1.29484	-1.45894	-0.534945	-1.32545	-0.926068	-0.605693	-0.564272	-0.638692	-0.750296	-0.428124	-2.5626	0.253146	1.56107
-0.99712	-3.61068	-2.91582	-2.50766	-2.57137	-2.30146	-1.82555	-1.87455	-1.43648	-1.757	-1.29633	-1.45989	-0.535163	-1.32606	-0.926054	-0.60713	-0.563708	-0.639649	-0.749764	-0.428156	-2.56324	0.252966	1.5621
-0.99664	-3.61235	-2.91873	-2.50789	-2.57197	-2.30274	-1.82634	-1.87643	-1.4376	-1.75725	-1.29652	-1.46085	-0.535594	-1.32659	-0.927049	-0.608441	-0.56339	-0.640471	-0.74947	-0.428273	-2.56289	0.253726	1.56338
-0.99616	-3.61416	-2.92029	-2.50818	-2.57217	-2.30447	-1.8274	-1.87845	-1.43971	-1.75728	-1.29833	-1.46186	-0.536258	-1.32676	-0.928143	-0.609519	-0.562785	-0.641805	-0.74886	-0.428184	-2.56233	0.254209	1.5649
-0.99568	-3.61572	-2.91999	-2.5095	-2.57208	-2.30557	-1.82817	-1.88048	-1.44219	-1.75742	-1.30064	-1.46317	-0.536749	-1.3275	-0.92911	-0.610845	-0.562157	-0.643249	-0.748314	-0.427592	-2.56421	0.254897	1.56647
-0.9952	-3.6177	-2.92027	-2.51041	-2.57177	-2.30721	-1.82903	-1.88223	-1.44409	-1.75752	-1.30156	-1.46412	-0.537474	-1.32796	-0.930399	-0.611689	-0.561403	-0.644203	-0.74789	-0.427719	-2.5636	0.255572	1.5677
-0.99472	-3.61951	-2.92168	-2.51169	-2.57166	-2.30922	-1.82976	-1.88381	-1.44656	-1.7576	-1.30452	-1.46479	-0.53822	-1.32848	-0.931479	-0.612433	-0.560376	-0.645106	-0.747537	-0.427353	-2.56458	0.256118	1.56956
-0.99424	-3.62141	-2.92337	-2.51255	-2.57188	-2.31096	-1.83054	-1.88574	-1.44861	-1.75731	-1.30592	-1.46607	-0.538979	-1.32909	-0.932713	-0.613012	-0.559551	-0.645181	-0.747175	-0.427022	-2.56636	0.256536	1.57172
-0.99376	-3.62387	-2.92471	-2.51314	-2.57203	-2.31217	-1.83119	-1.88738	-1.45112	-1.75743	-1.3074	-1.46716	-0.53959	-1.32957	-0.934332	-0.614445	-0.559086	-0.645342	-0.746797	-0.426717	-2.56663	0.256885	1.5734
-0.99328	-3.62559	-2.92699	-2.51363	-2.57282	-2.31286	-1.83182	-1.8888	-1.45307	-1.7577	-1.30998	-1.46848	-0.540267	-1.33009	-0.935312	-0.615181	-0.557978	-0.645252	-0.746384	-0.426836	-2.56654	0.258162	1.57514
-0.9928	-3.6281	-2.92895	-2.51485	-2.5729	-2.31486	-1.83256	-1.89021	-1.45527	-1.75806	-1.31183	-1.46929	-0.540866	-1.33065	-0.935873	-0.61596	-0.557088	-0.645983	-0.745772	-0.426829	-2.56855	0.25828	1.57655
-0.99232	-3.62973	-2.9305	-2.51573	-2.57287	-2.31608	-1.83329	-1.89211	-1.45738	-1.7583	-1.31313	-1.47038	-0.541304	-1.33113	-0.93698	-0.617057	-0.556683	-0.647068	-0.745296	-0.426797	-2.56791	0.259907	1.57817
-0.99184	-3.63147	-2.93143	-2.5164	-2.57316	-2.31768	-1.83404	-1.89378	-1.4585	-1.75853	-1.31576	-1.47141	-0.541609	-1.33209	-0.938207	-0.618467	-0.55579	-0.647985	-0.744493	-0.426548	-2.56941	0.260384	1.57913
-0.99136	-3.6331	-2.93255	-2.51703	-2.57331	-2.31958	-1.83497	-1.89553	-1.46092	-1.75861	-1.31643	-1.47254	-0.54205	-1.33311	-0.939175	-0.619949	-0.555103	-0.648425	-0.743819	-0.426071	-2.57149	0.260205	1.58157
-0.99088	-3.63473	-2.93395	-2.51786	-2.57325	-2.32093	-1.83552	-1.89665	-1.46337	-1.75896	-1.31829	-1.47317	-0.542643	-1.33367	-0.940177	-0.62165	-0.554603	-0.649321	-0.743173	-0.425842	-2.57232	0.260797	1.58347
-0.9904	-3.63608	-2.93601	-2.51811	-2.57325	-2.3222	-1.8362	-1.89823	-1.46456	-1.7589	-1.31927	-1.47462	-0.543338	-1.33438	-0.941291	-0.622844	-0.553904	-0.649349	-0.742552	-0.425692	-2.57402	0.261729	1.58465
-0.98992	-3.63789	-2.93849	-2.51883	-2.57319	-2.32337	-1.8372	-1.90005	-1.46654	-1.75946	-1.32051	-1.47628	-0.544271	-1.33537	-0.942072	-0.623421	-0.553206	-0.650162	-0.741825	-0.425595	-2.57471	0.262042	1.58722
-0.98944	-3.63998	-2.94161	-2.51974	-2.57341	-2.32402	-1.83799	-1.90232	-1.4684	-1.75974	-1.32212	-1.47776	-0.544887	-1.33606	-0.942438	-0.624494	-0.552689	-0.649988	-0.740975	-0.425729	-2.57573	0.263212	1.58923
-0.98896	-3.64151	-2.94234	-2.52079	-2.57332	-2.32509	-1.83861	-1.90405	-1.46988	-1.76012	-1.32388	-1.47908	-0.545386	-1.33733	-0.944095	-0.626119	-0.552125	-0.650251	-0.740553	-0.425534	-2.57537	0.263757	1.5908
-0.98848	-3.64297	-2.94597	-2.5218	-2.57317	-2.32604	-1.83939	-1.90585	-1.47146	-1.76044	-1.32581	-1.48017	-0.545932	-1.33813	-0.945616	-0.62698	-0.551313	-0.650394	-0.739945	-0.425873	-2.57564	0.264385	1.59196
-0.988	-3.64477	-2.94838	-2.52289	-2.57353	-2.32708	-1.84003	-1.90774	-1.47371	-1.76037	-1.32588	-1.48093	-0.546638	-1.33885	-0.946659	-0.628606	-0.550226	-0.65048	-0.73947	-0.4259	-2.57642	0.26448	1.59408
-0.98752	-3.64605	-2.94981	-2.5238	-2.57358	-2.32823	-1.84093	-1.9095	-1.47518	-1.76065	-1.32811	-1.48219	-0.546664	-1.33967	-0.947478	-0.629794	-0.549077	-0.650365	-0.738561	-0.425733	-2.57776	0.265104	1.5958
-0.98704	-3.64728	-2.95166	-2.52451	-2.57409	-2.32918	-1.84158	-1.91129	-1.47695	-1.7611	-1.32938	-1.48352	-0.546745	-1.34028	-0.948849	-0.630741	-0.548456	-0.650562	-0.737608	-0.425347	-2.57953	0.265447	1.59725
-0.98656	-3.64854	-2.95514	-2.52524	-2.57391	-2.32969	-1.8424	-1.91251	-1.47879	-1.76124	-1.33159	-1.48473	-0.547376	-1.34131	-0.950393	-0.631597	-0.547469	-0.65171	-0.736887	-0.424867	-2.58011	0.266297	1.60016
-0.98608	-3.65032	-2.95706	-2.52626	-2.57416	-2.33007	-1.84318	-1.91378	-1.48131	-1.76147	-1.33338	-1.4857	-0.54787	-1.3423	-0.951917	-0.632885	-0.546231	-0.65208	-0.735848	-0.425023	-2.58092	0.267055	1.60152
-0.9856	-3.65173	-2.95937	-2.52689	-2.57393	-2.33159	-1.84417	-1.91522	-1.48331	-1.76174	-1.33365	-1.48657	-0.548707	-1.34264	-0.953659	-0.633947	-0.545349	-0.65239	-0.73514	-0.425018	-2.58179	0.267562	1.60346
-0.98512	-3.65388	-2.9638	-2.52782	-2.5741	-2.33235	-1.845	-1.9165	-1.48468	-1.76206	-1.33598	-1.48762	-0.549334	-1.3431	-0.954674	-0.635262	-0.544317	-0.652585	-0.734462	-0.425097	-2.58274	0.268278	1.60473
-0.98464	-3.65551	-2.96608	-2.52857	-2.57465	-2.33334	-1.84559	-1.91767	-1.48582	-1.76247	-1.33724	-1.48772	-0.549841	-1.34323	-0.955518	-0.636587	-0.543247	-0.65263	-0.733773	-0.424973	-2.58207	0.268679	1.60688
-0.98416	-3.6568	-2.96889	-2.52932	-2.57449	-2.33523	-1.84612	-1.91843	-1.48678	-1.7625	-1.33879	-1.48844	-0.550546	-1.3438	-0.956762	-0.63763	-0.542427	-0.653144	-0.732818	-0.425472	-2.58254	0.268834	1.60825
-0.98368	-3.65873	-2.97147	-2.53017	-2.5744	-2.33672	-1.84688	-1.91941	-1.4886	-1.76294	-1.34056	-1.48895	-0.551524	-1.3441	-0.95819	-0.63861	-0.541223	-0.653814	-0.73194	-0.425546	-2.58175	0.269426	1.61045
-0.9832	-3.66057	-2.97404	-2.53116	-2.57457	-2.33723	-1.84755	-1.92136	-1.49015	-1.76355	-1.34188	-1.48995	-0.551919	-1.34517	-0.959114	-0.639337	-0.540688	-0.654171	-0.731281	-0.425824	-2.58204	0.26988	1.61267
-0.98272	-3.66221	-2.97654	-2.53259	-2.57434	-2.33837	-1.84814	-1.92213	-1.49227	-1.76404	-1.34335	-1.49017	-0.552587	-1.34604	-0.959754	-0.640336	-0.53969	-0.655298	-0.730536	-0.425921	-2.58143	0.269997	1.61463
-0.98224	-3.66421	-2.98016	-2.53323	-2.57378	-2.33899	-1.8487	-1.92395	-1.49351	-1.76415	-1.34466	-1.49058	-0.552901	-1.34682	-0.961406	-0.641383	-0.539045	-0.656028	-0.729888	-0.426164	-2.5811	0.270492	1.61592
-0.98176	-3.6658	-2.98258	-2.53434	-2.57331	-2.34054	-1.84953	-1.92542	-1.49539	-1.76447	-1.34434	-1.49143	-0.553635	-1.34751	-0.962467	-0.64189	-0.537938	-0.656941	-0.729434	-0.426206	-2.58139	0.27109	1.61755
-0.98128	-3.66734	-2.98386	-2.5356	-2.57317	-2.3414	-1.85018	-1.92648	-1.49684	-1.76466	-1.34572	-1.49223	-0.554541	-1.34809	-0.963463	-0.64315	-0.537125	-0.65835	-0.72908	-0.426557	-2.58192	0.271686	1.61817
-0.9808	-3.66847	-2.9861	-2.53654	-2.57295	-2.34233	-1.85095	-1.92796	-1.49885	-1.76498	-1.34716	-1.49232	-0.555448	-1.34856	-0.964511	-0.644315	-0.536458	-0.658849	-0.728474	-0.426465	-2.5821	0.272449	1.61998
-0.98032	-3.67062	-2.98803	-2.53777	-2.57325	-2.34349	-1.85148	-1.92932	-1.5005	-1.76519	-1.34774	-1.49342	-0.556713	-1.34941	-0.96598	-0.645071	-0.535349	-0.658964	-0.727931	-0.426657	-2.58243	0.272549	1.62132
-0.97984	-3.67287	-2.98899	-2.53894	-2.57347	-2.34471	-1.85211	-1.9314	-1.50172	-1.76593	-1.3484	-1.49415	-0.557065	-1.34994	-0.967565	-0.646011	-0.534553	-0.6593	-0.727425	-0.426848	-2.58263	0.272665	1.62287
-0.97936	-3.67456	-2.99074	-2.53972	-2.57298	-2.34546	-1.85285	-1.93245	-1.5031	-1.76616	-1.34906	-1.4949	-0.557326	-1.35046	-0.968673	-0.647221	-0.534087	-0.659804	-0.727063	-0.427122	-2.58304	0.273155	1.62464
-0.97888	-3.67616	-2.99339	-2.54037	-2.57229	-2.34602	-1.8535	-1.93366	-1.50434	-1.76662	-1.34914	-1.4958	-0.558053	-1.3511	-0.96958	-0.648356	-0.532979	-0.660051	-0.726407	-0.427148	-2.58419	0.273255	1.62658
-0.9784	-3.67787	-2.99428	-2.54119	-2.5721	-2.34663	-1.85427	-1.93535	-1.50561	-1.76679	-1.34856	-1.49693	-0.5584	-1.35178	-0.970897	-0.649735	-0.532031	-0.660369	-0.725864	-0.427236	-2.5831	0.273361	1.62848
-0.97792	-3.67969	-2.99495	-2.54275	-2.5717	-2.34751	-1.85521	-1.93683	-1.50675	-1.76711	-1.34879	-1.49746	-0.559752	-1.35217	-0.972215	-0.650928	-0.531128	-0.66097	-0.72538	-0.427181	-2.58315	0.274177	1.62935
-0.97744	-3.68155	-2.99544	-2.54344	-2.57154	-2.34813	-1.85603	-1.93901	-1.50764	-1.76771	-1.34829	-1.49831	-0.560389	-1.35289	-0.973742	-0.653039	-0.530313	-0.66097	-0.725001	-0.42732	-2.58411	0.274403	1.63047
-0.97696	-3.68322	-2.99732	-2.54425	-2.5716	-2.34902	-1.85685	-1.94033	-1.50957	-1.76866	-1.34957	-1.49903	-0.560882	-1.35361	-0.974891	-0.6547	-0.52978	-0.661765	-0.724601	-0.427217	-2.58394	0.274905	1.63188
-0.97648	-3.68505	-2.99626	-2.54513	-2.57077	-2.35002	-1.85754	-1.94091	-1.51093	-1.76919	-1.35054	-1.50014	-0.561612	-1.35426	-0.976664	-0.655881	-0.529017	-0.662196	-0.724173	-0.427191	-2.58436	0.275192	1.63332
-0.976	-3.68653	-2.99657	-2.54585	-2.57035	-2.35065	-1.85818	-1.94277	-1.51243	-1.76934	-1.3516	-1.50084	-0.562385	-1.3551	-0.978023	-0.657303	-0.528598	-0.662033	-0.723877	-0.427093	-2.58495	0.276173	1.63461
-0.97552	-3.68827	-2.9976	-2.54641	-2.57055	-2.35165	-1.85894	-1.94407	-1.5133	-1.76998	-1.35219	-1.5014	-0.562908	-1.35607	-0.979793	-0.658406	-0.52816	-0.662733	-0.723099	-0.427216	-2.58501	0.27675	1.63596
-0.97504	-3.69001	-2.99933	-2.54746	-2.57033	-2.35217	-1.85967	-1.94541	-1.51446	-1.77057	-1.35269	-1.50239	-0.563569	-1.35654	-0.980804	-0.659094	-0.527283	-0.66317	-0.722825	-0.427513	-2.58602	0.277825	1.63747
-0.97456	-3.6919	-3.00074	-2.54837	-2.5701	-2.35346	-1.86037	-1.94674	-1.51581	-1.77085	-1.35252	-1.50337	-0.5643	-1.35709	-0.981968	-0.659831	-0.526675	-0.66363	-0.722561	-0.427691	-2.58621	0.278367	1.63865
-0.97408	-3.69424	-3.00209	-2.5495	-2.57017	-2.35383	-1.86106	-1.94811	-1.51697	-1.77138	-1.35348	-1.5045	-0.565377	-1.35758	-0.982982	-0.660999	-0.525828	-0.664875	-0.722366	-0.427792	-2.58496	0.278653	1.64006
-0.9736	-3.69551	-3.00406	-2.55041	-2.57045	-2.35481	-1.86199	-1.94945	-1.5181	-1.77169	-1.35443	-1.50554	-0.565966	-1.35836	-0.984756	-0.662495	-0.52514	-0.665209	-0.721757	-0.427953	-2.58555	0.278907	1.64229
-0.97312	-3.69754	-3.00603	-2.55142	-2.57064	-2.35559	-1.86273	-1.95124	-1.51917	-1.77205	-1.35605	-1.50678	-0.566423	-1.35901	-0.985886	-0.663507	-0.524334	-0.66551	-0.721116	-0.428453	-2.58461	0.27947	1.64368
-0.97264	-3.6995	-3.0089	-2.55256	-2.5699	-2.35651	-1.86328	-1.95141	-1.5203	-1.77242	-1.35662	-1.50784	-0.567236	-1.35977	-0.986414	-0.664435	-0.523977	-0.665625	-0.720495	-0.428402	-2.58459	0.280147	1.64502
-0.97216	-3.70066	-3.01085	-2.55351	-2.57013	-2.35794	-1.8639	-1.95232	-1.52179	-1.77251	-1.35898	-1.50875	-0.567595	-1.36057	-0.987463	-0.665126	-0.522999	-0.666223	-0.719624	-0.428366	-2.5842	0.280677	1.64699
-0.97168	-3.70213	-3.01292	-2.55446	-2.57016	-2.3586	-1.86459	-1.95385	-1.52349	-1.77243	-1.36015	-1.5096	-0.567988	-1.36136	-0.989145	-0.66565	-0.52208	-0.666129	-0.718768	-0.428312	-2.58421	0.280802	1.64937
-0.9712	-3.70343	-3.01563	-2.55626	-2.56978	-2.35956	-1.86538	-1.95531	-1.52462	-1.77236	-1.36227	-1.51055	-0.568199	-1.3622	-0.990411	-0.666694	-0.521748	-0.666562	-0.718226	-0.42815	-2.58317	0.28122	1.6508
-0.97072	-3.70535	-3.01595	-2.55753	-2.56916	-2.35965	-1.86621	-1.95712	-1.52622	-1.77291	-1.3631	-1.51064	-0.568773	-1.36287	-0.991549	-0.667361	-0.521016	-0.667143	-0.71737	-0.428118	-2.58361	0.281801	1.65171
-0.97024	-3.70641	-3.01792	-2.55882	-2.56835	-2.36029	-1.86698	-1.95852	-1.52775	-1.77308	-1.36431	-1.51159	-0.569121	-1.36328	-0.992227	-0.668555	-0.520271	-0.667659	-0.7168	-0.428084	-2.58249	0.282683	1.65279
-0.96976	-3.70819	-3.02017	-2.56099	-2.56852	-2.36113	-1.86797	-1.95978	-1.52832	-1.77326	-1.36718	-1.51217	-0.569582	-1.3639	-0.992831	-0.668718	-0.519337	-0.668305	-0.71634	-0.427742	-2.58213	0.282961	1.65483
-0.96928	-3.7094	-3.02256	-2.56245	-2.5687	-2.36145	-1.8686	-1.96142	-1.52822	-1.77354	-1.3691	-1.51313	-0.569847	-1.36453	-0.993436	-0.669804	-0.518516	-0.66846	-0.715772	-0.427377	-2.58232	0.283513	1.65696
-0.9688	-3.71077	-3.02311	-2.56374	-2.56845	-2.36205	-1.86934	-1.9631	-1.52906	-1.77357	-1.36785	-1.51393	-0.570104	-1.36535	-0.994374	-0.670644	-0.517931	-0.669226	-0.715434	-0.427301	-2.58066	0.284251	1.65849
-0.96832	-3.71222	-3.02376	-2.56454	-2.56886	-2.36279	-1.87011	-1.96465	-1.53019	-1.77352	-1.36752	-1.51421	-0.570306	-1.3658	-0.995174	-0.671985	-0.517043	-0.670049	-0.714725	-0.427566	-2.58266	0.285116	1.66005
-0.96784	-3.71371	-3.02455	-2.56561	-2.56908	-2.36274	-1.87062	-1.96626	-1.53168	-1.77403	-1.36713	-1.51478	-0.570931	-1.36642	-0.995929	-0.672662	-0.516631	-0.670929	-0.714088	-0.427788	-2.58201	0.285649	1.66303
-0.96736	-3.7143	-3.02607	-2.56646	-2.56935	-2.36272	-1.87131	-1.96755	-1.53255	-1.77424	-1.36793	-1.51554	-0.571513	-1.36707	-0.99621	-0.673328	-0.515613	-0.670656	-0.713707	-0.42755	-2.58207	0.28634	1.66414
-0.96688	-3.71587	-3.02691	-2.56747	-2.56931	-2.36335	-1.87206	-1.96904	-1.53375	-1.77453	-1.36731	-1.51639	-0.571384	-1.36816	-0.99761	-0.674768	-0.515498	-0.671056	-0.713097	-0.427661	-2.58326	0.287125	1.66524
-0.9664	-3.71741	-3.02744	-2.5683	-2.56944	-2.36347	-1.87278	-1.97105	-1.53488	-1.77478	-1.36848	-1.51765	-0.571846	-1.36904	-0.998962	-0.67591	-0.514767	-0.671119	-0.712555	-0.427629	-2.58524	0.287564	1.66664
-0.96592	-3.71903	-3.0285	-2.56934	-2.56955	-2.36398	-1.87348	-1.97244	-1.5358	-1.77445	-1.36881	-1.51791	-0.572576	-1.36958	-0.999263	-0.677073	-0.514138	-0.671054	-0.712056	-0.427452	-2.58695	0.288005	1.6692
-0.96544	-3.72084	-3.02954	-2.57111	-2.56983	-2.36409	-1.87434	-1.97358	-1.53718	-1.7747	-1.36948	-1.51832	-0.572531	-1.37019	-1.00066	-0.677999	-0.513162	-0.671299	-0.711645	-0.427487	-2.5881	0.288539	1.67071
-0.96496	-3.72226	-3.03032	-2.57379	-2.56953	-2.36342	-1.87504	-1.97527	-1.53816	-1.77485	-1.37182	-1.5192	-0.573087	-1.37104	-1.00171	-0.67915	-0.512653	-0.671468	-0.711049	-0.427607	-2.58885	0.288733	1.6722
-0.96448	-3.72312	-3.03188	-2.57509	-2.57002	-2.36366	-1.87612	-1.97693	-1.53895	-1.77525	-1.37214	-1.51943	-0.573991	-1.37176	-1.00242	-0.680086	-0.512148	-0.671966	-0.710347	-0.427679	-2.59017	0.289284	1.67308
-0.964	-3.72374	-3.03316	-2.57564	-2.57039	-2.36442	-1.87711	-1.97926	-1.53957	-1.77514	-1.37331	-1.52017	-0.574815	-1.37271	-1.00363	-0.681317	-0.511048	-0.672702	-0.709577	-0.427791	-2.58991	0.289523	1.67411
-0.96352	-3.72534	-3.03489	-2.5771	-2.57112	-2.3647	-1.87784	-1.98078	-1.54066	-1.77536	-1.37389	-1.52034	-0.575638	-1.37366	-1.00367	-0.682652	-0.510404	-0.672825	-0.708934	-0.42791	-2.5905	0.289794	1.67595
-0.96304	-3.72677	-3.03636	-2.57835	-2.57139	-2.36485	-1.87869	-1.98241	-1.54207	-1.77567	-1.37427	-1.52058	-0.576292	-1.37462	-1.00407	-0.683388	-0.510221	-0.673019	-0.708634	-0.427966	-2.59126	0.290007	1.67695
-0.96256	-3.72818	-3.03774	-2.57923	-2.57208	-2.36454	-1.87968	-1.98428	-1.54326	-1.77564	-1.37564	-1.52051	-0.57661	-1.37539	-1.00479	-0.683988	-0.509562	-0.673168	-0.708211	-0.42821	-2.59257	0.290472	1.67851
-0.96208	-3.72965	-3.03965	-2.58004	-2.57241	-2.36477	-1.88052	-1.98593	-1.54475	-1.77562	-1.37643	-1.52085	-0.576778	-1.37618	-1.00567	-0.684604	-0.508944	-0.674024	-0.707883	-0.428063	-2.59427	0.290573	1.67947
-0.9616	-3.7311	-3.04156	-2.58146	-2.57265	-2.36482	-1.88136	-1.98751	-1.54661	-1.77553	-1.37683	-1.52151	-0.577042	-1.37678	-1.00665	-0.685603	-0.508559	-0.674389	-0.70737	-0.428001	-2.59605	0.290648	1.68048
-0.96112	-3.73244	-3.04338	-2.58237	-2.57306	-2.36446	-1.88206	-1.98978	-1.54788	-1.77563	-1.37692	-1.52094	-0.577296	-1.37756	-1.00743	-0.686501	-0.508081	-0.674675	-0.706928	-0.427806	-2.59701	0.290783	1.68207
-0.96064	-3.73322	-3.04456	-2.58389	-2.57374	-2.36422	-1.88277	-1.99231	-1.54952	-1.77557	-1.3759	-1.52075	-0.577216	-1.37851	-1.00893	-0.687475	-0.507518	-0.675299	-0.706505	-0.428123	-2.59669	0.291024	1.68299
-0.96016	-3.73448	-3.04471	-2.58525	-2.57387	-2.36455	-1.88328	-1.99473	-1.5502	-1.77552	-1.37741	-1.52146	-0.577555	-1.37932	-1.01052	-0.688557	-0.506589	-0.675878	-0.70602	-0.428061	-2.59675	0.291287	1.6842
-0.95968	-3.73609	-3.04605	-2.5865	-2.57453	-2.36436	-1.884	-1.99723	-1.55139	-1.77528	-1.37828	-1.52144	-0.577575	-1.38015	-1.01161	-0.689899	-0.505439	-0.675948	-0.705643	-0.427964	-2.59835	0.291351	1.6855
-0.9592	-3.73717	-3.04634	-2.58813	-2.57587	-2.36401	-1.88503	-1.99953	-1.55337	-1.7754	-1.37864	-1.52194	-0.578443	-1.38102	-1.01266	-0.690374	-0.504822	-0.676199	-0.705142	-0.428189	-2.59982	0.290685	1.68654
-0.95872	-3.73854	-3.04666	-2.58925	-2.57695	-2.36427	-1.88564	-2.00196	-1.55444	-1.77536	-1.37938	-1.52246	-0.578962	-1.38123	-1.01339	-0.690941	-0.504283	-0.676063	-0.704412	-0.428134	-2.60142	0.291016	1.68772
-0.95824	-3.73925	-3.04889	-2.59063	-2.57734	-2.36379	-1.88628	-2.00383	-1.55557	-1.77564	-1.37968	-1.52229	-0.579571	-1.38195	-1.01401	-0.69234	-0.50369	-0.676683	-0.70379	-0.428113	-2.60185	0.291265	1.68898
-0.95776	-3.74064	-3.05047	-2.59256	-2.57816	-2.36351	-1.88715	-2.00619	-1.55741	-1.7756	-1.38054	-1.52295	-0.580006	-1.38278	-1.01444	-0.693026	-0.503046	-0.677267	-0.703376	-0.42788	-2.60225	0.291548	1.69063
-0.95728	-3.74189	-3.05072	-2.59403	-2.57867	-2.36325	-1.88796	-2.00919	-1.55876	-1.77566	-1.38117	-1.52345	-0.58076	-1.38313	-1.01553	-0.694529	-0.502456	-0.67854	-0.702872	-0.427908	-2.60285	0.292264	1.69167
-0.9568	-3.74314	-3.05163	-2.59552	-2.57916	-2.36333	-1.88871	-2.0107	-1.56004	-1.77608	-1.38228	-1.52457	-0.581405	-1.38393	-1.01594	-0.695673	-0.501672	-0.679689	-0.702385	-0.4276	-2.60311	0.292378	1.69337
-0.95632	-3.7441	-3.05342	-2.59653	-2.57949	-2.36437	-1.88946	-2.01249	-1.56173	-1.77614	-1.38284	-1.5251	-0.582056	-1.38467	-1.01704	-0.696698	-0.501148	-0.68054	-0.702068	-0.427548	-2.60324	0.292215	1.69388
-0.95584	-3.7453	-3.05435	-2.59816	-2.58009	-2.36385	-1.88988	-2.01456	-1.56341	-1.7763	-1.38397	-1.52584	-0.583054	-1.38542	-1.01782	-0.697746	-0.500434	-0.681044	-0.701837	-0.427539	-2.60375	0.292178	1.69509
-0.95536	-3.74647	-3.05666	-2.59947	-2.58012	-2.36468	-1.89066	-2.01695	-1.56455	-1.77638	-1.38446	-1.52603	-0.583381	-1.38594	-1.01772	-0.698125	-0.500047	-0.682306	-0.701601	-0.427332	-2.60443	0.292484	1.69622
-0.95488	-3.74763	-3.05778	-2.60053	-2.58055	-2.36511	-1.89126	-2.01894	-1.56543	-1.77623	-1.38394	-1.52706	-0.58383	-1.38666	-1.01924	-0.699118	-0.499387	-0.683234	-0.701031	-0.42727	-2.60478	0.292707	1.69724
-0.9544	-3.74838	-3.06018	-2.60136	-2.58092	-2.36551	-1.89205	-2.02086	-1.56687	-1.77669	-1.38457	-1.52724	-0.584288	-1.38741	-1.02001	-0.699879	-0.498567	-0.683624	-0.700712	-0.427164	-2.60438	0.292803	1.69857
-0.95392	-3.74939	-3.06142	-2.60295	-2.58132	-2.36623	-1.89283	-2.02248	-1.56815	-1.77674	-1.38444	-1.52825	-0.584801	-1.38798	-1.02022	-0.700695	-0.498135	-0.684094	-0.700313	-0.427458	-2.60439	0.292579	1.70015
-0.95344	-3.75093	-3.06328	-2.60379	-2.58159	-2.36636	-1.89374	-2.02474	-1.56918	-1.7765	-1.38381	-1.5292	-0.585877	-1.38849	-1.02103	-0.701661	-0.497414	-0.684037	-0.700105	-0.427075	-2.60591	0.293037	1.70098
-0.95296	-3.75186	-3.0639	-2.60476	-2.5818	-2.36613	-1.89468	-2.02614	-1.57069	-1.77654	-1.38375	-1.53024	-0.586023	-1.38945	-1.02229	-0.702321	-0.496743	-0.684431	-0.699666	-0.426921	-2.60443	0.293672	1.7022
-0.95248	-3.7531	-3.06347	-2.60683	-2.58231	-2.36635	-1.89542	-2.02793	-1.57182	-1.77679	-1.38453	-1.53135	-0.586719	-1.39014	-1.02336	-0.703653	-0.496106	-0.684804	-0.699153	-0.427029	-2.60414	0.293797	1.70348
-0.952	-3.75415	-3.06435	-2.60791	-2.58252	-2.36707	-1.89615	-2.02894	-1.57242	-1.77717	-1.38457	-1.53197	-0.587372	-1.39098	-1.02437	-0.704774	-0.495281	-0.685644	-0.698726	-0.426848	-2.60458	0.294215	1.70401
-0.95152	-3.75514	-3.06511	-2.60907	-2.58283	-2.36672	-1.89689	-2.03053	-1.5743	-1.77723	-1.3851	-1.53247	-0.588153	-1.39168	-1.02494	-0.706025	-0.49426	-0.685657	-0.698526	-0.42684	-2.60476	0.294615	1.70536
-0.95104	-3.75626	-3.06668	-2.61054	-2.5834	-2.36671	-1.89757	-2.0326	-1.57579	-1.77748	-1.38581	-1.53264	-0.588808	-1.39242	-1.02565	-0.707038	-0.493484	-0.686182	-0.698049	-0.426923	-2.60542	0.295071	1.70672
-0.95056	-3.75679	-3.06804	-2.61214	-2.58422	-2.36748	-1.89849	-2.03477	-1.57705	-1.77774	-1.38574	-1.53386	-0.589051	-1.39309	-1.02595	-0.708446	-0.492621	-0.687555	-0.697607	-0.426562	-2.60565	0.295634	1.70817
-0.95008	-3.75763	-3.06939	-2.61342	-2.58474	-2.3679	-1.89938	-2.0371	-1.57895	-1.77786	-1.38633	-1.53472	-0.589484	-1.39379	-1.02601	-0.70928	-0.491854	-0.68786	-0.697455	-0.426388	-2.60629	0.295599	1.70952
-0.9496	-3.75876	-3.07104	-2.61492	-2.58542	-2.36874	-1.90011	-2.0397	-1.58065	-1.77804	-1.3868	-1.53526	-0.590154	-1.39467	-1.02621	-0.710519	-0.491233	-0.688797	-0.697162	-0.425884	-2.6069	0.295761	1.71142
-0.94912	-3.76011	-3.07215	-2.61559	-2.58601	-2.36868	-1.90086	-2.04239	-1.5819	-1.77855	-1.38717	-1.53602	-0.590856	-1.39533	-1.02693	-0.712126	-0.490229	-0.689649	-0.696992	-0.425759	-2.60762	0.296196	1.71326
-0.94864	-3.76107	-3.07453	-2.61692	-2.5864	-2.36933	-1.90153	-2.04408	-1.5826	-1.77888	-1.38766	-1.53661	-0.591316	-1.39605	-1.02691	-0.713008	-0.489492	-0.690902	-0.696711	-0.425544	-2.60777	0.296429	1.71471
-0.94816	-3.76241	-3.07529	-2.6178	-2.58735	-2.36988	-1.90211	-2.04621	-1.58365	-1.77885	-1.38913	-1.53718	-0.591517	-1.3966	-1.02716	-0.714485	-0.488775	-0.692006	-0.696219	-0.425724	-2.60662	0.296671	1.71612
-0.94768	-3.76357	-3.07611	-2.61949	-2.58738	-2.37029	-1.9029	-2.04811	-1.58498	-1.77874	-1.39008	-1.53719	-0.591969	-1.39744	-1.02748	-0.71543	-0.487839	-0.693303	-0.695821	-0.425415	-2.60663	0.296736	1.71816
-0.9472	-3.76459	-3.07691	-2.62117	-2.58844	-2.37028	-1.90368	-2.05033	-1.58672	-1.77871	-1.39071	-1.53759	-0.592791	-1.39854	-1.02757	-0.715845	-0.487281	-0.693802	-0.69563	-0.425423	-2.60654	0.29695	1.72018
-0.94672	-3.76519	-3.07878	-2.62288	-2.58907	-2.36984	-1.90424	-2.05222	-1.58763	-1.77878	-1.39076	-1.53798	-0.593856	-1.39969	-1.02791	-0.71644	-0.486865	-0.694394	-0.695523	-0.425556	-2.60738	0.29662	1.72177
-0.94624	-3.76607	-3.07989	-2.62413	-2.59025	-2.3703	-1.90508	-2.0544	-1.58913	-1.77918	-1.3919	-1.53853	-0.594398	-1.40094	-1.02848	-0.716868	-0.486174	-0.694728	-0.695306	-0.42577	-2.60733	0.29684	1.72411
-0.94576	-3.76673	-3.0817	-2.6251	-2.59115	-2.37037	-1.90563	-2.05663	-1.59111	-1.7794	-1.39214	-1.53836	-0.595066	-1.40183	-1.02805	-0.717389	-0.48549	-0.695772	-0.695053	-0.425228	-2.60829	0.297139	1.72553
-0.94528	-3.76802	-3.08318	-2.6264	-2.59173	-2.37056	-1.90658	-2.05835	-1.59206	-1.77938	-1.39237	-1.53899	-0.595602	-1.40275	-1.02849	-0.717974	-0.484721	-0.696138	-0.694769	-0.425328	-2.60865	0.297638	1.72739
-0.9448	-3.76883	-3.08425	-2.62701	-2.59209	-2.37108	-1.9076	-2.06015	-1.59345	-1.77955	-1.39357	-1.53944	-0.595843	-1.40392	-1.02966	-0.718257	-0.484452	-0.696529	-0.694574	-0.425409	-2.60926	0.298425	1.72915
-0.94432	-3.76945	-3.08575	-2.62837	-2.59259	-2.3718	-1.90863	-2.06171	-1.59446	-1.77938	-1.3951	-1.53982	-0.596308	-1.40458	-1.03002	-0.718121	-0.483855	-0.697521	-0.69427	-0.42539	-2.60907	0.29845	1.73129
-0.94384	-3.77083	-3.08735	-2.6294	-2.5935	-2.37204	-1.90916	-2.06284	-1.59559	-1.77961	-1.39555	-1.54004	-0.596912	-1.40555	-1.03079	-0.718334	-0.482995	-0.697963	-0.693907	-0.425541	-2.60935	0.299008	1.73342
-0.94336	-3.77191	-3.09115	-2.63002	-2.5944	-2.37264	-1.91006	-2.06557	-1.597	-1.77965	-1.39663	-1.54096	-0.597381	-1.40622	-1.03117	-0.718704	-0.482141	-0.698026	-0.693507	-0.425636	-2.61041	0.299738	1.73555
-0.94288	-3.77302	-3.09195	-2.63077	-2.59539	-2.37246	-1.91096	-2.06729	-1.59806	-1.77994	-1.39706	-1.54174	-0.598129	-1.40722	-1.03153	-0.718504	-0.481629	-0.698853	-0.693235	-0.425664	-2.61114	0.300124	1.73783
-0.9424	-3.77418	-3.09324	-2.63235	-2.59655	-2.37217	-1.91174	-2.06981	-1.59952	-1.78003	-1.39729	-1.54242	-0.598783	-1.4081	-1.03239	-0.719669	-0.481102	-0.699653	-0.692927	-0.425886	-2.61199	0.30096	1.73964
-0.94192	-3.7754	-3.09492	-2.63307	-2.59684	-2.3724	-1.91275	-2.07187	-1.60083	-1.7801	-1.3993	-1.54211	-0.599475	-1.4089	-1.03281	-0.720426	-0.480254	-0.700912	-0.692411	-0.425734	-2.61211	0.300686	1.74234
-0.94144	-3.77644	-3.09678	-2.63432	-2.59738	-2.37204	-1.91336	-2.07321	-1.60255	-1.77983	-1.40097	-1.54259	-0.599724	-1.40961	-1.03411	-0.721383	-0.479457	-0.702618	-0.692017	-0.42577	-2.61111	0.301241	1.7437
-0.94096	-3.7776	-3.09836	-2.63527	-2.59778	-2.37211	-1.91419	-2.07517	-1.60392	-1.77991	-1.4021	-1.54333	-0.599892	-1.41016	-1.03455	-0.722681	-0.47829	-0.704112	-0.691453	-0.425937	-2.61126	0.301668	1.74503
-0.94048	-3.77878	-3.10062	-2.63583	-2.59831	-2.37229	-1.91508	-2.07699	-1.60476	-1.77978	-1.40353	-1.54426	-0.600528	-1.41074	-1.03554	-0.723659	-0.477998	-0.705011	-0.691108	-0.426017	-2.609	0.302551	1.74684
-0.94	-3.78001	-3.10249	-2.63677	-2.59893	-2.37297	-1.91574	-2.07844	-1.60608	-1.77951	-1.40502	-1.54509	-0.600486	-1.41131	-1.03637	-0.724514	-0.477534	-0.705851	-0.691052	-0.426343	-2.60856	0.303055	1.74819
-0.93952	-3.78156	-3.10368	-2.63736	-2.59968	-2.37384	-1.91678	-2.08047	-1.60813	-1.77973	-1.40622	-1.54613	-0.600973	-1.4122	-1.03769	-0.724908	-0.47671	-0.706749	-0.690806	-0.426403	-2.60625	0.30339	1.74943
-0.93904	-3.78247	-3.10484	-2.63869	-2.59987	-2.37415	-1.91779	-2.08241	-1.60925	-1.77966	-1.40726	-1.54649	-0.601442	-1.41299	-1.03879	-0.725645	-0.476002	-0.70737	-0.690359	-0.426593	-2.6058	0.303826	1.75063
-0.93856	-3.78362	-3.10667	-2.63947	-2.59962	-2.37498	-1.91876	-2.08339	-1.61033	-1.77916	-1.4089	-1.5476	-0.602369	-1.41365	-1.04067	-0.726528	-0.47561	-0.707929	-0.69005	-0.426885	-2.60645	0.304377	1.75239
-0.93808	-3.78508	-3.1077	-2.64031	-2.60039	-2.37452	-1.91971	-2.08489	-1.61148	-1.77923	-1.41052	-1.54828	-0.602701	-1.4144	-1.04218	-0.727216	-0.474524	-0.708563	-0.689718	-0.426922	-2.60633	0.305211	1.75442
-0.9376	-3.78621	-3.10963	-2.64133	-2.60066	-2.37423	-1.9203	-2.08602	-1.61265	-1.77906	-1.41148	-1.54863	-0.602883	-1.41519	-1.04426	-0.728209	-0.474091	-0.709286	-0.689355	-0.426966	-2.60572	0.305401	1.75562
-0.93712	-3.78705	-3.1116	-2.64267	-2.60043	-2.37462	-1.92115	-2.08707	-1.61353	-1.77876	-1.41253	-1.54946	-0.603141	-1.4161	-1.04602	-0.728539	-0.473841	-0.710111	-0.688429	-0.426836	-2.6056	0.305855	1.75699
-0.93664	-3.78814	-3.11399	-2.64308	-2.60067	-2.37488	-1.92201	-2.08826	-1.61466	-1.77876	-1.41456	-1.55036	-0.603309	-1.417	-1.04785	-0.729671	-0.473176	-0.710551	-0.687696	-0.426484	-2.60522	0.30627	1.75844
-0.93616	-3.78925	-3.11614	-2.64369	-2.6005	-2.37541	-1.92277	-2.08996	-1.61545	-1.77879	-1.41546	-1.55161	-0.603705	-1.41763	-1.04933	-0.731097	-0.472305	-0.710664	-0.687342	-0.426559	-2.60634	0.306696	1.7596
-0.93568	-3.79021	-3.11812	-2.64455	-2.60053	-2.3761	-1.92365	-2.09185	-1.6167	-1.77866	-1.41589	-1.55234	-0.604305	-1.41866	-1.05065	-0.732206	-0.471389	-0.711206	-0.686568	-0.426605	-2.60626	0.306436	1.76086
-0.9352	-3.79204	-3.12057	-2.64527	-2.60087	-2.3767	-1.92441	-2.09306	-1.61776	-1.77856	-1.41679	-1.55284	-0.604442	-1.41924	-1.05241	-0.732757	-0.470699	-0.711425	-0.686148	-0.426155	-2.60832	0.307542	1.76233
-0.93472	-3.79282	-3.1215	-2.6462	-2.60155	-2.37713	-1.92538	-2.09497	-1.61918	-1.77861	-1.4176	-1.55363	-0.604529	-1.41957	-1.05426	-0.733472	-0.470462	-0.712318	-0.685686	-0.426011	-2.60842	0.307798	1.76433
-0.93424	-3.79404	-3.12349	-2.64699	-2.60257	-2.37717	-1.92591	-2.09675	-1.62021	-1.7786	-1.41865	-1.5541	-0.604784	-1.42051	-1.05541	-0.734865	-0.469901	-0.713238	-0.685265	-0.425576	-2.61179	0.308352	1.76553
-0.93376	-3.79525	-3.12706	-2.64804	-2.60299	-2.37742	-1.92678	-2.09817	-1.62102	-1.7784	-1.4201	-1.55492	-0.604961	-1.42131	-1.05726	-0.73591	-0.469324	-0.714045	-0.684552	-0.424928	-2.61177	0.308675	1.76662
-0.93328	-3.79594	-3.12793	-2.6491	-2.60427	-2.37797	-1.92758	-2.09951	-1.62228	-1.77851	-1.42285	-1.55541	-0.605206	-1.4223	-1.05904	-0.737839	-0.468887	-0.714494	-0.684133	-0.424657	-2.61018	0.308902	1.76862
-0.9328	-3.79759	-3.12837	-2.64996	-2.6048	-2.37847	-1.92843	-2.10135	-1.62368	-1.77894	-1.42386	-1.55636	-0.605603	-1.42307	-1.05972	-0.737661	-0.46798	-0.714735	-0.684015	-0.424626	-2.60822	0.308664	1.76977
-0.93232	-3.79853	-3.13088	-2.65108	-2.60507	-2.3789	-1.92927	-2.10235	-1.62439	-1.77893	-1.42537	-1.55738	-0.605603	-1.42382	-1.06085	-0.738776	-0.467138	-0.715331	-0.683454	-0.424573	-2.60795	0.309409	1.77036
-0.93184	-3.79977	-3.13219	-2.65214	-2.60582	-2.37914	-1.93007	-2.10401	-1.62514	-1.77929	-1.42713	-1.55779	-0.605861	-1.42453	-1.06186	-0.739954	-0.466333	-0.715684	-0.683266	-0.424668	-2.60783	0.309399	1.77147
-0.93136	-3.80116	-3.13292	-2.65331	-2.60633	-2.37941	-1.93081	-2.10589	-1.62604	-1.77941	-1.42938	-1.55888	-0.606073	-1.42547	-1.06278	-0.740543	-0.465655	-0.715724	-0.682959	-0.424664	-2.60731	0.309203	1.77305
-0.93088	-3.80251	-3.13445	-2.65422	-2.60657	-2.38017	-1.9313	-2.10816	-1.62695	-1.77978	-1.42974	-1.55996	-0.606068	-1.42646	-1.06332	-0.741148	-0.464868	-0.716168	-0.682504	-0.424511	-2.60725	0.309561	1.7738
-0.9304	-3.80384	-3.13473	-2.65498	-2.60716	-2.38089	-1.93227	-2.1095	-1.62757	-1.77973	-1.43215	-1.56077	-0.606187	-1.42728	-1.06486	-0.741974	-0.464265	-0.716888	-0.681928	-0.424236	-2.60675	0.309969	1.77482
-0.92992	-3.805	-3.13542	-2.65613	-2.6079	-2.38137	-1.93307	-2.11023	-1.62814	-1.77983	-1.43299	-1.56173	-0.60604	-1.42815	-1.06546	-0.74318	-0.463191	-0.717476	-0.681753	-0.424075	-2.60554	0.309785	1.77633
-0.92944	-3.806	-3.13601	-2.65708	-2.60852	-2.38235	-1.93398	-2.1114	-1.6294	-1.77988	-1.43388	-1.56261	-0.606123	-1.42846	-1.06685	-0.743858	-0.46263	-0.717756	-0.681464	-0.424307	-2.60514	0.309353	1.77699
-0.92896	-3.80702	-3.13669	-2.6577	-2.609	-2.38314	-1.93489	-2.11268	-1.63024	-1.78018	-1.43594	-1.56322	-0.606329	-1.42934	-1.06865	-0.744124	-0.46178	-0.718723	-0.680947	-0.424149	-2.60445	0.310141	1.77804
-0.92848	-3.80764	-3.13866	-2.65896	-2.60901	-2.38345	-1.93568	-2.11401	-1.63151	-1.78014	-1.43726	-1.56456	-0.606303	-1.42992	-1.06991	-0.744864	-0.460878	-0.719391	-0.680243	-0.424395	-2.60503	0.310224	1.77908
-0.928	-3.80858	-3.1402	-2.65994	-2.60942	-2.38442	-1.93634	-2.11506	-1.63328	-1.7801	-1.43969	-1.56501	-0.606561	-1.43048	-1.07073	-0.746279	-0.460111	-0.719728	-0.679771	-0.424263	-2.60548	0.310675	1.78029
-0.92752	-3.80966	-3.14077	-2.66108	-2.60988	-2.38464	-1.93719	-2.11662	-1.63412	-1.78041	-1.44121	-1.56542	-0.606748	-1.43139	-1.07167	-0.747291	-0.459418	-0.720378	-0.679169	-0.424135	-2.60597	0.311217	1.78141
-0.92704	-3.81074	-3.1414	-2.66211	-2.61056	-2.38504	-1.93788	-2.11787	-1.6357	-1.78021	-1.44267	-1.5666	-0.607016	-1.43244	-1.07209	-0.747646	-0.458996	-0.721025	-0.678895	-0.423768	-2.60446	0.311432	1.78299
-0.92656	-3.81182	-3.14217	-2.66263	-2.61115	-2.38652	-1.93861	-2.11949	-1.63696	-1.7804	-1.44478	-1.56757	-0.607229	-1.43307	-1.07276	-0.747831	-0.458352	-0.721905	-0.678795	-0.423781	-2.60402	0.312065	1.7842
-0.92608	-3.8127	-3.14213	-2.66299	-2.61167	-2.38773	-1.93936	-2.12122	-1.63819	-1.78059	-1.44643	-1.56836	-0.606782	-1.43413	-1.07347	-0.748936	-0.457662	-0.722707	-0.678625	-0.423977	-2.60366	0.312025	1.78548
-0.9256	-3.81331	-3.14289	-2.66363	-2.61188	-2.38863	-1.93994	-2.12305	-1.63924	-1.7805	-1.44917	-1.56858	-0.60653	-1.43521	-1.07417	-0.750162	-0.457113	-0.722726	-0.678379	-0.423729	-2.60338	0.312237	1.78663
-0.92512	-3.81397	-3.14409	-2.66416	-2.61207	-2.38975	-1.94065	-2.12493	-1.64001	-1.78042	-1.44985	-1.56938	-0.606153	-1.43587	-1.0749	-0.750942	-0.456449	-0.723718	-0.678052	-0.423518	-2.60278	0.312452	1.788
-0.92464	-3.81421	-3.14459	-2.66511	-2.61297	-2.39097	-1.94133	-2.12632	-1.64127	-1.78022	-1.45118	-1.56994	-0.606368	-1.43702	-1.07552	-0.751643	-0.45549	-0.724683	-0.677736	-0.423382	-2.60365	0.312603	1.78909
-0.92416	-3.81503	-3.14548	-2.66608	-2.6135	-2.3914	-1.94202	-2.12848	-1.64222	-1.78004	-1.45202	-1.57119	-0.60635	-1.43796	-1.07622	-0.753178	-0.454343	-0.725503	-0.677462	-0.423129	-2.60343	0.312817	1.79104
-0.92368	-3.8162	-3.14687	-2.66718	-2.61405	-2.39214	-1.94267	-2.13019	-1.64275	-1.77997	-1.45224	-1.57209	-0.606162	-1.43903	-1.07717	-0.754907	-0.453356	-0.726368	-0.677074	-0.423085	-2.60271	0.312955	1.79254
-0.9232	-3.81789	-3.14743	-2.66776	-2.61488	-2.39318	-1.94329	-2.13167	-1.64374	-1.7802	-1.45337	-1.57268	-0.605468	-1.43954	-1.07862	-0.756688	-0.452854	-0.727265	-0.676482	-0.423064	-2.60198	0.31311	1.79414
-0.92272	-3.81899	-3.1483	-2.66832	-2.61509	-2.39452	-1.94425	-2.13431	-1.64502	-1.78034	-1.45415	-1.57268	-0.605691	-1.44105	-1.07926	-0.757648	-0.451741	-0.72813	-0.675891	-0.422776	-2.60036	0.313394	1.79583
-0.92224	-3.82021	-3.14937	-2.66992	-2.61585	-2.39565	-1.94507	-2.13657	-1.6468	-1.78023	-1.45549	-1.57307	-0.605214	-1.44195	-1.0798	-0.758814	-0.450916	-0.728903	-0.675589	-0.422468	-2.5989	0.313646	1.79782
-0.92176	-3.82104	-3.15003	-2.67099	-2.61646	-2.396	-1.94604	-2.13825	-1.6481	-1.7803	-1.45733	-1.57358	-0.60467	-1.44229	-1.08079	-0.760327	-0.450024	-0.729614	-0.675084	-0.421954	-2.59881	0.314016	1.79883
-0.92128	-3.82195	-3.15061	-2.67173	-2.61733	-2.39688	-1.94693	-2.14007	-1.64924	-1.78042	-1.45869	-1.57421	-0.604482	-1.44289	-1.08118	-0.762028	-0.448963	-0.730538	-0.674767	-0.421925	-2.59835	0.314553	1.80088
-0.9208	-3.82322	-3.15105	-2.67232	-2.61872	-2.39755	-1.94762	-2.14171	-1.65082	-1.78017	-1.46099	-1.575	-0.604157	-1.44352	-1.08207	-0.763113	-0.448668	-0.731588	-0.674413	-0.421466	-2.59982	0.31468	1.80244
-0.92032	-3.82388	-3.15108	-2.67283	-2.61906	-2.39857	-1.94846	-2.14358	-1.65217	-1.78025	-1.46266	-1.57504	-0.603954	-1.44393	-1.08322	-0.764094	-0.447961	-0.732588	-0.673979	-0.421141	-2.59916	0.314982	1.8041
-0.91984	-3.82493	-3.15071	-2.67315	-2.62023	-2.39938	-1.94895	-2.14538	-1.65303	-1.78065	-1.46437	-1.57562	-0.604083	-1.44488	-1.08449	-0.765428	-0.447143	-0.732456	-0.673898	-0.420753	-2.59722	0.315144	1.80503
-0.91936	-3.82652	-3.15023	-2.6735	-2.62017	-2.40006	-1.94975	-2.14724	-1.65472	-1.78051	-1.46555	-1.57599	-0.603866	-1.44557	-1.08592	-0.7662	-0.446043	-0.733464	-0.673536	-0.420522	-2.59723	0.315861	1.80631
-0.91888	-3.82765	-3.15053	-2.67393	-2.62044	-2.40037	-1.9504	-2.14918	-1.65605	-1.78055	-1.46626	-1.57674	-0.603199	-1.44593	-1.08807	-0.76768	-0.444999	-0.734307	-0.673622	-0.420335	-2.5987	0.316213	1.80843
-0.9184	-3.82869	-3.15066	-2.67406	-2.62077	-2.40161	-1.9509	-2.15163	-1.6572	-1.78048	-1.46756	-1.57761	-0.603266	-1.4467	-1.08908	-0.768612	-0.443828	-0.73431	-0.673419	-0.420048	-2.59883	0.316272	1.81077
-0.91792	-3.82967	-3.15151	-2.67452	-2.62127	-2.40295	-1.95171	-2.15376	-1.65893	-1.78052	-1.46925	-1.57821	-0.603197	-1.44704	-1.08994	-0.76945	-0.443084	-0.734939	-0.673149	-0.419504	-2.59878	0.316133	1.81335
-0.91744	-3.83102	-3.15143	-2.67475	-2.62147	-2.40332	-1.95244	-2.15535	-1.66028	-1.78061	-1.4723	-1.57855	-0.603159	-1.44793	-1.09014	-0.770519	-0.441777	-0.735524	-0.673237	-0.419652	-2.60003	0.31606	1.81536
-0.91696	-3.83222	-3.15173	-2.6752	-2.62191	-2.40412	-1.9532	-2.15697	-1.6611	-1.78049	-1.47465	-1.57944	-0.603076	-1.44883	-1.09103	-0.771532	-0.440924	-0.736513	-0.672991	-0.4197	-2.59994	0.315653	1.81711
-0.91648	-3.83283	-3.15239	-2.67639	-2.62238	-2.40491	-1.95371	-2.15827	-1.66223	-1.78073	-1.47646	-1.57977	-0.603167	-1.44928	-1.0916	-0.772959	-0.439918	-0.737657	-0.672905	-0.419412	-2.60069	0.31577	1.81901
-0.916	-3.83302	-3.15332	-2.67716	-2.62296	-2.40559	-1.95442	-2.16048	-1.66381	-1.78043	-1.47728	-1.58056	-0.603157	-1.45009	-1.09333	-0.77439	-0.439469	-0.738643	-0.672281	-0.41932	-2.59994	0.316302	1.82093
-0.91552	-3.83374	-3.15367	-2.67766	-2.6229	-2.40649	-1.955	-2.16274	-1.66532	-1.7804	-1.47817	-1.58128	-0.603217	-1.45074	-1.09407	-0.776037	-0.438772	-0.739044	-0.67205	-0.419025	-2.59922	0.316154	1.82315
-0.91504	-3.83513	-3.15418	-2.67843	-2.62366	-2.40729	-1.95543	-2.16447	-1.66673	-1.78013	-1.47964	-1.5821	-0.603387	-1.4514	-1.09498	-0.776848	-0.437992	-0.738672	-0.671722	-0.418882	-2.59952	0.316181	1.82533
-0.91456	-3.83642	-3.15397	-2.6789	-2.62389	-2.40864	-1.95587	-2.16609	-1.66877	-1.78032	-1.48035	-1.58275	-0.60323	-1.45211	-1.09611	-0.777717	-0.437324	-0.73843	-0.671404	-0.418615	-2.60102	0.316272	1.82678
-0.91408	-3.83795	-3.15462	-2.67977	-2.62432	-2.40897	-1.95651	-2.16797	-1.67055	-1.78042	-1.48237	-1.58375	-0.602756	-1.45325	-1.09671	-0.778918	-0.436478	-0.738398	-0.671309	-0.418496	-2.60046	0.316209	1.82893
-0.9136	-3.83941	-3.15575	-2.68008	-2.62454	-2.40975	-1.95716	-2.16961	-1.67217	-1.78054	-1.48276	-1.58455	-0.60254	-1.45365	-1.0973	-0.780029	-0.435851	-0.739689	-0.671319	-0.418193	-2.60033	0.316442	1.83077
-0.91312	-3.84097	-3.15562	-2.68066	-2.62477	-2.41044	-1.95789	-2.17197	-1.67367	-1.78048	-1.48453	-1.58556	-0.602058	-1.45448	-1.09835	-0.780908	-0.434937	-0.74035	-0.670978	-0.417999	-2.59984	0.316497	1.83157
-0.91264	-3.84163	-3.15663	-2.6812	-2.62541	-2.41117	-1.95848	-2.17405	-1.67579	-1.78067	-1.48558	-1.58645	-0.602015	-1.45546	-1.09959	-0.781891	-0.43416	-0.740071	-0.670632	-0.41758	-2.5992	0.316441	1.83383
-0.91216	-3.84283	-3.15765	-2.68186	-2.62638	-2.41218	-1.95895	-2.17573	-1.67738	-1.78047	-1.4873	-1.58703	-0.602314	-1.45604	-1.10029	-0.784	-0.433483	-0.740909	-0.670757	-0.417564	-2.5988	0.315949	1.83599
-0.91168	-3.84412	-3.15898	-2.6827	-2.62734	-2.41348	-1.95977	-2.17778	-1.67897	-1.78066	-1.48957	-1.58825	-0.602577	-1.45649	-1.10032	-0.785128	-0.432626	-0.741066	-0.670505	-0.417492	-2.59997	0.316248	1.83786
-0.9112	-3.84475	-3.16119	-2.68356	-2.62754	-2.41455	-1.96011	-2.17898	-1.68042	-1.78063	-1.49134	-1.58869	-0.60265	-1.45721	-1.10046	-0.786184	-0.43193	-0.741673	-0.670576	-0.417036	-2.60039	0.31585	1.83891
-0.91072	-3.8462	-3.16114	-2.6841	-2.62804	-2.41495	-1.96062	-2.18057	-1.68193	-1.78063	-1.49387	-1.59055	-0.60242	-1.45776	-1.101	-0.787042	-0.431148	-0.742478	-0.670271	-0.416879	-2.60011	0.315252	1.84109
-0.91024	-3.84741	-3.16106	-2.68461	-2.62869	-2.4156	-1.96124	-2.18302	-1.68326	-1.78048	-1.49668	-1.59061	-0.602197	-1.45859	-1.10186	-0.788114	-0.430157	-0.742938	-0.669903	-0.416546	-2.60323	0.315116	1.84286
-0.90976	-3.84866	-3.16304	-2.68567	-2.62979	-2.41654	-1.96196	-2.18458	-1.68502	-1.78045	-1.49976	-1.59173	-0.602243	-1.45886	-1.10355	-0.789126	-0.429424	-0.744091	-0.66972	-0.416069	-2.60429	0.314697	1.84423
-0.90928	-3.84999	-3.16517	-2.68614	-2.63065	-2.41754	-1.96258	-2.18618	-1.68672	-1.78053	-1.50116	-1.59307	-0.60268	-1.45961	-1.10389	-0.790124	-0.428306	-0.745498	-0.669346	-0.415662	-2.60392	0.314272	1.84743
-0.9088	-3.85092	-3.16545	-2.68724	-2.63144	-2.41884	-1.96329	-2.18741	-1.68866	-1.78035	-1.50337	-1.59397	-0.602746	-1.45998	-1.10538	-0.791535	-0.427482	-0.746048	-0.669205	-0.415052	-2.60284	0.313948	1.84959
-0.90832	-3.85205	-3.16675	-2.68771	-2.63251	-2.41932	-1.96392	-2.18895	-1.69042	-1.7802	-1.50551	-1.59498	-0.602129	-1.46088	-1.10609	-0.79263	-0.426786	-0.746926	-0.668799	-0.41477	-2.60227	0.313697	1.85165
-0.90784	-3.85346	-3.16737	-2.68811	-2.63317	-2.42077	-1.96462	-2.19046	-1.69147	-1.78033	-1.50716	-1.59611	-0.602085	-1.46124	-1.10682	-0.793085	-0.426555	-0.747029	-0.668458	-0.414135	-2.60212	0.313617	1.85356
-0.90736	-3.8544	-3.16616	-2.68861	-2.63411	-2.42193	-1.96575	-2.19202	-1.69294	-1.78027	-1.50887	-1.5969	-0.601761	-1.46176	-1.1079	-0.794473	-0.425457	-0.746871	-0.668364	-0.413841	-2.60043	0.313953	1.85549
-0.90688	-3.85575	-3.16708	-2.68872	-2.6348	-2.42265	-1.96641	-2.19331	-1.69428	-1.78034	-1.50997	-1.59775	-0.601676	-1.46254	-1.10885	-0.795354	-0.424499	-0.74787	-0.66817	-0.413505	-2.59976	0.31391	1.85813
-0.9064	-3.85643	-3.16755	-2.6892	-2.63502	-2.42394	-1.96733	-2.19554	-1.69588	-1.78047	-1.51095	-1.59882	-0.601473	-1.46318	-1.11027	-0.797027	-0.423697	-0.748342	-0.667965	-0.413332	-2.60023	0.313548	1.85972
-0.90592	-3.85749	-3.16837	-2.689	-2.6364	-2.42426	-1.96804	-2.19708	-1.69789	-1.78071	-1.51281	-1.59927	-0.600881	-1.46396	-1.11118	-0.798445	-0.422537	-0.748234	-0.667808	-0.412253	-2.59807	0.313456	1.86109
-0.90544	-3.8592	-3.17024	-2.68978	-2.63674	-2.42612	-1.96868	-2.19959	-1.69958	-1.78052	-1.51441	-1.60006	-0.601108	-1.46453	-1.11228	-0.799349	-0.421752	-0.7492	-0.667345	-0.411641	-2.59588	0.313324	1.86301
-0.90496	-3.86027	-3.17066	-2.68998	-2.63718	-2.42694	-1.96959	-2.20072	-1.70115	-1.78052	-1.51744	-1.60084	-0.600823	-1.46547	-1.11255	-0.800554	-0.421378	-0.749734	-0.667212	-0.411047	-2.59576	0.31342	1.86453
-0.90448	-3.86136	-3.1713	-2.69023	-2.6377	-2.42821	-1.97065	-2.20317	-1.70246	-1.78057	-1.51762	-1.60184	-0.600655	-1.46583	-1.11246	-0.801614	-0.420546	-0.750831	-0.666931	-0.410594	-2.59456	0.313428	1.86549
-0.904	-3.86291	-3.17275	-2.69041	-2.63802	-2.42911	-1.97131	-2.20432	-1.70432	-1.78105	-1.51713	-1.60277	-0.600228	-1.46614	-1.11333	-0.802918	-0.419841	-0.751323	-0.666475	-0.410155	-2.59455	0.313382	1.86718
-0.90352	-3.86357	-3.17368	-2.69082	-2.63871	-2.43006	-1.97214	-2.20545	-1.70642	-1.78127	-1.51782	-1.60404	-0.599695	-1.46652	-1.11381	-0.803774	-0.419323	-0.751664	-0.665828	-0.409503	-2.5951	0.312832	1.86946
-0.90304	-3.86491	-3.17467	-2.69102	-2.63942	-2.43218	-1.97315	-2.20663	-1.70814	-1.78143	-1.5193	-1.60432	-0.599688	-1.467	-1.11504	-0.805286	-0.418334	-0.751623	-0.665428	-0.408886	-2.59585	0.312615	1.87098
-0.90256	-3.86602	-3.17576	-2.69144	-2.64014	-2.43248	-1.97396	-2.20871	-1.70937	-1.78134	-1.52147	-1.60506	-0.599178	-1.46744	-1.11568	-0.805876	-0.417191	-0.751825	-0.665002	-0.40861	-2.59554	0.311958	1.87258
-0.90208	-3.86708	-3.17619	-2.6914	-2.6404	-2.43341	-1.97469	-2.20953	-1.71173	-1.78155	-1.52338	-1.60604	-0.598922	-1.4677	-1.11685	-0.806979	-0.41625	-0.75178	-0.664518	-0.408187	-2.59521	0.312019	1.87377
-0.9016	-3.8679	-3.17752	-2.69161	-2.64048	-2.4343	-1.97534	-2.21097	-1.71348	-1.78185	-1.52503	-1.6066	-0.598835	-1.46811	-1.1182	-0.808238	-0.415745	-0.752807	-0.664279	-0.407955	-2.59477	0.311738	1.87499
-0.90112	-3.86849	-3.17903	-2.69165	-2.64062	-2.43525	-1.97627	-2.21108	-1.71505	-1.78212	-1.52665	-1.60697	-0.598706	-1.46845	-1.11848	-0.809763	-0.414647	-0.752669	-0.663918	-0.407098	-2.59498	0.311643	1.87638
-0.90064	-3.86894	-3.1807	-2.69204	-2.64099	-2.43572	-1.97686	-2.21228	-1.71693	-1.78213	-1.52742	-1.60712	-0.598915	-1.4689	-1.1181	-0.811554	-0.414381	-0.753013	-0.663364	-0.406554	-2.59358	0.311933	1.87735
-0.90016	-3.86968	-3.18165	-2.69221	-2.64137	-2.43698	-1.97761	-2.21384	-1.7189	-1.78264	-1.5281	-1.60741	-0.598495	-1.46946	-1.12	-0.813016	-0.413596	-0.75299	-0.663179	-0.405947	-2.59294	0.311789	1.87774
-0.89968	-3.87078	-3.18262	-2.69285	-2.64183	-2.43826	-1.97845	-2.21521	-1.72135	-1.78294	-1.52864	-1.60883	-0.598395	-1.47028	-1.12076	-0.814399	-0.413436	-0.753733	-0.662475	-0.405334	-2.59145	0.311129	1.87849
-0.8992	-3.87248	-3.18393	-2.69327	-2.64178	-2.43977	-1.97929	-2.21661	-1.7229	-1.7831	-1.52997	-1.6097	-0.598075	-1.47094	-1.12131	-0.815459	-0.412825	-0.754764	-0.662265	-0.404508	-2.58946	0.310603	1.87945
-0.89872	-3.87354	-3.18461	-2.69366	-2.64194	-2.44048	-1.97984	-2.21819	-1.72444	-1.78321	-1.53231	-1.6103	-0.598104	-1.47124	-1.12176	-0.817054	-0.412354	-0.75488	-0.662144	-0.403908	-2.58895	0.310289	1.88121
-0.89824	-3.87436	-3.18636	-2.6936	-2.64166	-2.44161	-1.9806	-2.21994	-1.72599	-1.78354	-1.53414	-1.61129	-0.597803	-1.47189	-1.12249	-0.81899	-0.411673	-0.756077	-0.661605	-0.403876	-2.58717	0.31014	1.88163
-0.89776	-3.87561	-3.18712	-2.694	-2.64179	-2.44281	-1.98162	-2.22181	-1.72797	-1.78358	-1.5355	-1.61166	-0.597488	-1.47252	-1.12421	-0.820328	-0.410833	-0.756828	-0.660987	-0.40345	-2.58654	0.309757	1.88346
-0.89728	-3.87703	-3.18634	-2.69433	-2.64229	-2.44349	-1.98212	-2.22336	-1.7301	-1.78391	-1.53741	-1.61214	-0.597296	-1.47305	-1.12595	-0.82168	-0.410006	-0.757329	-0.660607	-0.403369	-2.5846	0.309405	1.88488
-0.8968	-3.87788	-3.18693	-2.69522	-2.64186	-2.44451	-1.98294	-2.22514	-1.73123	-1.78447	-1.53966	-1.61296	-0.596817	-1.47385	-1.12691	-0.822682	-0.408794	-0.75733	-0.660196	-0.403116	-2.58399	0.309137	1.88635
-0.89632	-3.87882	-3.1898	-2.69554	-2.64187	-2.44606	-1.98378	-2.22691	-1.73289	-1.78473	-1.5426	-1.61383	-0.596583	-1.47413	-1.128	-0.823935	-0.408374	-0.757681	-0.65995	-0.403289	-2.5836	0.308689	1.88619
-0.89584	-3.87996	-3.19143	-2.69586	-2.64214	-2.44663	-1.98458	-2.22837	-1.73481	-1.78462	-1.54477	-1.61425	-0.596178	-1.47464	-1.12933	-0.824937	-0.407549	-0.758144	-0.659656	-0.402773	-2.58362	0.309139	1.88756
-0.89536	-3.88115	-3.19212	-2.69662	-2.64242	-2.44851	-1.98546	-2.23065	-1.73633	-1.7844	-1.54464	-1.61529	-0.595965	-1.4755	-1.13041	-0.826977	-0.406727	-0.758263	-0.659029	-0.402117	-2.58421	0.309361	1.88806
-0.89488	-3.88189	-3.19244	-2.69672	-2.64231	-2.44846	-1.9861	-2.23166	-1.73751	-1.78442	-1.54514	-1.61594	-0.59576	-1.47587	-1.13145	-0.827927	-0.406238	-0.758479	-0.658404	-0.401289	-2.58251	0.309245	1.88949
-0.8944	-3.88232	-3.19309	-2.69737	-2.64221	-2.44932	-1.98697	-2.23362	-1.73847	-1.78442	-1.5463	-1.61678	-0.595582	-1.4765	-1.13194	-0.828982	-0.405424	-0.758466	-0.658049	-0.400926	-2.58241	0.309173	1.89115
-0.89392	-3.8829	-3.19514	-2.6977	-2.64274	-2.45006	-1.98759	-2.2356	-1.74029	-1.78486	-1.54806	-1.61778	-0.595456	-1.47714	-1.13341	-0.830509	-0.404628	-0.758778	-0.657543	-0.400187	-2.58238	0.309228	1.89265
-0.89344	-3.88392	-3.19595	-2.69826	-2.6423	-2.44995	-1.98828	-2.23708	-1.74169	-1.78516	-1.5492	-1.61853	-0.595101	-1.47779	-1.13313	-0.831631	-0.403929	-0.758605	-0.657157	-0.399578	-2.58204	0.308614	1.89411
-0.89296	-3.88512	-3.1983	-2.69876	-2.64233	-2.45087	-1.98873	-2.23806	-1.74356	-1.78524	-1.55074	-1.6191	-0.594641	-1.47867	-1.13381	-0.83239	-0.403358	-0.758466	-0.656676	-0.3996	-2.58091	0.308661	1.89477
-0.89248	-3.88626	-3.19967	-2.6989	-2.64239	-2.45229	-1.98922	-2.23939	-1.74543	-1.78556	-1.55224	-1.61955	-0.594391	-1.47929	-1.13452	-0.833651	-0.402469	-0.758206	-0.656201	-0.398883	-2.58017	0.308543	1.89502
-0.892	-3.88727	-3.20089	-2.69914	-2.64242	-2.4533	-1.98967	-2.24127	-1.74697	-1.78588	-1.55289	-1.62005	-0.594043	-1.47978	-1.1351	-0.835058	-0.401864	-0.758096	-0.655537	-0.398489	-2.58015	0.308296	1.89683
-0.89152	-3.88836	-3.20114	-2.6994	-2.64235	-2.45413	-1.99007	-2.24268	-1.74895	-1.78602	-1.55475	-1.62069	-0.593773	-1.48067	-1.1362	-0.836165	-0.401131	-0.757951	-0.655079	-0.397947	-2.57843	0.308213	1.89781
-0.89104	-3.88991	-3.20216	-2.69959	-2.64267	-2.45522	-1.9905	-2.24434	-1.75046	-1.78603	-1.55531	-1.62107	-0.593493	-1.48123	-1.13683	-0.837157	-0.400421	-0.757666	-0.654494	-0.397524	-2.57878	0.307268	1.89876
-0.89056	-3.89047	-3.20454	-2.69959	-2.64272	-2.45623	-1.99121	-2.24579	-1.75186	-1.78617	-1.55592	-1.62196	-0.592933	-1.48218	-1.13743	-0.838847	-0.399673	-0.757395	-0.654308	-0.397149	-2.57773	0.30707	1.90025
-0.89008	-3.8911	-3.20638	-2.69981	-2.64262	-2.45716	-1.99178	-2.24723	-1.75343	-1.78629	-1.55663	-1.62223	-0.592596	-1.48316	-1.13818	-0.839671	-0.39895	-0.757388	-0.653823	-0.39638	-2.57736	0.306661	1.90144
-0.8896	-3.89188	-3.20799	-2.70031	-2.64219	-2.4584	-1.99232	-2.24903	-1.75561	-1.78647	-1.55677	-1.62291	-0.592283	-1.4843	-1.13868	-0.84105	-0.39802	-0.757877	-0.65316	-0.396117	-2.57519	0.306322	1.90273
-0.88912	-3.89303	-3.20889	-2.70094	-2.64234	-2.45963	-1.99291	-2.24984	-1.75715	-1.78663	-1.55776	-1.62284	-0.592308	-1.48506	-1.13932	-0.842306	-0.397355	-0.75793	-0.652896	-0.395732	-2.57559	0.305778	1.90382
-0.88864	-3.89393	-3.20821	-2.70118	-2.64237	-2.46021	-1.99364	-2.251	-1.75864	-1.78648	-1.55876	-1.62346	-0.59228	-1.48599	-1.1402	-0.844264	-0.396587	-0.758123	-0.652657	-0.395108	-2.57549	0.305702	1.90534
-0.88816	-3.89498	-3.2094	-2.70132	-2.64203	-2.46151	-1.99448	-2.25305	-1.76027	-1.7864	-1.55941	-1.62401	-0.591972	-1.48682	-1.14023	-0.845446	-0.395636	-0.758417	-0.65225	-0.394557	-2.57489	0.306065	1.90687
-0.88768	-3.89583	-3.20962	-2.70173	-2.64209	-2.46349	-1.99514	-2.25485	-1.76169	-1.78682	-1.55933	-1.62447	-0.591583	-1.48771	-1.1405	-0.846484	-0.394798	-0.759239	-0.651777	-0.39376	-2.57456	0.30595	1.90765
-0.8872	-3.89703	-3.21088	-2.70196	-2.64196	-2.46476	-1.99576	-2.2563	-1.76358	-1.78701	-1.56215	-1.62491	-0.591016	-1.48867	-1.14124	-0.847677	-0.393841	-0.759818	-0.651292	-0.39311	-2.57576	0.30573	1.90885
-0.88672	-3.89815	-3.20982	-2.70219	-2.64209	-2.46624	-1.99639	-2.25825	-1.76524	-1.78666	-1.56337	-1.62612	-0.590469	-1.48949	-1.14278	-0.848587	-0.393156	-0.760415	-0.650779	-0.392413	-2.57688	0.305402	1.91038
-0.88624	-3.89984	-3.21185	-2.70253	-2.64188	-2.46716	-1.99694	-2.26006	-1.76704	-1.78679	-1.56424	-1.62693	-0.590207	-1.49037	-1.14316	-0.849567	-0.392567	-0.760814	-0.650385	-0.39152	-2.57688	0.305228	1.91163
-0.88576	-3.90061	-3.21376	-2.70257	-2.64145	-2.4682	-1.99756	-2.26141	-1.76939	-1.78701	-1.56542	-1.62746	-0.590062	-1.4916	-1.14358	-0.851264	-0.391925	-0.761648	-0.650187	-0.391172	-2.5795	0.305446	1.91324
-0.88528	-3.90125	-3.21345	-2.70223	-2.64133	-2.46865	-1.99808	-2.26321	-1.77108	-1.7873	-1.56598	-1.62812	-0.589381	-1.49258	-1.14452	-0.852356	-0.391146	-0.761925	-0.649771	-0.390943	-2.57958	0.305642	1.9148
-0.8848	-3.90243	-3.21406	-2.70256	-2.64099	-2.46943	-1.99872	-2.26437	-1.77273	-1.78781	-1.56755	-1.62902	-0.589338	-1.49308	-1.14497	-0.85282	-0.390569	-0.7622	-0.64948	-0.39044	-2.5809	0.305955	1.9159
-0.88432	-3.90318	-3.21336	-2.70282	-2.64185	-2.4706	-1.99931	-2.26615	-1.77444	-1.78824	-1.56811	-1.62921	-0.589119	-1.49425	-1.14612	-0.854085	-0.389583	-0.761836	-0.648949	-0.389951	-2.58221	0.305757	1.91632
-0.88384	-3.90408	-3.21321	-2.70355	-2.64197	-2.47113	-1.99976	-2.26766	-1.77635	-1.78854	-1.56918	-1.62908	-0.588747	-1.49559	-1.1468	-0.854875	-0.388819	-0.761837	-0.648543	-0.389427	-2.5833	0.306005	1.91777
-0.88336	-3.90436	-3.21503	-2.70331	-2.64231	-2.47231	-2.00018	-2.2687	-1.77869	-1.78905	-1.57027	-1.6293	-0.588189	-1.49626	-1.14777	-0.855469	-0.388417	-0.761908	-0.64808	-0.388689	-2.58365	0.305975	1.91852
-0.88288	-3.90528	-3.21536	-2.70332	-2.64212	-2.47296	-2.00059	-2.27038	-1.78019	-1.78918	-1.5705	-1.62971	-0.588053	-1.49714	-1.14871	-0.85623	-0.387509	-0.761928	-0.647677	-0.388108	-2.58318	0.306291	1.91941
-0.8824	-3.90582	-3.21601	-2.70342	-2.64199	-2.4744	-2.00099	-2.272	-1.78196	-1.789	-1.57148	-1.6304	-0.587725	-1.49822	-1.14917	-0.85684	-0.387185	-0.761928	-0.647496	-0.387644	-2.58367	0.305795	1.92158
-0.88192	-3.90694	-3.21754	-2.70356	-2.64126	-2.4765	-2.00152	-2.27348	-1.7836	-1.78911	-1.57239	-1.63028	-0.587195	-1.49921	-1.14909	-0.857093	-0.386551	-0.762395	-0.647127	-0.387128	-2.58365	0.305925	1.92258
-0.88144	-3.90812	-3.219	-2.70385	-2.64116	-2.47752	-2.00198	-2.27457	-1.78421	-1.78951	-1.57341	-1.63081	-0.586753	-1.5001	-1.15001	-0.857843	-0.386024	-0.762583	-0.646463	-0.386711	-2.58172	0.306198	1.92363
-0.88096	-3.90906	-3.22104	-2.70456	-2.64077	-2.47869	-2.00246	-2.27597	-1.78585	-1.78971	-1.57494	-1.63148	-0.586543	-1.50077	-1.15063	-0.858248	-0.384938	-0.763327	-0.646291	-0.386392	-2.58167	0.306687	1.92485
-0.88048	-3.91021	-3.22076	-2.70478	-2.64021	-2.47997	-2.00324	-2.27724	-1.78763	-1.79027	-1.57629	-1.63223	-0.586162	-1.50139	-1.15087	-0.859036	-0.383628	-0.764093	-0.645771	-0.385959	-2.58258	0.306622	1.92607
-0.88	-3.91125	-3.22161	-2.70482	-2.63986	-2.4816	-2.00379	-2.27897	-1.78931	-1.79057	-1.5766	-1.63262	-0.585773	-1.50241	-1.15172	-0.859762	-0.383234	-0.764346	-0.64522	-0.385559	-2.58258	0.306071	1.92738
-0.87952	-3.9121	-3.22238	-2.70476	-2.63968	-2.48276	-2.00409	-2.28063	-1.79027	-1.79034	-1.57668	-1.6325	-0.585604	-1.50349	-1.15248	-0.861076	-0.382222	-0.765039	-0.645059	-0.385341	-2.58325	0.306273	1.92763
-0.87904	-3.91282	-3.22236	-2.70515	-2.63937	-2.48521	-2.00425	-2.2814	-1.79174	-1.79044	-1.57715	-1.63331	-0.585229	-1.50426	-1.1526	-0.8617	-0.38117	-0.765108	-0.644584	-0.384685	-2.58299	0.306337	1.92903
-0.87856	-3.91391	-3.22199	-2.70518	-2.63909	-2.48628	-2.00487	-2.28286	-1.79305	-1.79048	-1.57807	-1.63401	-0.584359	-1.50536	-1.15307	-0.862707	-0.380853	-0.765432	-0.644185	-0.38417	-2.58259	0.306702	1.93096
-0.87808	-3.91475	-3.2224	-2.70535	-2.63915	-2.48727	-2.00531	-2.28458	-1.79456	-1.79045	-1.57858	-1.63487	-0.583856	-1.50585	-1.15361	-0.864522	-0.379986	-0.764914	-0.643893	-0.383603	-2.58231	0.306589	1.932
-0.8776	-3.91534	-3.22542	-2.7058	-2.63882	-2.4886	-2.00564	-2.28622	-1.79529	-1.79047	-1.5803	-1.63567	-0.583411	-1.50699	-1.15406	-0.865321	-0.37902	-0.765778	-0.643698	-0.38298	-2.58275	0.306787	1.93338
-0.87712	-3.91656	-3.22728	-2.70597	-2.63899	-2.48954	-2.00613	-2.28768	-1.79684	-1.79094	-1.58135	-1.6362	-0.583268	-1.50794	-1.15501	-0.866278	-0.37843	-0.765293	-0.643187	-0.382341	-2.58416	0.30618	1.93359
-0.87664	-3.91727	-3.23071	-2.70623	-2.63885	-2.49046	-2.00657	-2.29014	-1.7983	-1.79085	-1.58223	-1.63627	-0.582824	-1.50878	-1.15556	-0.867366	-0.377374	-0.765557	-0.642392	-0.382007	-2.58415	0.306302	1.93359
-0.87616	-3.91834	-3.23196	-2.70673	-2.63849	-2.4922	-2.00672	-2.29196	-1.79935	-1.79079	-1.58236	-1.63687	-0.582865	-1.50986	-1.15656	-0.868783	-0.377098	-0.765694	-0.642109	-0.38155	-2.58297	0.306321	1.93572
-0.87568	-3.9196	-3.2326	-2.70706	-2.63827	-2.49357	-2.0074	-2.2936	-1.80087	-1.79091	-1.5822	-1.63784	-0.582308	-1.51088	-1.15753	-0.870353	-0.376097	-0.765607	-0.641773	-0.38088	-2.58281	0.30678	1.93735
-0.8752	-3.92077	-3.23424	-2.70731	-2.63791	-2.49502	-2.00797	-2.29538	-1.80197	-1.79117	-1.58271	-1.63862	-0.58201	-1.51181	-1.15791	-0.87118	-0.375282	-0.765619	-0.641443	-0.38059	-2.58267	0.307131	1.93861
-0.87472	-3.9219	-3.23608	-2.70736	-2.63774	-2.49661	-2.00835	-2.29739	-1.80364	-1.7914	-1.58349	-1.63901	-0.581828	-1.51262	-1.15882	-0.871717	-0.374813	-0.764811	-0.640949	-0.379772	-2.58323	0.307726	1.93943
-0.87424	-3.92313	-3.23604	-2.70747	-2.63781	-2.49856	-2.00871	-2.29881	-1.80523	-1.79164	-1.58499	-1.63939	-0.581471	-1.51358	-1.1591	-0.872574	-0.373821	-0.765512	-0.640693	-0.379218	-2.5836	0.308285	1.93912
-0.87376	-3.92413	-3.23788	-2.70729	-2.63772	-2.49976	-2.00909	-2.30041	-1.80679	-1.79174	-1.58465	-1.63955	-0.581146	-1.51461	-1.1596	-0.87354	-0.373188	-0.765848	-0.640009	-0.37862	-2.58301	0.308383	1.94049
-0.87328	-3.92511	-3.23884	-2.70747	-2.63723	-2.50071	-2.0096	-2.30219	-1.80841	-1.7918	-1.58586	-1.64008	-0.580928	-1.51533	-1.16024	-0.874523	-0.372466	-0.766648	-0.639697	-0.378277	-2.58079	0.308655	1.94142
-0.8728	-3.92596	-3.24034	-2.70805	-2.63683	-2.50196	-2.01013	-2.30359	-1.8096	-1.79209	-1.58552	-1.63997	-0.580534	-1.51591	-1.16026	-0.875711	-0.371775	-0.766404	-0.639123	-0.37776	-2.58213	0.30975	1.94271
-0.87232	-3.92671	-3.24224	-2.70818	-2.63622	-2.50291	-2.01057	-2.30511	-1.81031	-1.79214	-1.58498	-1.64077	-0.580321	-1.51689	-1.16057	-0.877247	-0.370947	-0.76677	-0.638596	-0.377293	-2.58115	0.309854	1.94371
-0.87184	-3.92802	-3.24393	-2.70879	-2.63544	-2.50485	-2.01109	-2.3064	-1.81127	-1.79231	-1.58651	-1.64154	-0.580126	-1.51759	-1.16026	-0.878567	-0.369896	-0.766747	-0.638463	-0.376623	-2.58173	0.309983	1.94514
-0.87136	-3.92998	-3.24503	-2.70915	-2.63461	-2.50615	-2.01149	-2.30819	-1.81201	-1.79243	-1.58806	-1.64184	-0.580026	-1.51856	-1.1603	-0.880321	-0.368838	-0.766432	-0.638028	-0.375907	-2.58164	0.310685	1.9466
-0.87088	-3.93098	-3.2466	-2.7094	-2.63462	-2.50738	-2.01198	-2.30951	-1.81313	-1.79176	-1.58846	-1.64173	-0.579646	-1.5195	-1.16086	-0.881801	-0.368049	-0.766533	-0.637823	-0.375357	-2.58251	0.311446	1.94756
-0.8704	-3.93223	-3.24758	-2.70956	-2.63406	-2.5081	-2.01217	-2.31059	-1.81425	-1.78915	-1.58897	-1.64206	-0.57919	-1.52024	-1.16203	-0.882572	-0.367399	-0.766317	-0.637609	-0.374699	-2.58139	0.312071	1.94888
-0.86992	-3.93387	-3.24846	-2.71009	-2.63335	-2.50873	-2.01234	-2.31147	-1.81461	-1.78692	-1.58948	-1.64248	-0.578493	-1.52115	-1.16356	-0.88353	-0.366395	-0.766415	-0.637499	-0.373937	-2.58043	0.312751	1.95022
-0.86944	-3.93477	-3.24988	-2.71048	-2.63356	-2.50919	-2.01281	-2.31253	-1.81586	-1.78599	-1.59128	-1.64303	-0.578002	-1.52215	-1.16431	-0.88425	-0.36557	-0.766084	-0.637346	-0.373884	-2.58039	0.313854	1.95034
-0.86896	-3.93591	-3.25237	-2.71057	-2.63314	-2.50935	-2.01332	-2.31386	-1.81679	-1.78524	-1.59094	-1.6435	-0.577785	-1.5232	-1.16487	-0.885763	-0.364768	-0.765757	-0.637215	-0.373264	-2.58123	0.314244	1.95106
-0.86848	-3.93708	-3.25456	-2.71115	-2.6326	-2.51013	-2.01359	-2.31549	-1.81762	-1.78541	-1.59205	-1.64402	-0.577486	-1.52416	-1.16671	-0.886346	-0.363783	-0.765054	-0.636846	-0.372733	-2.58094	0.314604	1.95271
-0.868	-3.9384	-3.25455	-2.71179	-2.63182	-2.51132	-2.01407	-2.31728	-1.81792	-1.78498	-1.59307	-1.64454	-0.577359	-1.52449	-1.16717	-0.88735	-0.362943	-0.764584	-0.636707	-0.372107	-2.57972	0.314792	1.95408
-0.86752	-3.93947	-3.25434	-2.71158	-2.63136	-2.5119	-2.01477	-2.31937	-1.81824	-1.78458	-1.59466	-1.64496	-0.577095	-1.52514	-1.16792	-0.88826	-0.361925	-0.765269	-0.636412	-0.371465	-2.57955	0.315381	1.95557
-0.86704	-3.94088	-3.25861	-2.71188	-2.63036	-2.51293	-2.01523	-2.32041	-1.8192	-1.78393	-1.59504	-1.64571	-0.576769	-1.5259	-1.16816	-0.889424	-0.360869	-0.765876	-0.635803	-0.371231	-2.5803	0.31587	1.95638
-0.86656	-3.94188	-3.26001	-2.71247	-2.62984	-2.51419	-2.01547	-2.32249	-1.81974	-1.7834	-1.59586	-1.64592	-0.576596	-1.52656	-1.16853	-0.890346	-0.359795	-0.76637	-0.635096	-0.37076	-2.57966	0.316581	1.95723
-0.86608	-3.94339	-3.26018	-2.71242	-2.62977	-2.51463	-2.01589	-2.32355	-1.82028	-1.78356	-1.59707	-1.647	-0.576658	-1.52719	-1.16964	-0.891443	-0.358523	-0.766922	-0.634554	-0.37012	-2.5786	0.31663	1.95804
-0.8656	-3.94419	-3.26156	-2.71255	-2.62891	-2.51553	-2.01615	-2.32588	-1.82092	-1.78344	-1.59805	-1.64788	-0.576759	-1.52772	-1.16995	-0.892257	-0.357483	-0.7663	-0.634096	-0.369247	-2.57878	0.317363	1.95935
-0.86512	-3.94517	-3.26262	-2.71293	-2.62845	-2.51692	-2.01652	-2.32739	-1.82138	-1.7835	-1.59939	-1.64861	-0.577185	-1.52806	-1.17078	-0.893135	-0.356819	-0.766049	-0.633459	-0.368874	-2.57708	0.317797	1.96023
-0.86464	-3.94589	-3.26358	-2.71311	-2.62714	-2.51821	-2.01676	-2.32804	-1.82223	-1.78336	-1.59994	-1.64888	-0.577206	-1.52892	-1.17143	-0.894334	-0.35628	-0.766145	-0.632895	-0.368764	-2.57815	0.318521	1.96146
-0.86416	-3.94747	-3.26401	-2.71325	-2.62653	-2.51884	-2.01721	-2.33001	-1.82233	-1.78321	-1.60031	-1.64944	-0.57741	-1.52986	-1.17166	-0.895594	-0.355028	-0.765881	-0.632407	-0.368426	-2.57775	0.318749	1.9626
-0.86368	-3.94861	-3.26456	-2.71265	-2.62574	-2.51912	-2.0175	-2.33135	-1.82342	-1.78322	-1.60023	-1.64989	-0.577494	-1.53089	-1.17266	-0.895986	-0.354138	-0.766124	-0.631673	-0.368178	-2.57659	0.31872	1.96342
-0.8632	-3.95005	-3.26564	-2.71209	-2.62525	-2.52018	-2.01778	-2.33205	-1.82437	-1.78322	-1.60058	-1.64984	-0.577232	-1.53214	-1.17378	-0.897433	-0.352535	-0.765773	-0.631117	-0.368051	-2.57614	0.318992	1.964
-0.86272	-3.95147	-3.26727	-2.7114	-2.62452	-2.52139	-2.01785	-2.33385	-1.82529	-1.78327	-1.60121	-1.65071	-0.576984	-1.53277	-1.1746	-0.898915	-0.351076	-0.765573	-0.630556	-0.367856	-2.57611	0.319347	1.96442
-0.86224	-3.95272	-3.26871	-2.71164	-2.62324	-2.52283	-2.01795	-2.33474	-1.8262	-1.78297	-1.60071	-1.65136	-0.57691	-1.53336	-1.17573	-0.900065	-0.350479	-0.765804	-0.630253	-0.367574	-2.57584	0.319621	1.96605
-0.86176	-3.95416	-3.27091	-2.71169	-2.62269	-2.52394	-2.01798	-2.33538	-1.82653	-1.78264	-1.60134	-1.65166	-0.576623	-1.53384	-1.17599	-0.900907	-0.34902	-0.765227	-0.629634	-0.367208	-2.57526	0.319441	1.96761
-0.86128	-3.9559	-3.27245	-2.71214	-2.62227	-2.52477	-2.01796	-2.33646	-1.82723	-1.78265	-1.60106	-1.65222	-0.576158	-1.53446	-1.17668	-0.90169	-0.347932	-0.765111	-0.629003	-0.366735	-2.57513	0.319463	1.96917
-0.8608	-3.95717	-3.27398	-2.71239	-2.62185	-2.52619	-2.01816	-2.33768	-1.82832	-1.78216	-1.60139	-1.65273	-0.575885	-1.53485	-1.17727	-0.902919	-0.347036	-0.765484	-0.628745	-0.366437	-2.57445	0.319759	1.96925
-0.86032	-3.95837	-3.27611	-2.7124	-2.62114	-2.52711	-2.01836	-2.33881	-1.82887	-1.78204	-1.60112	-1.65339	-0.575714	-1.53561	-1.17826	-0.903638	-0.346003	-0.765644	-0.628179	-0.36593	-2.57452	0.320373	1.96951
-0.85984	-3.95957	-3.27823	-2.71237	-2.6204	-2.5281	-2.01859	-2.34041	-1.82981	-1.78213	-1.60134	-1.65392	-0.575066	-1.53613	-1.17858	-0.904742	-0.345187	-0.765878	-0.627609	-0.365725	-2.5743	0.320941	1.96938
-0.85936	-3.96071	-3.28108	-2.71198	-2.61993	-2.52939	-2.01886	-2.34165	-1.8311	-1.78183	-1.60164	-1.65427	-0.574565	-1.53694	-1.17941	-0.906527	-0.344596	-0.766133	-0.627442	-0.365319	-2.57349	0.321869	1.97081
-0.85888	-3.9615	-3.28263	-2.71196	-2.61953	-2.53024	-2.0191	-2.34269	-1.83175	-1.78167	-1.60115	-1.65518	-0.574896	-1.53764	-1.18006	-0.907852	-0.343625	-0.766032	-0.627053	-0.365258	-2.57416	0.322325	1.97173
-0.8584	-3.96294	-3.2834	-2.71193	-2.61907	-2.53177	-2.01938	-2.34317	-1.83214	-1.78182	-1.60089	-1.65581	-0.57435	-1.53874	-1.18088	-0.90913	-0.342092	-0.765903	-0.626821	-0.364895	-2.57403	0.322221	1.97231
-0.85792	-3.9644	-3.28478	-2.71252	-2.6182	-2.53304	-2.01962	-2.345	-1.83341	-1.78199	-1.60128	-1.65646	-0.57421	-1.53891	-1.18175	-0.910551	-0.341453	-0.766047	-0.6263	-0.364492	-2.57336	0.322363	1.97364
-0.85744	-3.96558	-3.28736	-2.71227	-2.61748	-2.53369	-2.02005	-2.34659	-1.83452	-1.78189	-1.60197	-1.65677	-0.573539	-1.53956	-1.18238	-0.911837	-0.340351	-0.766349	-0.62572	-0.364462	-2.57418	0.322649	1.97531
-0.85696	-3.96661	-3.28954	-2.71256	-2.61563	-2.53464	-2.02038	-2.3477	-1.8351	-1.78182	-1.60175	-1.65673	-0.572672	-1.54033	-1.1831	-0.912528	-0.339044	-0.767224	-0.625471	-0.364006	-2.57348	0.323577	1.97688
-0.85648	-3.9683	-3.29142	-2.71214	-2.61451	-2.53579	-2.0204	-2.34925	-1.83563	-1.78178	-1.60341	-1.6575	-0.572489	-1.54108	-1.18426	-0.913812	-0.33825	-0.767978	-0.625028	-0.363882	-2.57333	0.324	1.97795
-0.856	-3.9692	-3.29332	-2.71225	-2.6133	-2.53682	-2.02073	-2.3504	-1.83597	-1.78188	-1.60324	-1.65762	-0.572489	-1.54147	-1.18546	-0.915232	-0.338124	-0.768289	-0.624882	-0.36381	-2.57258	0.324022	1.97872
-0.85552	-3.97036	-3.29533	-2.71188	-2.61218	-2.53767	-2.02115	-2.35179	-1.83644	-1.7817	-1.60393	-1.6586	-0.571963	-1.54177	-1.18608	-0.916196	-0.337056	-0.768989	-0.624334	-0.363335	-2.57279	0.324464	1.98
-0.85504	-3.97142	-3.296	-2.71176	-2.61219	-2.53919	-2.02126	-2.35283	-1.83711	-1.78144	-1.60413	-1.65895	-0.571771	-1.54239	-1.18721	-0.917068	-0.336157	-0.769514	-0.623972	-0.362866	-2.57321	0.324258	1.98134
-0.85456	-3.97316	-3.29648	-2.71139	-2.61139	-2.53988	-2.02148	-2.35407	-1.83778	-1.78106	-1.60446	-1.6595	-0.571665	-1.54279	-1.18804	-0.917871	-0.335508	-0.770113	-0.623852	-0.362493	-2.57298	0.324479	1.98331
-0.85408	-3.97457	-3.29644	-2.71125	-2.61082	-2.53994	-2.02169	-2.35483	-1.83884	-1.78123	-1.60471	-1.66034	-0.571172	-1.54314	-1.18936	-0.918823	-0.334543	-0.770114	-0.623387	-0.361714	-2.57365	0.325056	1.98447
-0.8536	-3.9761	-3.29659	-2.71106	-2.61024	-2.54099	-2.02201	-2.35592	-1.84002	-1.78127	-1.60479	-1.66082	-0.570901	-1.54356	-1.19014	-0.920069	-0.333743	-0.770756	-0.62282	-0.361669	-2.57387	0.325284	1.98595
-0.85312	-3.9771	-3.29725	-2.71109	-2.60931	-2.54168	-2.0222	-2.35698	-1.84165	-1.78106	-1.60378	-1.66116	-0.570565	-1.54438	-1.19139	-0.921109	-0.332677	-0.77173	-0.622495	-0.361197	-2.57445	0.325794	1.98708
-0.85264	-3.97752	-3.29755	-2.71075	-2.60823	-2.54215	-2.02236	-2.3574	-1.84278	-1.78111	-1.60463	-1.66135	-0.570407	-1.54509	-1.19312	-0.921751	-0.331991	-0.772304	-0.62223	-0.360895	-2.57426	0.325433	1.98873
-0.85216	-3.97864	-3.2981	-2.71021	-2.6083	-2.5426	-2.02262	-2.35886	-1.84333	-1.7809	-1.60514	-1.66174	-0.57047	-1.54574	-1.19443	-0.923033	-0.331231	-0.772918	-0.621748	-0.360387	-2.57384	0.325584	1.9901
-0.85168	-3.97903	-3.29801	-2.70979	-2.60763	-2.54336	-2.02273	-2.35905	-1.84436	-1.78107	-1.6057	-1.66233	-0.570595	-1.54637	-1.19515	-0.923453	-0.330452	-0.773215	-0.621216	-0.359854	-2.57389	0.326274	1.99163
-0.8512	-3.97995	-3.29801	-2.70958	-2.60708	-2.54391	-2.02287	-2.36026	-1.84521	-1.78069	-1.60654	-1.66316	-0.570615	-1.54654	-1.19549	-0.924587	-0.329992	-0.772928	-0.620805	-0.359524	-2.57364	0.327017	1.99235
-0.85072	-3.98085	-3.29837	-2.70925	-2.60634	-2.54426	-2.0232	-2.36132	-1.84627	-1.78075	-1.60785	-1.66422	-0.570385	-1.547	-1.19821	-0.925759	-0.329114	-0.77329	-0.620578	-0.359206	-2.57302	0.327769	1.99342
-0.85024	-3.98182	-3.29937	-2.70914	-2.6056	-2.54467	-2.02325	-2.36233	-1.8476	-1.78056	-1.60924	-1.66458	-0.570048	-1.54735	-1.19885	-0.926909	-0.328357	-0.772354	-0.620195	-0.358702	-2.57278	0.328202	1.9948
-0.84976	-3.98254	-3.30087	-2.70944	-2.60422	-2.54509	-2.02351	-2.36346	-1.84891	-1.78024	-1.60942	-1.66539	-0.569789	-1.54783	-1.19918	-0.926991	-0.327726	-0.772318	-0.619679	-0.358092	-2.57139	0.328947	1.99662
-0.84928	-3.98361	-3.3014	-2.70894	-2.60285	-2.54515	-2.02392	-2.36516	-1.85035	-1.78004	-1.61011	-1.66573	-0.56965	-1.5483	-1.19997	-0.92811	-0.326556	-0.771981	-0.619301	-0.3574	-2.57103	0.329819	1.99659
-0.8488	-3.98471	-3.30169	-2.70854	-2.60229	-2.54589	-2.02414	-2.36646	-1.85139	-1.77991	-1.61122	-1.66641	-0.569337	-1.54895	-1.20185	-0.929196	-0.325274	-0.771918	-0.618822	-0.356722	-2.57097	0.330644	1.99736
-0.84832	-3.98588	-3.30259	-2.70841	-2.60179	-2.54705	-2.02439	-2.36718	-1.85177	-1.77978	-1.61164	-1.66662	-0.569178	-1.54927	-1.20373	-0.930129	-0.324129	-0.771413	-0.617826	-0.356027	-2.57095	0.331127	1.99907
-0.84784	-3.98674	-3.30269	-2.70823	-2.60102	-2.54711	-2.02486	-2.36792	-1.85295	-1.77953	-1.61213	-1.66767	-0.56906	-1.54999	-1.20445	-0.931162	-0.322786	-0.771457	-0.617498	-0.355341	-2.57167	0.331485	2.00013
-0.84736	-3.98755	-3.30404	-2.70878	-2.60053	-2.54829	-2.02527	-2.3685	-1.85372	-1.77893	-1.61176	-1.66841	-0.568495	-1.55066	-1.20537	-0.932177	-0.321945	-0.77115	-0.617103	-0.354571	-2.57103	0.332184	2.00114
-0.84688	-3.9883	-3.30394	-2.70867	-2.60036	-2.54838	-2.02542	-2.36919	-1.85466	-1.77877	-1.61162	-1.66911	-0.568774	-1.55107	-1.20596	-0.933323	-0.320603	-0.771481	-0.616456	-0.354014	-2.56951	0.332244	2.00301
-0.8464	-3.98971	-3.30452	-2.70829	-2.60014	-2.54947	-2.02586	-2.36982	-1.8559	-1.77838	-1.6109	-1.66983	-0.569088	-1.55176	-1.20748	-0.934055	-0.319463	-0.771346	-0.6159	-0.353572	-2.56949	0.332366	2.00421
-0.84592	-3.99066	-3.30598	-2.70838	-2.59945	-2.55039	-2.02627	-2.37067	-1.85704	-1.77794	-1.61063	-1.67082	-0.569066	-1.55253	-1.2094	-0.935543	-0.317959	-0.772162	-0.615527	-0.352709	-2.57002	0.332705	2.00478
-0.84544	-3.99185	-3.3061	-2.70875	-2.59835	-2.55089	-2.02663	-2.37161	-1.85817	-1.77767	-1.61169	-1.67204	-0.569006	-1.55332	-1.20988	-0.936674	-0.316828	-0.7719	-0.614963	-0.351887	-2.56969	0.332777	2.00584
-0.84496	-3.99241	-3.30607	-2.7089	-2.59829	-2.55176	-2.0269	-2.37284	-1.85909	-1.77775	-1.61318	-1.67193	-0.568682	-1.55412	-1.21084	-0.937555	-0.315142	-0.772544	-0.614216	-0.351093	-2.56928	0.332614	2.00758
-0.84448	-3.9933	-3.3054	-2.70898	-2.59803	-2.55203	-2.02726	-2.37443	-1.86009	-1.77777	-1.61369	-1.67246	-0.568947	-1.55528	-1.21217	-0.939041	-0.31373	-0.772422	-0.613893	-0.3508	-2.56902	0.333015	2.00992
-0.844	-3.99418	-3.30658	-2.70931	-2.59802	-2.55267	-2.02755	-2.37576	-1.86074	-1.77763	-1.61488	-1.67327	-0.568758	-1.5559	-1.21275	-0.940177	-0.312525	-0.772223	-0.613464	-0.35041	-2.5687	0.333383	2.01075
-0.84352	-3.99506	-3.30712	-2.70908	-2.59749	-2.553	-2.02806	-2.37754	-1.86169	-1.77742	-1.61608	-1.67448	-0.568179	-1.55637	-1.21459	-0.941084	-0.311343	-0.772526	-0.612882	-0.349839	-2.56828	0.333123	2.01224
-0.84304	-3.99608	-3.30873	-2.70898	-2.59706	-2.5541	-2.02875	-2.37858	-1.86237	-1.77732	-1.61678	-1.67564	-0.568059	-1.55756	-1.21571	-0.941568	-0.309602	-0.772573	-0.612118	-0.349039	-2.56738	0.333916	2.01363
-0.84256	-3.99752	-3.31032	-2.70939	-2.59676	-2.55399	-2.02908	-2.37987	-1.86309	-1.7774	-1.61799	-1.67589	-0.567924	-1.55808	-1.21597	-0.942901	-0.307673	-0.77199	-0.611574	-0.3485	-2.56741	0.334386	2.01404
-0.84208	-3.99859	-3.31191	-2.70961	-2.5958	-2.55467	-2.02956	-2.38139	-1.86386	-1.77737	-1.61827	-1.67721	-0.567752	-1.55931	-1.21634	-0.944427	-0.306519	-0.771745	-0.6107	-0.347942	-2.56654	0.334605	2.01727
-0.8416	-3.99945	-3.31276	-2.70971	-2.59545	-2.55499	-2.02995	-2.38262	-1.86435	-1.77722	-1.61945	-1.67836	-0.567797	-1.56027	-1.21624	-0.944973	-0.304937	-0.771443	-0.609864	-0.347134	-2.56665	0.334988	2.0192
-0.84112	-4.00066	-3.31386	-2.70987	-2.59514	-2.55506	-2.03056	-2.38427	-1.86576	-1.77759	-1.62021	-1.67926	-0.567635	-1.56078	-1.21677	-0.94565	-0.303308	-0.770896	-0.6092	-0.346404	-2.56599	0.33484	2.01945
-0.84064	-4.00113	-3.31409	-2.70991	-2.59445	-2.55612	-2.03093	-2.38576	-1.86665	-1.77783	-1.62112	-1.67942	-0.567381	-1.56186	-1.2168	-0.946672	-0.301963	-0.771063	-0.608674	-0.345828	-2.56628	0.335535	2.02111
-0.84016	-4.00204	-3.31422	-2.70975	-2.5943	-2.55608	-2.03151	-2.38707	-1.86735	-1.77816	-1.62271	-1.67995	-0.567366	-1.56244	-1.21709	-0.948101	-0.300763	-0.770912	-0.607897	-0.345393	-2.56591	0.336262	2.02259
-0.83968	-4.00269	-3.31474	-2.70958	-2.59406	-2.55616	-2.03194	-2.38772	-1.8685	-1.77815	-1.62423	-1.68092	-0.56735	-1.56319	-1.21812	-0.949159	-0.299581	-0.770531	-0.607306	-0.344912	-2.56641	0.336583	2.0245
-0.8392	-4.00276	-3.31559	-2.70985	-2.59362	-2.5566	-2.03213	-2.38909	-1.86889	-1.77849	-1.62535	-1.6823	-0.567466	-1.56401	-1.21846	-0.95004	-0.298493	-0.770083	-0.606537	-0.344529	-2.56479	0.33692	2.02565
-0.83872	-4.00377	-3.31493	-2.70999	-2.5935	-2.55697	-2.03241	-2.39013	-1.87016	-1.7784	-1.62752	-1.68269	-0.567266	-1.56461	-1.218	-0.951322	-0.297167	-0.769426	-0.606047	-0.344452	-2.56345	0.338006	2.02673
-0.83824	-4.00465	-3.31594	-2.71004	-2.59277	-2.55727	-2.03281	-2.39129	-1.87098	-1.778	-1.62952	-1.68318	-0.566868	-1.56558	-1.21819	-0.952775	-0.296259	-0.76889	-0.605483	-0.343872	-2.5637	0.338754	2.02776
-0.83776	-4.00565	-3.31753	-2.71021	-2.59172	-2.55768	-2.03332	-2.39205	-1.87258	-1.77758	-1.63125	-1.68424	-0.566337	-1.56608	-1.21849	-0.953499	-0.295134	-0.768084	-0.604933	-0.34337	-2.56407	0.338859	2.0294
-0.83728	-4.00642	-3.31769	-2.71027	-2.59118	-2.55824	-2.03388	-2.39289	-1.87345	-1.77711	-1.63133	-1.68505	-0.566746	-1.56656	-1.21876	-0.953353	-0.293876	-0.76749	-0.604276	-0.342673	-2.56457	0.339767	2.03119
-0.8368	-4.00712	-3.31699	-2.71059	-2.59016	-2.55906	-2.0342	-2.39353	-1.87395	-1.77692	-1.63207	-1.68571	-0.566703	-1.56742	-1.21867	-0.954533	-0.292779	-0.767355	-0.603612	-0.342104	-2.56435	0.339848	2.03229
-0.83632	-4.00797	-3.31641	-2.7107	-2.58935	-2.55932	-2.03453	-2.39448	-1.87476	-1.77687	-1.63155	-1.68666	-0.566745	-1.56783	-1.21883	-0.956228	-0.291365	-0.766784	-0.603043	-0.341337	-2.56472	0.340142	2.0334
-0.83584	-4.00862	-3.31623	-2.71056	-2.58942	-2.56097	-2.03489	-2.39591	-1.87565	-1.77672	-1.63266	-1.68736	-0.566779	-1.56841	-1.21919	-0.957606	-0.290418	-0.766297	-0.602284	-0.340497	-2.56543	0.340685	2.03397
-0.83536	-4.00961	-3.31635	-2.71053	-2.58917	-2.56223	-2.03535	-2.39747	-1.87669	-1.77685	-1.63303	-1.68795	-0.566257	-1.56906	-1.2193	-0.958253	-0.289551	-0.766092	-0.601579	-0.339841	-2.56493	0.341639	2.03534
-0.83488	-4.01018	-3.31753	-2.71057	-2.58862	-2.56299	-2.03585	-2.3989	-1.87706	-1.77701	-1.63377	-1.68859	-0.566522	-1.56929	-1.21936	-0.959106	-0.288689	-0.766528	-0.600796	-0.339474	-2.56532	0.342223	2.03687
-0.8344	-4.01056	-3.31787	-2.71082	-2.58841	-2.56359	-2.03604	-2.39976	-1.87755	-1.77673	-1.63346	-1.68925	-0.56661	-1.56988	-1.21895	-0.960441	-0.287997	-0.766169	-0.600044	-0.338995	-2.56604	0.342956	2.03809
-0.83392	-4.01145	-3.31885	-2.71076	-2.58715	-2.5639	-2.03608	-2.40102	-1.87872	-1.77649	-1.6348	-1.69054	-0.566659	-1.5702	-1.21846	-0.961303	-0.286589	-0.76566	-0.599679	-0.338165	-2.56658	0.343545	2.03986
-0.83344	-4.0123	-3.31808	-2.7105	-2.58695	-2.56471	-2.03624	-2.40163	-1.87951	-1.77648	-1.63355	-1.6918	-0.566586	-1.5709	-1.2178	-0.962544	-0.285594	-0.765875	-0.599024	-0.337454	-2.56717	0.344422	2.0409
-0.83296	-4.01283	-3.31871	-2.71098	-2.58634	-2.56572	-2.03634	-2.4018	-1.88058	-1.77645	-1.63271	-1.69289	-0.566875	-1.57156	-1.21814	-0.962512	-0.284884	-0.766284	-0.598377	-0.337001	-2.5679	0.344661	2.04263
-0.83248	-4.01394	-3.32059	-2.71062	-2.58594	-2.56697	-2.03662	-2.40313	-1.88134	-1.77643	-1.63305	-1.69359	-0.567028	-1.572	-1.21833	-0.962974	-0.283396	-0.766069	-0.597815	-0.336712	-2.56866	0.345169	2.0441
-0.832	-4.01455	-3.3201	-2.71035	-2.58554	-2.5683	-2.03698	-2.40422	-1.88251	-1.77631	-1.63349	-1.69412	-0.567128	-1.57267	-1.21826	-0.964089	-0.282239	-0.766168	-0.597166	-0.336176	-2.5704	0.345578	2.04501
-0.83152	-4.01487	-3.32103	-2.71028	-2.58479	-2.56854	-2.03708	-2.40497	-1.88264	-1.77635	-1.63409	-1.69498	-0.567334	-1.57329	-1.21822	-0.965021	-0.281449	-0.766234	-0.596527	-0.3355	-2.56956	0.345932	2.04585
-0.83104	-4.01577	-3.32081	-2.71062	-2.58446	-2.56943	-2.03732	-2.40672	-1.88322	-1.77616	-1.63485	-1.69593	-0.567502	-1.57321	-1.21799	-0.966141	-0.28059	-0.766221	-0.59614	-0.335113	-2.57021	0.346506	2.04721
-0.83056	-4.0166	-3.32018	-2.71063	-2.58415	-2.57009	-2.03757	-2.4082	-1.88313	-1.77604	-1.63508	-1.69671	-0.567575	-1.57386	-1.21742	-0.966622	-0.279915	-0.765904	-0.595344	-0.334841	-2.57106	0.347041	2.04864
-0.83008	-4.01737	-3.31987	-2.71057	-2.58369	-2.57093	-2.03753	-2.40952	-1.88379	-1.77615	-1.63572	-1.69718	-0.567229	-1.57446	-1.2172	-0.967389	-0.279151	-0.765387	-0.594829	-0.334576	-2.57292	0.347692	2.04965
-0.8296	-4.01858	-3.32032	-2.71099	-2.58335	-2.57152	-2.03778	-2.41077	-1.88484	-1.77619	-1.63668	-1.69814	-0.567099	-1.57493	-1.21714	-0.968176	-0.277946	-0.765148	-0.59409	-0.334047	-2.57354	0.348112	2.05155
-0.82912	-4.01924	-3.31987	-2.71117	-2.5832	-2.57264	-2.03822	-2.41099	-1.88527	-1.77612	-1.63725	-1.69899	-0.567122	-1.57531	-1.21678	-0.969266	-0.276901	-0.765344	-0.593652	-0.333669	-2.57429	0.348609	2.05335
-0.82864	-4.01953	-3.31903	-2.71156	-2.58241	-2.57343	-2.03842	-2.4117	-1.88552	-1.77624	-1.63853	-1.69994	-0.567139	-1.5766	-1.21652	-0.97032	-0.275833	-0.764432	-0.593076	-0.332977	-2.5751	0.349137	2.05428
-0.82816	-4.02059	-3.3185	-2.71179	-2.58204	-2.57419	-2.03862	-2.41314	-1.88612	-1.77615	-1.6391	-1.70096	-0.567227	-1.57738	-1.2156	-0.97144	-0.275287	-0.764417	-0.592381	-0.332666	-2.57571	0.350008	2.05651
-0.82768	-4.02121	-3.31875	-2.71228	-2.58164	-2.57499	-2.03885	-2.41384	-1.88624	-1.77621	-1.63991	-1.70155	-0.5674	-1.57829	-1.21672	-0.972484	-0.274392	-0.764357	-0.591951	-0.332275	-2.57617	0.350427	2.05777
-0.8272	-4.0221	-3.31961	-2.71315	-2.58062	-2.57621	-2.03921	-2.41478	-1.88683	-1.77572	-1.63982	-1.70252	-0.567515	-1.57944	-1.21686	-0.973437	-0.273486	-0.763923	-0.591445	-0.332193	-2.57668	0.350514	2.05901
-0.82672	-4.02293	-3.31928	-2.7133	-2.58024	-2.57681	-2.03961	-2.41589	-1.88707	-1.77562	-1.64095	-1.70329	-0.567158	-1.58012	-1.21712	-0.974216	-0.272764	-0.764157	-0.590868	-0.331803	-2.57743	0.351222	2.06002
-0.82624	-4.02359	-3.31911	-2.71386	-2.57977	-2.57769	-2.03988	-2.41702	-1.8876	-1.77553	-1.64207	-1.70367	-0.567117	-1.58078	-1.21658	-0.975572	-0.271862	-0.763877	-0.590484	-0.331335	-2.57816	0.351559	2.06186
-0.82576	-4.02429	-3.31809	-2.7141	-2.57923	-2.57877	-2.04035	-2.41823	-1.88873	-1.77534	-1.6431	-1.70425	-0.566667	-1.58174	-1.21615	-0.976328	-0.270532	-0.763777	-0.590031	-0.331159	-2.57953	0.352265	2.06246
-0.82528	-4.02538	-3.31757	-2.71427	-2.57877	-2.57941	-2.04064	-2.41984	-1.88944	-1.77551	-1.64356	-1.70412	-0.566616	-1.58214	-1.21611	-0.977468	-0.269845	-0.764172	-0.589606	-0.331341	-2.58037	0.352919	2.06335
-0.8248	-4.02591	-3.31811	-2.71443	-2.57834	-2.58004	-2.04132	-2.42091	-1.88974	-1.77528	-1.64374	-1.70456	-0.566652	-1.5828	-1.21563	-0.978482	-0.268617	-0.76524	-0.589204	-0.330945	-2.58128	0.353283	2.06426
-0.82432	-4.02599	-3.31909	-2.71453	-2.57828	-2.58018	-2.04189	-2.42173	-1.89049	-1.77515	-1.64387	-1.70547	-0.566439	-1.58308	-1.2159	-0.97916	-0.267679	-0.765305	-0.588623	-0.330474	-2.58192	0.354323	2.06596
-0.82384	-4.02684	-3.31979	-2.71452	-2.57778	-2.58078	-2.04225	-2.42323	-1.89164	-1.77491	-1.64434	-1.70638	-0.566068	-1.58372	-1.21658	-0.979923	-0.266941	-0.765242	-0.588341	-0.329941	-2.58222	0.354757	2.0664
-0.82336	-4.02747	-3.31977	-2.71491	-2.5773	-2.58047	-2.04262	-2.42384	-1.89323	-1.77498	-1.64383	-1.70719	-0.565651	-1.58447	-1.21539	-0.980661	-0.266083	-0.765161	-0.588119	-0.329688	-2.58241	0.356043	2.06759
-0.82288	-4.02815	-3.31927	-2.71504	-2.57696	-2.58002	-2.04284	-2.4247	-1.894	-1.77503	-1.64434	-1.70776	-0.565375	-1.58508	-1.21468	-0.98196	-0.265182	-0.765114	-0.587833	-0.328999	-2.58298	0.35716	2.06756
-0.8224	-4.02876	-3.31871	-2.71574	-2.57661	-2.57965	-2.04335	-2.42561	-1.89448	-1.77493	-1.6444	-1.7083	-0.565199	-1.58575	-1.21467	-0.983812	-0.263752	-0.764647	-0.587358	-0.3284	-2.58313	0.35865	2.06829
-0.82192	-4.02967	-3.31837	-2.71581	-2.57634	-2.57973	-2.04351	-2.42622	-1.89539	-1.77481	-1.64496	-1.70903	-0.565034	-1.58623	-1.21402	-0.984734	-0.262853	-0.765143	-0.58699	-0.328234	-2.58371	0.35901	2.06958
-0.82144	-4.03036	-3.31816	-2.71598	-2.57599	-2.57946	-2.04398	-2.427	-1.89675	-1.77506	-1.64507	-1.70971	-0.564982	-1.58688	-1.21377	-0.985004	-0.261782	-0.764207	-0.586518	-0.327634	-2.5847	0.359664	2.07046
-0.82096	-4.03172	-3.31787	-2.71605	-2.57568	-2.57988	-2.0441	-2.42758	-1.89701	-1.77518	-1.64489	-1.71071	-0.565157	-1.58739	-1.21433	-0.985991	-0.260214	-0.763743	-0.58626	-0.327136	-2.58485	0.360539	2.07092
-0.82048	-4.03251	-3.31821	-2.71648	-2.57566	-2.57987	-2.04453	-2.42842	-1.89848	-1.77487	-1.64452	-1.71168	-0.565264	-1.58784	-1.21365	-0.986813	-0.259386	-0.763317	-0.586025	-0.326642	-2.58485	0.361383	2.07241
-0.82	-4.03356	-3.3181	-2.71666	-2.57538	-2.58026	-2.04501	-2.42934	-1.89935	-1.77438	-1.64369	-1.71198	-0.565078	-1.58825	-1.21247	-0.987556	-0.258325	-0.76303	-0.585677	-0.32556	-2.58628	0.362163	2.07358
-0.81952	-4.03428	-3.31817	-2.71659	-2.57509	-2.58027	-2.04537	-2.4304	-1.9003	-1.77404	-1.64479	-1.71224	-0.565273	-1.58848	-1.21158	-0.988539	-0.256951	-0.762918	-0.58576	-0.325057	-2.58645	0.363204	2.07485
-0.81904	-4.03516	-3.31774	-2.71696	-2.57507	-2.58025	-2.04571	-2.4307	-1.90131	-1.77405	-1.64539	-1.71305	-0.564942	-1.58876	-1.21128	-0.989674	-0.255693	-0.763212	-0.585355	-0.324748	-2.58855	0.36405	2.0761
-0.81856	-4.03546	-3.3165	-2.71737	-2.57451	-2.57998	-2.0462	-2.4315	-1.90206	-1.77382	-1.64781	-1.71334	-0.56509	-1.58941	-1.21037	-0.990533	-0.254308	-0.76344	-0.584838	-0.324655	-2.58951	0.364876	2.07706
-0.81808	-4.0362	-3.31589	-2.71806	-2.57421	-2.58021	-2.04686	-2.43225	-1.90283	-1.77373	-1.64933	-1.71403	-0.565106	-1.58993	-1.21	-0.99102	-0.253206	-0.763141	-0.584385	-0.323806	-2.59046	0.365827	2.07764
-0.8176	-4.03643	-3.31418	-2.71858	-2.57392	-2.58066	-2.04705	-2.43305	-1.90352	-1.77363	-1.65105	-1.71417	-0.564953	-1.59086	-1.21018	-0.992101	-0.252139	-0.763086	-0.584037	-0.323247	-2.58877	0.366331	2.07938
-0.81712	-4.03672	-3.31369	-2.71881	-2.57283	-2.58007	-2.04726	-2.43352	-1.90393	-1.77364	-1.65174	-1.71527	-0.564619	-1.59146	-1.21006	-0.99289	-0.251507	-0.763435	-0.583637	-0.322833	-2.58939	0.367479	2.07959
-0.81664	-4.03703	-3.31319	-2.71886	-2.57196	-2.57993	-2.04763	-2.43396	-1.90485	-1.77343	-1.65267	-1.71623	-0.564666	-1.59192	-1.21015	-0.994361	-0.250583	-0.762921	-0.583341	-0.322673	-2.58929	0.368166	2.08042
-0.81616	-4.03746	-3.31297	-2.71924	-2.57139	-2.57929	-2.04811	-2.43465	-1.90526	-1.7732	-1.65424	-1.71642	-0.564508	-1.59283	-1.2102	-0.995037	-0.249765	-0.762809	-0.582798	-0.322406	-2.58865	0.368348	2.0816
-0.81568	-4.03801	-3.31245	-2.71964	-2.5708	-2.57876	-2.04863	-2.43495	-1.90589	-1.77318	-1.65917	-1.71684	-0.563948	-1.59368	-1.20975	-0.996033	-0.248876	-0.762385	-0.582398	-0.322051	-2.58786	0.369174	2.08249
-0.8152	-4.03828	-3.31308	-2.71973	-2.57028	-2.57907	-2.04886	-2.43546	-1.90655	-1.77326	-1.6615	-1.71743	-0.563537	-1.59439	-1.20959	-0.997143	-0.247634	-0.762066	-0.581765	-0.321957	-2.58723	0.369754	2.08362
-0.81472	-4.0389	-3.31402	-2.72027	-2.56969	-2.57894	-2.04921	-2.43644	-1.9073	-1.77278	-1.66144	-1.71799	-0.563039	-1.59497	-1.20926	-0.998608	-0.246855	-0.761664	-0.581259	-0.321368	-2.58639	0.370536	2.08451
-0.81424	-4.03928	-3.31413	-2.72076	-2.56918	-2.57832	-2.04961	-2.43707	-1.90783	-1.7727	-1.66055	-1.71843	-0.563031	-1.5953	-1.20905	-0.999623	-0.245819	-0.761238	-0.58097	-0.320709	-2.58586	0.371405	2.0865
-0.81376	-4.03984	-3.31363	-2.72088	-2.56878	-2.57821	-2.05004	-2.438	-1.90879	-1.77279	-1.66051	-1.71866	-0.563105	-1.59564	-1.2088	-1.00004	-0.244637	-0.760742	-0.580618	-0.320077	-2.58533	0.372232	2.08756
-0.81328	-4.04022	-3.31354	-2.72114	-2.56903	-2.57782	-2.05032	-2.43871	-1.90991	-1.77279	-1.66023	-1.71922	-0.563599	-1.5962	-1.20833	-1.00094	-0.243763	-0.760495	-0.579854	-0.319613	-2.58428	0.373452	2.08876
-0.8128	-4.04057	-3.3141	-2.72206	-2.5687	-2.5791	-2.05074	-2.44036	-1.91134	-1.77268	-1.6596	-1.71965	-0.563862	-1.59703	-1.20823	-1.00177	-0.243072	-0.760253	-0.579376	-0.318882	-2.5836	0.374259	2.0903
-0.81232	-4.04103	-3.31357	-2.72223	-2.56888	-2.57898	-2.0512	-2.44111	-1.91223	-1.77304	-1.6588	-1.72136	-0.564367	-1.59759	-1.20783	-1.00214	-0.241466	-0.760233	-0.579084	-0.318635	-2.58211	0.375165	2.09144
-0.81184	-4.04108	-3.31359	-2.72236	-2.56881	-2.57936	-2.05168	-2.44191	-1.91319	-1.77325	-1.65949	-1.72182	-0.564294	-1.59804	-1.20785	-1.00305	-0.240883	-0.760221	-0.578434	-0.318149	-2.58135	0.375705	2.09293
-0.81136	-4.04164	-3.31383	-2.72268	-2.56827	-2.57901	-2.05232	-2.44277	-1.91412	-1.77323	-1.66031	-1.72241	-0.564183	-1.59852	-1.20728	-1.0047	-0.239917	-0.760339	-0.577906	-0.317764	-2.58099	0.376765	2.09444
-0.81088	-4.04201	-3.31285	-2.7232	-2.56725	-2.57892	-2.05277	-2.44375	-1.91465	-1.77307	-1.66004	-1.72316	-0.56459	-1.59882	-1.20713	-1.00506	-0.239088	-0.760148	-0.577567	-0.317452	-2.57944	0.377693	2.09539
-0.8104	-4.04262	-3.31214	-2.72359	-2.56691	-2.57819	-2.05306	-2.44364	-1.91568	-1.77319	-1.65934	-1.72413	-0.565311	-1.59917	-1.20686	-1.0067	-0.23833	-0.760193	-0.577105	-0.316936	-2.57726	0.378526	2.09738
-0.80992	-4.04289	-3.31197	-2.72344	-2.56654	-2.5786	-2.05358	-2.44472	-1.91672	-1.77303	-1.65917	-1.72471	-0.565637	-1.60008	-1.20706	-1.00783	-0.237535	-0.759698	-0.576793	-0.31666	-2.57637	0.379294	2.09848
-0.80944	-4.04328	-3.31095	-2.7233	-2.56563	-2.57855	-2.05381	-2.44555	-1.91779	-1.77299	-1.65956	-1.72523	-0.565523	-1.60035	-1.20678	-1.00939	-0.237085	-0.759801	-0.576236	-0.315662	-2.5751	0.380453	2.09996
-0.80896	-4.04381	-3.31064	-2.72292	-2.56524	-2.57844	-2.05406	-2.44625	-1.9192	-1.77291	-1.65888	-1.72661	-0.565328	-1.60097	-1.20603	-1.01061	-0.236352	-0.759802	-0.575858	-0.315363	-2.57534	0.381456	2.10096
-0.80848	-4.04482	-3.31109	-2.72288	-2.56431	-2.57891	-2.0544	-2.44667	-1.92012	-1.7729	-1.65837	-1.72664	-0.565442	-1.60147	-1.2056	-1.01187	-0.235265	-0.759592	-0.575507	-0.315382	-2.57468	0.381923	2.10275
-0.808	-4.04634	-3.31114	-2.72292	-2.56354	-2.57902	-2.05485	-2.44734	-1.92196	-1.77297	-1.65813	-1.72748	-0.565143	-1.60176	-1.2049	-1.01309	-0.234175	-0.758807	-0.575277	-0.314817	-2.57283	0.38313	2.10427
-0.80752	-4.04694	-3.31001	-2.72348	-2.56343	-2.57967	-2.05535	-2.44771	-1.92343	-1.77298	-1.65818	-1.72824	-0.564977	-1.60206	-1.20467	-1.01403	-0.233437	-0.758816	-0.575085	-0.314286	-2.57136	0.383396	2.10604
-0.80704	-4.04762	-3.30927	-2.72357	-2.56255	-2.58006	-2.05561	-2.44831	-1.92448	-1.77309	-1.65806	-1.72889	-0.564737	-1.60253	-1.20457	-1.01524	-0.232451	-0.758861	-0.574468	-0.314195	-2.5717	0.383991	2.10768
-0.80656	-4.0484	-3.30954	-2.72354	-2.56199	-2.58034	-2.05599	-2.44896	-1.92541	-1.77332	-1.65785	-1.73026	-0.564254	-1.603	-1.20458	-1.01677	-0.231567	-0.758414	-0.573881	-0.313576	-2.57161	0.384139	2.1091
-0.80608	-4.04884	-3.30886	-2.72397	-2.56142	-2.58092	-2.05609	-2.4498	-1.92628	-1.77353	-1.65771	-1.73073	-0.563983	-1.60374	-1.2045	-1.01811	-0.23062	-0.758242	-0.573579	-0.313273	-2.5707	0.384887	2.11002
-0.8056	-4.04971	-3.30906	-2.72421	-2.56093	-2.58081	-2.05636	-2.44926	-1.92681	-1.77342	-1.65763	-1.73151	-0.563786	-1.60396	-1.20432	-1.0192	-0.229522	-0.758522	-0.573222	-0.313227	-2.57094	0.38576	2.11152
-0.80512	-4.05039	-3.3082	-2.7246	-2.56025	-2.58032	-2.05673	-2.44966	-1.92814	-1.7734	-1.65687	-1.73254	-0.563647	-1.60461	-1.20387	-1.02031	-0.228641	-0.757874	-0.572271	-0.313232	-2.57114	0.386829	2.11291
-0.80464	-4.05134	-3.30944	-2.72434	-2.55992	-2.58031	-2.0571	-2.45013	-1.92951	-1.77356	-1.65711	-1.73344	-0.563743	-1.60512	-1.20367	-1.02163	-0.227782	-0.75795	-0.571849	-0.312622	-2.57034	0.387498	2.11426
-0.80416	-4.05172	-3.30998	-2.7247	-2.55905	-2.58039	-2.05699	-2.45022	-1.93118	-1.77349	-1.65627	-1.73443	-0.563401	-1.60534	-1.20338	-1.0227	-0.226931	-0.757417	-0.571364	-0.312448	-2.57124	0.388086	2.1153
-0.80368	-4.05246	-3.30991	-2.72497	-2.55886	-2.58142	-2.05727	-2.45091	-1.93243	-1.77361	-1.65572	-1.73557	-0.563226	-1.60613	-1.20337	-1.02373	-0.225861	-0.757357	-0.571053	-0.312133	-2.57109	0.388681	2.11665
-0.8032	-4.05295	-3.31247	-2.72469	-2.55811	-2.58195	-2.05787	-2.45136	-1.93299	-1.77368	-1.65508	-1.73651	-0.562978	-1.60651	-1.20373	-1.02431	-0.224799	-0.757495	-0.570644	-0.312173	-2.57098	0.388821	2.11805
-0.80272	-4.0533	-3.31187	-2.724	-2.55768	-2.58156	-2.05807	-2.45149	-1.93414	-1.77365	-1.65428	-1.73691	-0.562806	-1.60704	-1.20382	-1.0256	-0.223694	-0.756938	-0.570456	-0.311435	-2.56981	0.389292	2.11938
-0.80224	-4.054	-3.31341	-2.72355	-2.55741	-2.58182	-2.05836	-2.45221	-1.93512	-1.77363	-1.65579	-1.73786	-0.562497	-1.60741	-1.20352	-1.02693	-0.222808	-0.756582	-0.570218	-0.310648	-2.5693	0.389742	2.12168
-0.80176	-4.05482	-3.31422	-2.72316	-2.55668	-2.58153	-2.05853	-2.4528	-1.9364	-1.77343	-1.655	-1.73844	-0.56205	-1.60801	-1.20296	-1.0284	-0.2217	-0.756229	-0.570162	-0.310252	-2.5694	0.390311	2.12292
-0.80128	-4.05562	-3.31426	-2.72352	-2.55651	-2.58141	-2.05877	-2.45298	-1.93747	-1.7735	-1.65312	-1.73976	-0.561891	-1.60851	-1.20301	-1.02985	-0.221001	-0.756783	-0.569828	-0.309976	-2.56888	0.391334	2.12367
-0.8008	-4.05649	-3.31408	-2.72341	-2.55617	-2.582	-2.05901	-2.45349	-1.93844	-1.77332	-1.65186	-1.7409	-0.561455	-1.60906	-1.20231	-1.03106	-0.220265	-0.756184	-0.569566	-0.310003	-2.56973	0.391786	2.12518
-0.80032	-4.05727	-3.31333	-2.72402	-2.55588	-2.58188	-2.05926	-2.45441	-1.93904	-1.77304	-1.65122	-1.74138	-0.561168	-1.60969	-1.20178	-1.03272	-0.21932	-0.75551	-0.569211	-0.309485	-2.56925	0.392595	2.12657
-0.79984	-4.0583	-3.31198	-2.72431	-2.55569	-2.58161	-2.05963	-2.45483	-1.93949	-1.77305	-1.65145	-1.74264	-0.561217	-1.61025	-1.20116	-1.03361	-0.218375	-0.754911	-0.568662	-0.309132	-2.56852	0.393195	2.12767
-0.79936	-4.05908	-3.3129	-2.72449	-2.55519	-2.58196	-2.06005	-2.45594	-1.94014	-1.77312	-1.65045	-1.74398	-0.560802	-1.61062	-1.20074	-1.03502	-0.217193	-0.755114	-0.56821	-0.308553	-2.56836	0.393337	2.129
-0.79888	-4.05989	-3.3139	-2.7246	-2.55475	-2.58175	-2.06007	-2.45692	-1.94104	-1.77329	-1.64942	-1.74429	-0.560573	-1.61083	-1.20083	-1.03602	-0.215901	-0.755994	-0.567497	-0.308028	-2.56875	0.393834	2.13017
-0.7984	-4.06032	-3.31272	-2.72475	-2.55453	-2.58186	-2.06034	-2.458	-1.94227	-1.77321	-1.6491	-1.74422	-0.560133	-1.61171	-1.20082	-1.03713	-0.21532	-0.755275	-0.566879	-0.307707	-2.56897	0.394623	2.13123
-0.79792	-4.06086	-3.31241	-2.72497	-2.55404	-2.58199	-2.06061	-2.45876	-1.94306	-1.7736	-1.65026	-1.74479	-0.560126	-1.6122	-1.2007	-1.03865	-0.213894	-0.75548	-0.566222	-0.307615	-2.56893	0.394907	2.13289
-0.79744	-4.06099	-3.31276	-2.72532	-2.55431	-2.58186	-2.06085	-2.46	-1.94395	-1.77378	-1.65051	-1.74495	-0.559631	-1.61268	-1.20071	-1.03967	-0.212841	-0.755247	-0.565588	-0.306807	-2.57014	0.395545	2.13389
-0.79696	-4.06227	-3.31259	-2.72567	-2.55372	-2.5819	-2.06118	-2.46121	-1.94447	-1.774	-1.65021	-1.74592	-0.559579	-1.61351	-1.20086	-1.04139	-0.211979	-0.755149	-0.565263	-0.306341	-2.57099	0.396284	2.1346
-0.79648	-4.06308	-3.31124	-2.72579	-2.55322	-2.58161	-2.06152	-2.46219	-1.94505	-1.77405	-1.6498	-1.74599	-0.559179	-1.61386	-1.20062	-1.04255	-0.210869	-0.7547	-0.564668	-0.305876	-2.571	0.396851	2.13586
-0.796	-4.06383	-3.31211	-2.72582	-2.55358	-2.58197	-2.06169	-2.46314	-1.94562	-1.7744	-1.64868	-1.7469	-0.558861	-1.61425	-1.2004	-1.04397	-0.209868	-0.754311	-0.564205	-0.305168	-2.5715	0.39725	2.13706
-0.79552	-4.06401	-3.31095	-2.72565	-2.55372	-2.58282	-2.06202	-2.46414	-1.9468	-1.77458	-1.65049	-1.74776	-0.558737	-1.6145	-1.20069	-1.04555	-0.209296	-0.75461	-0.563605	-0.304763	-2.5709	0.39763	2.13906
-0.79504	-4.06424	-3.30916	-2.72537	-2.55329	-2.58318	-2.06225	-2.46554	-1.94752	-1.77451	-1.64977	-1.74805	-0.557938	-1.61475	-1.20025	-1.04678	-0.208338	-0.754262	-0.562929	-0.304183	-2.57218	0.398026	2.14046
-0.79456	-4.06516	-3.30859	-2.72556	-2.55286	-2.58354	-2.06239	-2.46601	-1.94818	-1.77453	-1.64895	-1.74893	-0.557421	-1.61522	-1.19967	-1.04774	-0.207664	-0.753801	-0.562448	-0.303812	-2.57329	0.398513	2.14132
-0.79408	-4.06587	-3.3064	-2.72548	-2.55282	-2.58354	-2.06266	-2.46704	-1.94896	-1.77467	-1.64857	-1.7503	-0.557257	-1.61544	-1.19979	-1.04916	-0.206728	-0.753246	-0.561743	-0.303336	-2.57329	0.399243	2.14255
-0.7936	-4.06647	-3.30658	-2.72561	-2.55304	-2.58361	-2.06277	-2.46727	-1.94938	-1.77492	-1.65005	-1.75102	-0.55737	-1.61586	-1.19898	-1.05026	-0.20598	-0.75286	-0.561208	-0.302726	-2.57151	0.399439	2.14323
-0.79312	-4.06668	-3.30707	-2.72571	-2.55274	-2.58392	-2.06297	-2.46827	-1.95011	-1.77499	-1.64926	-1.75197	-0.557405	-1.61646	-1.19908	-1.05115	-0.205312	-0.752638	-0.560528	-0.3023	-2.57266	0.39997	2.14437
-0.79264	-4.06657	-3.30672	-2.72583	-2.55269	-2.58423	-2.06326	-2.46907	-1.95121	-1.77502	-1.6485	-1.75296	-0.557249	-1.617	-1.1987	-1.05226	-0.204372	-0.752265	-0.560012	-0.301606	-2.57342	0.40075	2.14515
-0.79216	-4.06779	-3.3074	-2.72591	-2.55225	-2.58434	-2.06365	-2.47063	-1.95275	-1.77511	-1.64618	-1.75364	-0.556964	-1.61777	-1.1985	-1.05325	-0.20348	-0.751756	-0.559354	-0.300809	-2.57258	0.40101	2.14612
-0.79168	-4.06798	-3.3063	-2.7257	-2.55202	-2.58453	-2.06384	-2.4715	-1.95346	-1.77545	-1.64581	-1.75427	-0.557061	-1.61885	-1.19833	-1.05489	-0.202607	-0.751304	-0.558731	-0.299755	-2.57287	0.401491	2.14769
-0.7912	-4.06829	-3.30591	-2.72588	-2.5515	-2.58503	-2.06434	-2.47238	-1.95422	-1.77559	-1.64499	-1.75545	-0.55686	-1.61928	-1.19845	-1.05646	-0.201621	-0.751424	-0.558161	-0.298934	-2.57355	0.402132	2.14866
-0.79072	-4.06857	-3.30557	-2.72556	-2.55108	-2.58505	-2.06473	-2.47368	-1.9549	-1.77545	-1.6435	-1.75628	-0.556382	-1.62037	-1.19795	-1.0577	-0.200628	-0.751415	-0.557634	-0.298264	-2.57343	0.402358	2.14905
-0.79024	-4.06954	-3.30519	-2.72498	-2.55068	-2.58512	-2.06482	-2.47525	-1.95544	-1.77532	-1.64232	-1.75665	-0.556487	-1.62127	-1.19746	-1.05948	-0.199439	-0.750125	-0.557001	-0.297847	-2.5741	0.40294	2.15001
-0.78976	-4.07044	-3.303	-2.72491	-2.55116	-2.585	-2.065	-2.47591	-1.95645	-1.77558	-1.64092	-1.75705	-0.556365	-1.62215	-1.19741	-1.06064	-0.19839	-0.750102	-0.556432	-0.29736	-2.57401	0.403397	2.1505
-0.78928	-4.07115	-3.30222	-2.72487	-2.55116	-2.58527	-2.06498	-2.47725	-1.95705	-1.77605	-1.64018	-1.75785	-0.555964	-1.62282	-1.19758	-1.06165	-0.197308	-0.75021	-0.555743	-0.296796	-2.57432	0.403418	2.15176
-0.7888	-4.0715	-3.30137	-2.72446	-2.55053	-2.58556	-2.06512	-2.47731	-1.95788	-1.77612	-1.63814	-1.75835	-0.555271	-1.62335	-1.19679	-1.06323	-0.196163	-0.750387	-0.555157	-0.296291	-2.57508	0.403773	2.15257
-0.78832	-4.07208	-3.30067	-2.72394	-2.55002	-2.58551	-2.06533	-2.47817	-1.95861	-1.77619	-1.6373	-1.75943	-0.554789	-1.62366	-1.19631	-1.06493	-0.195026	-0.75017	-0.554964	-0.295733	-2.57461	0.404693	2.15339
-0.78784	-4.07303	-3.29977	-2.7234	-2.55028	-2.58583	-2.06561	-2.47912	-1.95905	-1.77608	-1.63612	-1.7601	-0.55435	-1.62417	-1.19615	-1.06625	-0.19392	-0.749165	-0.554459	-0.295167	-2.57337	0.405076	2.15382
-0.78736	-4.07355	-3.29592	-2.72303	-2.54994	-2.58568	-2.06586	-2.47948	-1.96012	-1.77645	-1.63662	-1.76118	-0.553536	-1.62505	-1.19561	-1.06786	-0.193288	-0.7485	-0.553736	-0.294791	-2.57289	0.405488	2.15468
-0.78688	-4.07393	-3.29532	-2.72328	-2.55018	-2.5862	-2.066	-2.48062	-1.96109	-1.77622	-1.63531	-1.76198	-0.553156	-1.62587	-1.19559	-1.06901	-0.192372	-0.748322	-0.553091	-0.29415	-2.57292	0.405848	2.1555
-0.7864	-4.07379	-3.29519	-2.72335	-2.55081	-2.58565	-2.06616	-2.48087	-1.96203	-1.77619	-1.63363	-1.76277	-0.552736	-1.62643	-1.19532	-1.07045	-0.191538	-0.748666	-0.552519	-0.293628	-2.57236	0.405984	2.15642
-0.78592	-4.07435	-3.29319	-2.72336	-2.55093	-2.58549	-2.06632	-2.48177	-1.96244	-1.77614	-1.6333	-1.76389	-0.552553	-1.62685	-1.19469	-1.07118	-0.190826	-0.748862	-0.551878	-0.2928	-2.572	0.406602	2.15723
-0.78544	-4.0746	-3.29314	-2.72332	-2.55084	-2.5849	-2.06653	-2.48267	-1.96345	-1.77616	-1.63362	-1.76476	-0.55214	-1.62745	-1.19441	-1.07248	-0.189901	-0.748567	-0.551177	-0.291961	-2.5721	0.407032	2.1581
-0.78496	-4.07479	-3.29201	-2.72316	-2.55117	-2.58475	-2.06654	-2.48422	-1.96427	-1.77621	-1.632	-1.76574	-0.55185	-1.62798	-1.19457	-1.07363	-0.189028	-0.748252	-0.550682	-0.291233	-2.57216	0.40672	2.16
-0.78448	-4.07502	-3.29218	-2.72321	-2.55128	-2.58435	-2.0669	-2.48502	-1.96528	-1.77653	-1.63257	-1.76655	-0.551206	-1.6283	-1.19352	-1.07491	-0.188255	-0.748018	-0.549737	-0.290456	-2.57148	0.406606	2.16139
-0.784	-4.07533	-3.29146	-2.72346	-2.55061	-2.58451	-2.06705	-2.48631	-1.96613	-1.77634	-1.63152	-1.76787	-0.550856	-1.62901	-1.19376	-1.07603	-0.187452	-0.748157	-0.548924	-0.289869	-2.57121	0.406896	2.1624
-0.78352	-4.07574	-3.2904	-2.72368	-2.55025	-2.58466	-2.06714	-2.48742	-1.96694	-1.77612	-1.63133	-1.76884	-0.55014	-1.62931	-1.19393	-1.0767	-0.186392	-0.747879	-0.548319	-0.289236	-2.5707	0.407015	2.16319
-0.78304	-4.07604	-3.2885	-2.72358	-2.54995	-2.58497	-2.06726	-2.48883	-1.96792	-1.77608	-1.63131	-1.77028	-0.549856	-1.62947	-1.19395	-1.07788	-0.185147	-0.747489	-0.547641	-0.288431	-2.57161	0.407201	2.16385
-0.78256	-4.07629	-3.28819	-2.724	-2.54931	-2.585	-2.06748	-2.49017	-1.96935	-1.77608	-1.63018	-1.77155	-0.549123	-1.63001	-1.19369	-1.07876	-0.183825	-0.747792	-0.54674	-0.28798	-2.56935	0.407683	2.16512
-0.78208	-4.07652	-3.28705	-2.7242	-2.54884	-2.58524	-2.06768	-2.49116	-1.97019	-1.77585	-1.63003	-1.77276	-0.548999	-1.63017	-1.19302	-1.07976	-0.183053	-0.747281	-0.545804	-0.287122	-2.56909	0.407746	2.16603
-0.7816	-4.07703	-3.28688	-2.7242	-2.54912	-2.58502	-2.06752	-2.49121	-1.97092	-1.77577	-1.63114	-1.77352	-0.54863	-1.63089	-1.19278	-1.08052	-0.182295	-0.747174	-0.544986	-0.286549	-2.56892	0.40768	2.16743
-0.78112	-4.07722	-3.28708	-2.72436	-2.54888	-2.58493	-2.06766	-2.49218	-1.97209	-1.77553	-1.63089	-1.77384	-0.548169	-1.63093	-1.19261	-1.08166	-0.181346	-0.747181	-0.544479	-0.285893	-2.56968	0.408337	2.1684
-0.78064	-4.07721	-3.28717	-2.72474	-2.54898	-2.58466	-2.06803	-2.49291	-1.97394	-1.77537	-1.63026	-1.77442	-0.548121	-1.63114	-1.19242	-1.08303	-0.18071	-0.748067	-0.543819	-0.285196	-2.5703	0.408401	2.16963
-0.78016	-4.07698	-3.28751	-2.7249	-2.54903	-2.58522	-2.06806	-2.49385	-1.97556	-1.77547	-1.63149	-1.77536	-0.547964	-1.63154	-1.19224	-1.08399	-0.179837	-0.748424	-0.542858	-0.284436	-2.57075	0.408474	2.17102
-0.77968	-4.07749	-3.28654	-2.72449	-2.54872	-2.58486	-2.06832	-2.49506	-1.97673	-1.77549	-1.63099	-1.7758	-0.548034	-1.63172	-1.19306	-1.08503	-0.178882	-0.748709	-0.54247	-0.283674	-2.57053	0.408446	2.1728
-0.7792	-4.07753	-3.28662	-2.72485	-2.54871	-2.58455	-2.06833	-2.49608	-1.97787	-1.77564	-1.63043	-1.77652	-0.547453	-1.63218	-1.19313	-1.08581	-0.178005	-0.748888	-0.541659	-0.282884	-2.57117	0.40827	2.17358
-0.77872	-4.07813	-3.28655	-2.72485	-2.54827	-2.58487	-2.06819	-2.49677	-1.9787	-1.77564	-1.62957	-1.77671	-0.547206	-1.63271	-1.19321	-1.08663	-0.177113	-0.749273	-0.541036	-0.282569	-2.57171	0.408728	2.17508
-0.77824	-4.07814	-3.28703	-2.72483	-2.54809	-2.58538	-2.06847	-2.49773	-1.98058	-1.77544	-1.62942	-1.77734	-0.546519	-1.63265	-1.19281	-1.0878	-0.176248	-0.74911	-0.540268	-0.282184	-2.57084	0.409104	2.17597
-0.77776	-4.07844	-3.28872	-2.72531	-2.54761	-2.58532	-2.06848	-2.49884	-1.98195	-1.77587	-1.63042	-1.77793	-0.546333	-1.63332	-1.19268	-1.08937	-0.175421	-0.748746	-0.540027	-0.281432	-2.57061	0.409406	2.17655
-0.77728	-4.0785	-3.28998	-2.7251	-2.54731	-2.58552	-2.06872	-2.50004	-1.98303	-1.77593	-1.63189	-1.77865	-0.545975	-1.63405	-1.19239	-1.09097	-0.174608	-0.749318	-0.539398	-0.280717	-2.57004	0.409542	2.17681
-0.7768	-4.07895	-3.29151	-2.72527	-2.54704	-2.58551	-2.06879	-2.50087	-1.98401	-1.77598	-1.63147	-1.7793	-0.545518	-1.63477	-1.19243	-1.09245	-0.173595	-0.749209	-0.538782	-0.279749	-2.56936	0.409474	2.17789
-0.77632	-4.07908	-3.29243	-2.72511	-2.54685	-2.58464	-2.06916	-2.5016	-1.98493	-1.77591	-1.63135	-1.7799	-0.54496	-1.63533	-1.19276	-1.09347	-0.172572	-0.749155	-0.537888	-0.278547	-2.56806	0.409795	2.17844
-0.77584	-4.0792	-3.29391	-2.72549	-2.54711	-2.58409	-2.06955	-2.5019	-1.98597	-1.77607	-1.63195	-1.78077	-0.544553	-1.63618	-1.19264	-1.0941	-0.17181	-0.749519	-0.53699	-0.277667	-2.56809	0.409942	2.17951
-0.77536	-4.0795	-3.295	-2.72564	-2.54692	-2.58457	-2.06991	-2.50323	-1.98726	-1.77584	-1.63243	-1.78164	-0.544025	-1.63664	-1.19241	-1.09477	-0.171099	-0.749946	-0.536378	-0.277146	-2.56716	0.410053	2.18017
-0.77488	-4.07993	-3.29694	-2.72565	-2.54706	-2.58456	-2.07018	-2.50426	-1.98845	-1.77568	-1.63288	-1.78198	-0.543446	-1.63727	-1.1923	-1.09582	-0.17006	-0.750277	-0.536114	-0.276215	-2.56676	0.410663	2.18147
-0.7744	-4.08071	-3.29744	-2.7258	-2.54764	-2.58513	-2.07028	-2.50521	-1.98933	-1.77584	-1.63305	-1.78232	-0.543175	-1.63763	-1.19208	-1.0965	-0.169257	-0.750744	-0.535386	-0.275424	-2.56663	0.410993	2.1823
-0.77392	-4.08066	-3.29805	-2.72546	-2.54721	-2.58476	-2.07051	-2.50603	-1.99022	-1.77568	-1.63439	-1.78297	-0.542658	-1.63778	-1.19213	-1.09741	-0.168184	-0.751442	-0.534975	-0.274735	-2.56563	0.411263	2.18345
-0.77344	-4.08101	-3.29897	-2.72587	-2.54716	-2.5844	-2.07065	-2.50732	-1.99115	-1.77574	-1.63461	-1.78394	-0.542329	-1.63816	-1.19199	-1.09876	-0.167458	-0.751527	-0.53428	-0.273998	-2.56667	0.412063	2.18414
-0.77296	-4.08107	-3.2991	-2.72626	-2.54704	-2.58417	-2.07077	-2.5077	-1.99216	-1.77593	-1.63594	-1.78452	-0.541653	-1.63849	-1.19177	-1.09952	-0.166694	-0.751645	-0.533635	-0.273582	-2.56477	0.41231	2.18461
-0.77248	-4.08187	-3.29996	-2.72706	-2.54737	-2.58454	-2.07075	-2.50909	-1.99293	-1.77591	-1.63796	-1.78513	-0.540928	-1.63875	-1.1911	-1.10049	-0.165589	-0.752052	-0.53305	-0.273144	-2.56438	0.412512	2.18564
-0.772	-4.08267	-3.30136	-2.72729	-2.54744	-2.58425	-2.07103	-2.50955	-1.99414	-1.77606	-1.6388	-1.78556	-0.540174	-1.6394	-1.19067	-1.10125	-0.164662	-0.7518	-0.532588	-0.272477	-2.56421	0.413249	2.1868
-0.77152	-4.08286	-3.30325	-2.72728	-2.54796	-2.58388	-2.07107	-2.50999	-1.99526	-1.77643	-1.6411	-1.78592	-0.539528	-1.63978	-1.19005	-1.10201	-0.163842	-0.752155	-0.531956	-0.271613	-2.56505	0.413377	2.18765
-0.77104	-4.08348	-3.30579	-2.72756	-2.54812	-2.584	-2.07124	-2.50986	-1.99634	-1.77631	-1.64129	-1.7863	-0.538734	-1.64034	-1.18943	-1.10237	-0.163217	-0.752881	-0.531538	-0.270803	-2.56553	0.413491	2.18864
-0.77056	-4.08386	-3.30648	-2.72748	-2.54788	-2.58423	-2.07134	-2.51036	-1.99626	-1.77619	-1.64235	-1.78662	-0.538021	-1.64068	-1.18923	-1.1031	-0.162646	-0.753024	-0.530939	-0.270138	-2.56476	0.413623	2.18892
-0.77008	-4.08464	-3.30699	-2.72713	-2.54824	-2.58443	-2.07131	-2.51083	-1.99725	-1.77649	-1.64351	-1.78717	-0.537391	-1.64118	-1.18945	-1.10382	-0.161752	-0.753429	-0.530139	-0.269168	-2.56351	0.414029	2.19021
-0.7696	-4.08526	-3.30692	-2.72736	-2.54806	-2.58541	-2.07141	-2.51107	-1.99823	-1.77666	-1.64481	-1.78757	-0.536519	-1.64192	-1.18903	-1.10445	-0.161555	-0.754132	-0.529595	-0.268943	-2.56307	0.41462	2.19096
-0.76912	-4.08557	-3.30724	-2.72754	-2.54789	-2.58617	-2.07153	-2.51125	-1.99908	-1.77685	-1.64545	-1.78835	-0.536068	-1.64248	-1.18858	-1.10498	-0.160867	-0.754198	-0.529045	-0.268098	-2.56117	0.414722	2.19089
-0.76864	-4.08634	-3.30768	-2.72839	-2.54746	-2.58713	-2.0717	-2.51252	-2.00011	-1.77675	-1.64633	-1.78902	-0.535727	-1.64338	-1.18818	-1.10583	-0.160279	-0.753896	-0.528696	-0.267216	-2.56041	0.41517	2.19149
-0.76816	-4.08677	-3.30686	-2.72871	-2.54748	-2.58797	-2.07174	-2.51354	-2.00148	-1.77676	-1.648	-1.78969	-0.53529	-1.64382	-1.18822	-1.1069	-0.159677	-0.754829	-0.5282	-0.266557	-2.55964	0.415373	2.19239
-0.76768	-4.08801	-3.3078	-2.72892	-2.54697	-2.58824	-2.07174	-2.51431	-2.00236	-1.77657	-1.64917	-1.7901	-0.534712	-1.64442	-1.18791	-1.10793	-0.1588	-0.75565	-0.52722	-0.265686	-2.55823	0.415883	2.19309
-0.7672	-4.08867	-3.30804	-2.72901	-2.54675	-2.58886	-2.07191	-2.51458	-2.00347	-1.77679	-1.65264	-1.79076	-0.53422	-1.64514	-1.18734	-1.10884	-0.158302	-0.756368	-0.526809	-0.264968	-2.55662	0.416423	2.19344
-0.76672	-4.08902	-3.30763	-2.72891	-2.54602	-2.58956	-2.07209	-2.51505	-2.00428	-1.77704	-1.65508	-1.79154	-0.533615	-1.64539	-1.18711	-1.1098	-0.15736	-0.756947	-0.526486	-0.264193	-2.55428	0.416425	2.19424
-0.76624	-4.08946	-3.3075	-2.72911	-2.54577	-2.58929	-2.07219	-2.51558	-2.0051	-1.77679	-1.65708	-1.79217	-0.533122	-1.64559	-1.18641	-1.11053	-0.156863	-0.758052	-0.526113	-0.263738	-2.55249	0.416409	2.19549
-0.76576	-4.09009	-3.30817	-2.72927	-2.54503	-2.58955	-2.07236	-2.51594	-2.00609	-1.77687	-1.65783	-1.79269	-0.532607	-1.64612	-1.18642	-1.1112	-0.156328	-0.758184	-0.525675	-0.262701	-2.55131	0.416463	2.19599
-0.76528	-4.09117	-3.30777	-2.72958	-2.54432	-2.58938	-2.07259	-2.51669	-2.00685	-1.7769	-1.66156	-1.79418	-0.532136	-1.64633	-1.18622	-1.11243	-0.155646	-0.759031	-0.525384	-0.26187	-2.54997	0.416492	2.19684
-0.7648	-4.09205	-3.30865	-2.72972	-2.54439	-2.59085	-2.07239	-2.51766	-2.0079	-1.77664	-1.66341	-1.79535	-0.531295	-1.64649	-1.1861	-1.1133	-0.154925	-0.759534	-0.525053	-0.261365	-2.54978	0.416881	2.1972
-0.76432	-4.09271	-3.31071	-2.72955	-2.54423	-2.59079	-2.07242	-2.5183	-2.00904	-1.77648	-1.6643	-1.79582	-0.530094	-1.64673	-1.18573	-1.11461	-0.153785	-0.759876	-0.524783	-0.260621	-2.54827	0.41711	2.1975
-0.76384	-4.09319	-3.31173	-2.72949	-2.54331	-2.59137	-2.07249	-2.51872	-2.01029	-1.77658	-1.66587	-1.79702	-0.529008	-1.64713	-1.18515	-1.11577	-0.152876	-0.759989	-0.52449	-0.25988	-2.54564	0.417151	2.19781
-0.76336	-4.09353	-3.312	-2.7299	-2.54307	-2.59097	-2.07232	-2.51888	-2.0117	-1.77674	-1.66754	-1.79805	-0.528413	-1.64719	-1.18453	-1.11663	-0.152033	-0.760444	-0.524107	-0.259197	-2.54584	0.417306	2.19826
-0.76288	-4.09415	-3.31248	-2.73028	-2.54193	-2.5916	-2.07232	-2.51972	-2.01216	-1.77652	-1.66852	-1.79903	-0.527846	-1.64738	-1.18414	-1.11787	-0.151767	-0.760816	-0.523515	-0.258565	-2.54609	0.417613	2.19938
-0.7624	-4.09473	-3.31224	-2.73034	-2.54122	-2.59205	-2.07239	-2.51989	-2.01313	-1.77631	-1.6697	-1.79988	-0.527489	-1.64755	-1.18391	-1.11896	-0.151372	-0.761378	-0.522724	-0.257761	-2.54633	0.416904	2.19971
-0.76192	-4.09459	-3.3124	-2.73027	-2.54047	-2.59217	-2.07261	-2.52061	-2.01401	-1.77612	-1.67059	-1.80055	-0.526702	-1.64759	-1.18349	-1.12014	-0.150678	-0.762167	-0.52217	-0.257077	-2.5464	0.416989	2.20146
-0.76144	-4.09525	-3.3129	-2.73054	-2.53962	-2.59273	-2.07258	-2.52067	-2.01515	-1.77593	-1.67266	-1.80092	-0.526008	-1.64781	-1.18361	-1.12072	-0.149974	-0.762601	-0.521756	-0.256242	-2.54663	0.417101	2.20165
-0.76096	-4.09567	-3.31281	-2.73065	-2.53891	-2.59355	-2.07282	-2.52151	-2.01607	-1.7762	-1.67508	-1.80186	-0.526303	-1.64803	-1.18361	-1.12163	-0.14927	-0.762341	-0.52087	-0.255508	-2.54616	0.417275	2.20198
-0.76048	-4.09636	-3.3135	-2.73074	-2.53819	-2.59443	-2.07282	-2.52227	-2.01659	-1.77641	-1.67886	-1.80292	-0.525433	-1.64835	-1.18345	-1.12221	-0.148565	-0.762661	-0.520319	-0.254462	-2.5458	0.417011	2.20226
-0.76	-4.09662	-3.31414	-2.73019	-2.53772	-2.59478	-2.07277	-2.52268	-2.01745	-1.77646	-1.68037	-1.80348	-0.525266	-1.64872	-1.18327	-1.1231	-0.147721	-0.763406	-0.519674	-0.253652	-2.54644	0.417204	2.203
-0.75952	-4.09704	-3.31541	-2.72991	-2.53713	-2.59518	-2.07279	-2.52321	-2.01801	-1.77624	-1.68206	-1.80366	-0.524664	-1.64941	-1.18339	-1.12342	-0.147212	-0.764709	-0.519191	-0.253068	-2.54491	0.417157	2.20365
-0.75904	-4.09747	-3.31582	-2.72981	-2.53664	-2.59641	-2.07266	-2.52374	-2.01886	-1.77626	-1.68407	-1.80399	-0.524254	-1.6499	-1.18305	-1.12382	-0.146325	-0.764717	-0.518855	-0.252133	-2.54426	0.417467	2.20408
-0.75856	-4.09799	-3.31563	-2.72995	-2.53527	-2.59721	-2.07271	-2.52492	-2.01967	-1.77646	-1.68596	-1.80493	-0.523791	-1.65006	-1.1825	-1.12448	-0.145597	-0.765078	-0.518388	-0.251206	-2.54315	0.417235	2.20484
-0.75808	-4.09891	-3.31518	-2.73027	-2.53489	-2.59791	-2.07255	-2.52567	-2.02066	-1.77643	-1.68708	-1.80564	-0.52255	-1.65019	-1.18214	-1.12538	-0.144774	-0.765591	-0.51786	-0.251114	-2.54386	0.417312	2.205
-0.7576	-4.0995	-3.31544	-2.73014	-2.5343	-2.59881	-2.07277	-2.52595	-2.02143	-1.77654	-1.6886	-1.80597	-0.521909	-1.65033	-1.18123	-1.12639	-0.143986	-0.766543	-0.517599	-0.250084	-2.54293	0.417343	2.20562
-0.75712	-4.09983	-3.31564	-2.73038	-2.53365	-2.59937	-2.07282	-2.52617	-2.02205	-1.77665	-1.69024	-1.8064	-0.522002	-1.65033	-1.18082	-1.12726	-0.143293	-0.766713	-0.517	-0.24945	-2.54019	0.417333	2.20593
-0.75664	-4.10089	-3.31543	-2.73019	-2.53296	-2.60027	-2.07288	-2.52635	-2.02307	-1.7765	-1.69184	-1.80636	-0.521372	-1.65011	-1.1807	-1.12835	-0.142656	-0.767146	-0.516638	-0.248643	-2.53972	0.417504	2.20618
-0.75616	-4.10136	-3.31525	-2.72991	-2.53278	-2.60008	-2.07277	-2.52643	-2.02432	-1.7767	-1.6927	-1.80632	-0.520486	-1.65036	-1.18103	-1.12915	-0.14179	-0.767903	-0.515891	-0.247905	-2.53887	0.417347	2.20654
-0.75568	-4.10254	-3.31537	-2.72992	-2.5326	-2.60018	-2.07274	-2.527	-2.02554	-1.7766	-1.69427	-1.80663	-0.520221	-1.65034	-1.18059	-1.12946	-0.140975	-0.768525	-0.515373	-0.247217	-2.53851	0.417187	2.20686
-0.7552	-4.10333	-3.31412	-2.72989	-2.53223	-2.60023	-2.07292	-2.52691	-2.02618	-1.77675	-1.69487	-1.80728	-0.519898	-1.65017	-1.18044	-1.12995	-0.140069	-0.769223	-0.515025	-0.246323	-2.53727	0.416739	2.20717
-0.75472	-4.10412	-3.31401	-2.7295	-2.53185	-2.60024	-2.07293	-2.52741	-2.02665	-1.77642	-1.69607	-1.80825	-0.519391	-1.65016	-1.18018	-1.13111	-0.139067	-0.769418	-0.51464	-0.245487	-2.53699	0.416726	2.2074
-0.75424	-4.10473	-3.3134	-2.72958	-2.53173	-2.6012	-2.07286	-2.52762	-2.02743	-1.77592	-1.69671	-1.80884	-0.519665	-1.65023	-1.17947	-1.1317	-0.138348	-0.770246	-0.51448	-0.244465	-2.5371	0.416996	2.20785
-0.75376	-4.10553	-3.31337	-2.73003	-2.53136	-2.60164	-2.07277	-2.52763	-2.02826	-1.77596	-1.69827	-1.80947	-0.519117	-1.65023	-1.17912	-1.13273	-0.137797	-0.770848	-0.514035	-0.243696	-2.5354	0.417255	2.20816
-0.75328	-4.10703	-3.31333	-2.72992	-2.53079	-2.60052	-2.0728	-2.52835	-2.02925	-1.77594	-1.69892	-1.81006	-0.518821	-1.65029	-1.1792	-1.13332	-0.137206	-0.771024	-0.513729	-0.242873	-2.53667	0.416654	2.20854
-0.7528	-4.10842	-3.31293	-2.73006	-2.53047	-2.60056	-2.07296	-2.52819	-2.03006	-1.77574	-1.70104	-1.81038	-0.518656	-1.65047	-1.17917	-1.13377	-0.136578	-0.77096	-0.513381	-0.242253	-2.5367	0.417199	2.20904
-0.75232	-4.11027	-3.31239	-2.73008	-2.53071	-2.6002	-2.07282	-2.52811	-2.03028	-1.77567	-1.70264	-1.81056	-0.517513	-1.65066	-1.17922	-1.13387	-0.13581	-0.771396	-0.512917	-0.241353	-2.53764	0.417485	2.20911
-0.75184	-4.11111	-3.31235	-2.72926	-2.53034	-2.6008	-2.07281	-2.52846	-2.03084	-1.77574	-1.70266	-1.81046	-0.517107	-1.65087	-1.179	-1.13485	-0.135036	-0.771385	-0.51251	-0.24022	-2.53728	0.417505	2.20932
-0.75136	-4.11146	-3.31184	-2.72921	-2.53002	-2.60145	-2.07266	-2.52828	-2.0311	-1.77524	-1.70411	-1.81065	-0.516734	-1.65094	-1.1792	-1.13511	-0.134241	-0.771623	-0.512021	-0.239548	-2.53581	0.417445	2.20912
-0.75088	-4.11154	-3.31185	-2.7287	-2.52985	-2.60151	-2.07263	-2.52867	-2.03186	-1.77514	-1.70554	-1.81074	-0.516885	-1.6514	-1.1787	-1.13534	-0.133008	-0.771873	-0.51168	-0.238855	-2.53563	0.417742	2.20924
-0.7504	-4.11246	-3.31027	-2.72903	-2.52961	-2.60139	-2.07258	-2.52903	-2.03256	-1.77506	-1.7067	-1.81085	-0.516501	-1.65118	-1.17854	-1.13624	-0.131832	-0.771812	-0.511465	-0.238259	-2.5338	0.417996	2.20966
-0.74992	-4.1129	-3.30897	-2.72891	-2.52931	-2.60062	-2.07257	-2.52959	-2.03284	-1.77484	-1.70769	-1.81166	-0.516191	-1.65124	-1.17835	-1.13669	-0.131213	-0.772335	-0.510788	-0.237586	-2.53233	0.418406	2.20923
-0.74944	-4.11315	-3.30833	-2.72876	-2.52934	-2.60026	-2.07263	-2.53007	-2.03331	-1.77459	-1.7087	-1.81173	-0.516182	-1.65117	-1.17773	-1.1369	-0.130498	-0.772548	-0.51059	-0.236725	-2.53078	0.418838	2.20867
-0.74896	-4.11378	-3.30912	-2.72823	-2.52905	-2.60046	-2.07286	-2.53045	-2.03378	-1.77461	-1.70966	-1.81191	-0.516183	-1.65132	-1.17726	-1.13665	-0.129623	-0.773208	-0.510398	-0.235599	-2.52882	0.419227	2.2094
-0.74848	-4.11353	-3.30906	-2.72812	-2.52906	-2.60073	-2.07321	-2.53057	-2.03458	-1.77447	-1.71122	-1.8119	-0.515729	-1.65179	-1.17717	-1.13691	-0.128438	-0.773743	-0.509652	-0.235016	-2.52772	0.419595	2.20882
-0.748	-4.11406	-3.30927	-2.72796	-2.52922	-2.60054	-2.07329	-2.5306	-2.03544	-1.77435	-1.71301	-1.8127	-0.515329	-1.65219	-1.17688	-1.13732	-0.127452	-0.774097	-0.509161	-0.233783	-2.52629	0.419864	2.20794
-0.74752	-4.11438	-3.30953	-2.72746	-2.52919	-2.60057	-2.07369	-2.53131	-2.03565	-1.7743	-1.71385	-1.81353	-0.515362	-1.65246	-1.17701	-1.13787	-0.126674	-0.774283	-0.508888	-0.233018	-2.52455	0.419812	2.20783
-0.74704	-4.11484	-3.30999	-2.7277	-2.5285	-2.60025	-2.07394	-2.53154	-2.03563	-1.77391	-1.71641	-1.81377	-0.515246	-1.65247	-1.17682	-1.13842	-0.125468	-0.774762	-0.508329	-0.231883	-2.52224	0.419382	2.20761
-0.74656	-4.11488	-3.31068	-2.7277	-2.5283	-2.60073	-2.07426	-2.53196	-2.03536	-1.77399	-1.7186	-1.81397	-0.51499	-1.65261	-1.17666	-1.13841	-0.124877	-0.775273	-0.50798	-0.23087	-2.52151	0.419659	2.20704
-0.74608	-4.11499	-3.31036	-2.72766	-2.52818	-2.60114	-2.07416	-2.53237	-2.03584	-1.77399	-1.7194	-1.81432	-0.514713	-1.65283	-1.17628	-1.13863	-0.124344	-0.775995	-0.507264	-0.230048	-2.52022	0.419569	2.20659
-0.7456	-4.11519	-3.31012	-2.72738	-2.52781	-2.6013	-2.07406	-2.5324	-2.03638	-1.77384	-1.72015	-1.81504	-0.514688	-1.65342	-1.17661	-1.13889	-0.123385	-0.776184	-0.506857	-0.229446	-2.51687	0.419628	2.20618
-0.74512	-4.11518	-3.30971	-2.72697	-2.5273	-2.60119	-2.07403	-2.53234	-2.03679	-1.7738	-1.7219	-1.81488	-0.514559	-1.65366	-1.17675	-1.13868	-0.122319	-0.776916	-0.506618	-0.228637	-2.51324	0.419808	2.20612
-0.74464	-4.11533	-3.31032	-2.72658	-2.52774	-2.60079	-2.07422	-2.53223	-2.03788	-1.7735	-1.72384	-1.81545	-0.513971	-1.65428	-1.17718	-1.13885	-0.121673	-0.777802	-0.506066	-0.22744	-2.51221	0.420114	2.20583
-0.74416	-4.11521	-3.31068	-2.72596	-2.52743	-2.60132	-2.07402	-2.53255	-2.03905	-1.77332	-1.72524	-1.81626	-0.513843	-1.6544	-1.17776	-1.13926	-0.1209	-0.778061	-0.505893	-0.226573	-2.50996	0.420321	2.20547
-0.74368	-4.1155	-3.30977	-2.72512	-2.52724	-2.60134	-2.07418	-2.5328	-2.03948	-1.77294	-1.72563	-1.81685	-0.513219	-1.65471	-1.17779	-1.1408	-0.119909	-0.777368	-0.505362	-0.226051	-2.50915	0.4211	2.20513
-0.7432	-4.11554	-3.30984	-2.72455	-2.52728	-2.60145	-2.07416	-2.53268	-2.0405	-1.77243	-1.72683	-1.8176	-0.512987	-1.65536	-1.17771	-1.14104	-0.11896	-0.777183	-0.504713	-0.225199	-2.50819	0.421065	2.20499
-0.74272	-4.11581	-3.31033	-2.72363	-2.52731	-2.60079	-2.0743	-2.53316	-2.04145	-1.77196	-1.72665	-1.8179	-0.512583	-1.65572	-1.17752	-1.1418	-0.118066	-0.777259	-0.504232	-0.224604	-2.50622	0.421091	2.20471
-0.74224	-4.11628	-3.31008	-2.72264	-2.52743	-2.60068	-2.07459	-2.53348	-2.04212	-1.77181	-1.72702	-1.81812	-0.512322	-1.65634	-1.17702	-1.14315	-0.117311	-0.776934	-0.503685	-0.223932	-2.50378	0.421448	2.20486
-0.74176	-4.11625	-3.3107	-2.72212	-2.52667	-2.60041	-2.07461	-2.53352	-2.04338	-1.77124	-1.72768	-1.81796	-0.512028	-1.65684	-1.1769	-1.14356	-0.116873	-0.777332	-0.502961	-0.223298	-2.50202	0.4222	2.20472
-0.74128	-4.11615	-3.31137	-2.72174	-2.52597	-2.60014	-2.07469	-2.53395	-2.0446	-1.7711	-1.72846	-1.81754	-0.511435	-1.65698	-1.17653	-1.14435	-0.115791	-0.778446	-0.502524	-0.222887	-2.5008	0.421927	2.20425
-0.7408	-4.11649	-3.31177	-2.72137	-2.52563	-2.60055	-2.07468	-2.53421	-2.04583	-1.77076	-1.72997	-1.81731	-0.511064	-1.65716	-1.17606	-1.14517	-0.11491	-0.779081	-0.501917	-0.222529	-2.50014	0.422008	2.20458
-0.74032	-4.11647	-3.31126	-2.72109	-2.52505	-2.60039	-2.07458	-2.53386	-2.04675	-1.7707	-1.73124	-1.81762	-0.510855	-1.65765	-1.17543	-1.14591	-0.113748	-0.779334	-0.501466	-0.222001	-2.49785	0.421756	2.20476
-0.73984	-4.11685	-3.31095	-2.72064	-2.52512	-2.60054	-2.07459	-2.53427	-2.04797	-1.7702	-1.73204	-1.81802	-0.509988	-1.65801	-1.1756	-1.14732	-0.11279	-0.779545	-0.501324	-0.221515	-2.49747	0.421318	2.20471
-0.73936	-4.11623	-3.31204	-2.72013	-2.52446	-2.60055	-2.07473	-2.53444	-2.04922	-1.76992	-1.73291	-1.81794	-0.509747	-1.65855	-1.17549	-1.14837	-0.111797	-0.779319	-0.500915	-0.221207	-2.49597	0.420217	2.2044
-0.73888	-4.11652	-3.31277	-2.72024	-2.52336	-2.60001	-2.0749	-2.53516	-2.05023	-1.76947	-1.7336	-1.81819	-0.509414	-1.65909	-1.17501	-1.14957	-0.110652	-0.780401	-0.500613	-0.22047	-2.49356	0.416449	2.20353
-0.7384	-4.11663	-3.3128	-2.71995	-2.52289	-2.60003	-2.075	-2.53525	-2.05114	-1.76896	-1.73413	-1.81846	-0.508958	-1.65974	-1.17501	-1.15045	-0.109861	-0.781029	-0.500077	-0.219608	-2.49128	0.384179	2.20281
-0.73792	-4.11648	-3.31286	-2.72003	-2.52301	-2.59954	-2.07497	-2.53528	-2.05204	-1.76863	-1.7351	-1.81887	-0.508154	-1.66033	-1.17513	-1.15138	-0.109147	-0.780538	-0.499669	-0.218791	-2.48995	0.326787	2.20248
-0.73744	-4.11666	-3.31306	-2.71949	-2.52172	-2.59982	-2.07506	-2.5359	-2.05287	-1.76855	-1.73661	-1.81913	-0.507684	-1.66105	-1.17518	-1.15243	-0.108321	-0.780627	-0.499103	-0.218171	-2.49005	0.285862	2.20311
-0.73696	-4.11663	-3.31316	-2.71932	-2.52166	-2.5998	-2.07502	-2.53609	-2.05363	-1.76825	-1.73712	-1.81933	-0.507744	-1.6615	-1.17473	-1.15361	-0.107534	-0.780692	-0.498982	-0.217254	-2.48999	0.285904	2.20266
-0.73648	-4.11658	-3.31323	-2.71907	-2.52079	-2.60025	-2.07523	-2.53627	-2.05423	-1.76829	-1.73833	-1.8193	-0.507823	-1.66158	-1.17457	-1.15498	-0.106881	-0.780888	-0.49858	-0.216344	-2.48925	0.285379	2.20267
-0.736	-4.1166	-3.3133	-2.71879	-2.52042	-2.60039	-2.07541	-2.53681	-2.05485	-1.76786	-1.7391	-1.81939	-0.507696	-1.66174	-1.1746	-1.15582	-0.10583	-0.781047	-0.498104	-0.215794	-2.48741	0.284679	2.20151
-0.73552	-4.116	-3.31218	-2.71856	-2.52008	-2.60105	-2.07559	-2.538	-2.05528	-1.76757	-1.73987	-1.8192	-0.507253	-1.662	-1.17493	-1.15716	-0.105451	-0.781493	-0.497587	-0.215041	-2.48706	0.284542	2.20121
-0.73504	-4.11603	-3.3133	-2.71801	-2.51953	-2.60075	-2.07571	-2.53825	-2.05569	-1.76739	-1.7416	-1.81921	-0.507219	-1.6626	-1.17462	-1.15862	-0.104635	-0.781626	-0.497071	-0.213771	-2.4859	0.284178	2.20076
-0.73456	-4.11585	-3.31256	-2.71725	-2.51829	-2.60115	-2.07591	-2.53927	-2.05677	-1.76712	-1.74199	-1.81877	-0.506873	-1.66273	-1.17444	-1.15971	-0.104158	-0.781673	-0.496715	-0.212785	-2.48462	0.283973	2.2004
-0.73408	-4.11594	-3.31312	-2.71697	-2.51718	-2.60058	-2.07607	-2.53969	-2.05805	-1.76656	-1.74294	-1.81891	-0.506336	-1.6627	-1.17438	-1.16096	-0.103342	-0.782277	-0.496118	-0.211932	-2.48399	0.283633	2.19966
-0.7336	-4.11619	-3.31283	-2.71674	-2.51658	-2.60049	-2.07615	-2.54088	-2.05861	-1.76649	-1.74347	-1.8193	-0.506159	-1.66318	-1.17459	-1.1621	-0.102114	-0.782382	-0.495565	-0.2112	-2.48351	0.283326	2.19943
-0.73312	-4.11617	-3.31218	-2.7167	-2.51596	-2.60077	-2.0759	-2.54193	-2.05903	-1.76632	-1.74368	-1.81974	-0.505845	-1.66357	-1.17544	-1.16334	-0.101442	-0.783097	-0.494978	-0.210228	-2.4818	0.283522	2.19963
-0.73264	-4.11608	-3.31256	-2.71708	-2.51495	-2.60041	-2.07586	-2.54202	-2.05992	-1.76588	-1.74336	-1.81972	-0.505212	-1.66341	-1.17548	-1.16437	-0.100647	-0.783045	-0.494698	-0.209426	-2.48066	0.28325	2.19954
-0.73216	-4.11549	-3.31246	-2.71689	-2.51429	-2.60013	-2.0759	-2.54235	-2.06093	-1.76595	-1.74349	-1.81959	-0.504823	-1.66386	-1.17529	-1.16543	-0.0997722	-0.783732	-0.494248	-0.20831	-2.48024	0.282203	2.19951
-0.73168	-4.11522	-3.31367	-2.71592	-2.51399	-2.60056	-2.07601	-2.54328	-2.06172	-1.76598	-1.74346	-1.82003	-0.503989	-1.66412	-1.17476	-1.16675	-0.0991167	-0.784106	-0.493893	-0.207645	-2.47966	0.281932	2.19917
-0.7312	-4.11533	-3.31358	-2.71585	-2.51372	-2.60091	-2.07624	-2.54415	-2.06243	-1.76587	-1.7448	-1.82066	-0.503549	-1.66443	-1.17497	-1.16779	-0.0980319	-0.784232	-0.493514	-0.206575	-2.47901	0.2819	2.19867
-0.73072	-4.11539	-3.31394	-2.71558	-2.51304	-2.60097	-2.07645	-2.54449	-2.06271	-1.7656	-1.74585	-1.82101	-0.503178	-1.66418	-1.17523	-1.16917	-0.0973084	-0.785201	-0.492903	-0.205814	-2.47864	0.281552	2.19834
-0.73024	-4.11565	-3.31343	-2.71493	-2.51222	-2.60159	-2.07655	-2.54468	-2.06301	-1.76516	-1.74589	-1.82114	-0.502914	-1.66437	-1.17532	-1.1705	-0.0965184	-0.785651	-0.49217	-0.205016	-2.47808	0.281134	2.19799
-0.72976	-4.11507	-3.31346	-2.71445	-2.51117	-2.60153	-2.07642	-2.54494	-2.0641	-1.76465	-1.74576	-1.82167	-0.503069	-1.66479	-1.17489	-1.17204	-0.0953288	-0.786397	-0.491624	-0.20381	-2.47698	0.281231	2.19837
-0.72928	-4.1144	-3.31358	-2.71375	-2.51048	-2.60066	-2.07631	-2.54527	-2.06539	-1.76413	-1.74552	-1.82196	-0.502522	-1.6648	-1.17564	-1.17271	-0.0940647	-0.786997	-0.491055	-0.202968	-2.47464	0.280732	2.19817
-0.7288	-4.11428	-3.31357	-2.71334	-2.50976	-2.60003	-2.0764	-2.54551	-2.06532	-1.76376	-1.74579	-1.8228	-0.502292	-1.66533	-1.17607	-1.1733	-0.0930206	-0.787992	-0.490512	-0.202005	-2.47367	0.280204	2.19887
-0.72832	-4.11368	-3.31426	-2.71316	-2.50838	-2.60015	-2.07635	-2.546	-2.06576	-1.76336	-1.74619	-1.82237	-0.502647	-1.66535	-1.17591	-1.17443	-0.0920937	-0.788159	-0.48978	-0.201541	-2.47171	0.280053	2.19912
-0.72784	-4.11358	-3.31499	-2.71258	-2.50771	-2.59984	-2.07603	-2.54576	-2.06644	-1.76298	-1.74627	-1.82252	-0.502434	-1.66555	-1.17548	-1.17596	-0.0905705	-0.788837	-0.489353	-0.200941	-2.47138	0.279768	2.19845
-0.72736	-4.11364	-3.31467	-2.71251	-2.50656	-2.6001	-2.07604	-2.54604	-2.06654	-1.76236	-1.74559	-1.82294	-0.502288	-1.66535	-1.17588	-1.17672	-0.0892351	-0.789664	-0.488818	-0.200307	-2.47097	0.279811	2.19894
-0.72688	-4.11384	-3.31546	-2.71214	-2.5057	-2.60076	-2.07604	-2.54582	-2.0669	-1.76205	-1.74556	-1.82325	-0.502111	-1.66513	-1.17576	-1.17775	-0.0880478	-0.790763	-0.488041	-0.199528	-2.46933	0.279578	2.19903
-0.7264	-4.11392	-3.31598	-2.71197	-2.50501	-2.60034	-2.0761	-2.54567	-2.06691	-1.76153	-1.74594	-1.82359	-0.501934	-1.66523	-1.17558	-1.17826	-0.0870197	-0.791447	-0.487418	-0.198578	-2.46777	0.279288	2.1998
-0.72592	-4.11339	-3.31654	-2.71152	-2.50442	-2.59926	-2.07595	-2.54616	-2.06743	-1.76094	-1.74583	-1.82414	-0.501802	-1.66554	-1.17543	-1.1783	-0.0859311	-0.791837	-0.486959	-0.19796	-2.46614	0.279026	2.20065
-0.72544	-4.11293	-3.31819	-2.71051	-2.5043	-2.5986	-2.07594	-2.54647	-2.06805	-1.76046	-1.74573	-1.82458	-0.501617	-1.6652	-1.17554	-1.17839	-0.0849189	-0.792173	-0.48615	-0.196685	-2.46477	0.278984	2.20112
-0.72496	-4.11247	-3.31892	-2.7104	-2.50425	-2.59837	-2.0759	-2.54748	-2.06862	-1.76023	-1.7457	-1.82527	-0.501264	-1.66491	-1.17562	-1.17883	-0.0836424	-0.792676	-0.485303	-0.196098	-2.46415	0.278929	2.20116
-0.72448	-4.11189	-3.31997	-2.71022	-2.504	-2.59827	-2.07585	-2.54795	-2.06887	-1.75976	-1.7454	-1.82608	-0.500955	-1.66498	-1.1759	-1.1796	-0.0825294	-0.793204	-0.484796	-0.195119	-2.46291	0.278823	2.20152
-0.724	-4.1112	-3.32043	-2.70991	-2.50378	-2.5971	-2.07591	-2.54764	-2.06957	-1.75964	-1.74489	-1.82691	-0.500207	-1.66481	-1.17534	-1.18018	-0.0814267	-0.794079	-0.484189	-0.194476	-2.46335	0.277925	2.20165
-0.72352	-4.11075	-3.32052	-2.70952	-2.50371	-2.59647	-2.07588	-2.54806	-2.06957	-1.75915	-1.74532	-1.82767	-0.499546	-1.66466	-1.17527	-1.18096	-0.0805382	-0.795083	-0.483711	-0.193544	-2.4639	0.277878	2.20185
-0.72304	-4.11072	-3.32132	-2.70917	-2.50278	-2.5961	-2.0755	-2.54814	-2.07013	-1.75884	-1.74526	-1.82804	-0.498913	-1.66512	-1.17539	-1.18215	-0.0793234	-0.795383	-0.483137	-0.192874	-2.46308	0.278321	2.20243
-0.72256	-4.1108	-3.3213	-2.70846	-2.50216	-2.59558	-2.07533	-2.54831	-2.07018	-1.75868	-1.74406	-1.82886	-0.498537	-1.66538	-1.1752	-1.18293	-0.0783925	-0.795949	-0.482212	-0.192009	-2.46251	0.278203	2.20302
-0.72208	-4.11044	-3.32119	-2.70823	-2.50142	-2.59568	-2.07516	-2.54874	-2.07072	-1.75864	-1.74381	-1.82954	-0.498209	-1.66518	-1.17484	-1.18346	-0.0775991	-0.797094	-0.481559	-0.19125	-2.46136	0.277852	2.20342
-0.7216	-4.11026	-3.3229	-2.70789	-2.50141	-2.59631	-2.07533	-2.54825	-2.07109	-1.75848	-1.74295	-1.82999	-0.498023	-1.66508	-1.17461	-1.18409	-0.0759074	-0.797713	-0.480707	-0.190091	-2.45972	0.277989	2.2034
-0.72112	-4.11059	-3.3244	-2.70766	-2.50085	-2.59715	-2.07499	-2.54876	-2.07181	-1.75805	-1.74322	-1.83113	-0.497803	-1.66533	-1.1745	-1.18422	-0.0744987	-0.797738	-0.480004	-0.189035	-2.45864	0.278201	2.2043
-0.72064	-4.10952	-3.32404	-2.70716	-2.50069	-2.59678	-2.07516	-2.54831	-2.07263	-1.75747	-1.74293	-1.83148	-0.497217	-1.6657	-1.17366	-1.1856	-0.0736066	-0.798018	-0.479406	-0.187552	-2.45848	0.278233	2.20508
-0.72016	-4.10954	-3.32505	-2.70704	-2.50028	-2.59614	-2.075	-2.54896	-2.07322	-1.757	-1.74215	-1.83151	-0.49697	-1.66539	-1.17372	-1.18641	-0.0722726	-0.798676	-0.47843	-0.186772	-2.45694	0.27846	2.20609
-0.71968	-4.10967	-3.32615	-2.70701	-2.49908	-2.59554	-2.07496	-2.54887	-2.07378	-1.75653	-1.74132	-1.83212	-0.497366	-1.66511	-1.17352	-1.18697	-0.0710248	-0.798872	-0.477787	-0.185772	-2.45642	0.27947	2.20663
-0.7192	-4.1093	-3.32702	-2.70673	-2.49851	-2.59516	-2.07513	-2.54997	-2.0744	-1.75605	-1.74053	-1.83312	-0.497266	-1.66502	-1.17278	-1.18735	-0.0700128	-0.799079	-0.477148	-0.185223	-2.45582	0.279869	2.20681
-0.71872	-4.10878	-3.32765	-2.70641	-2.49787	-2.59493	-2.07507	-2.55057	-2.07397	-1.75527	-1.74092	-1.83354	-0.497186	-1.66535	-1.17223	-1.18818	-0.0690602	-0.799527	-0.476443	-0.183893	-2.45496	0.27975	2.20718
-0.71824	-4.10869	-3.32796	-2.70613	-2.49732	-2.59458	-2.075	-2.55119	-2.07439	-1.75473	-1.73971	-1.8341	-0.496742	-1.66557	-1.17174	-1.18854	-0.0676751	-0.800514	-0.475882	-0.182755	-2.45522	0.279565	2.20717
-0.71776	-4.10832	-3.32859	-2.70588	-2.49732	-2.59373	-2.07481	-2.55168	-2.07481	-1.75438	-1.73939	-1.8348	-0.496069	-1.6659	-1.17199	-1.18905	-0.0663911	-0.80132	-0.475151	-0.18156	-2.45452	0.279913	2.20753
-0.71728	-4.10808	-3.3293	-2.7055	-2.49713	-2.59358	-2.07446	-2.55196	-2.07554	-1.7536	-1.73887	-1.83598	-0.495453	-1.66652	-1.17212	-1.18977	-0.0653447	-0.801571	-0.474262	-0.180137	-2.45362	0.280569	2.2083
-0.7168	-4.10784	-3.32996	-2.70468	-2.49612	-2.59331	-2.07451	-2.55147	-2.07629	-1.75302	-1.74051	-1.83669	-0.495036	-1.66664	-1.17184	-1.18972	-0.0644626	-0.801919	-0.473543	-0.179141	-2.45336	0.280447	2.20934
-0.71632	-4.10797	-3.32983	-2.70398	-2.49642	-2.59325	-2.07425	-2.55142	-2.07663	-1.75226	-1.74148	-1.8372	-0.495045	-1.66704	-1.17149	-1.18935	-0.0634473	-0.802224	-0.472634	-0.177859	-2.45313	0.281204	2.20978
-0.71584	-4.10792	-3.33089	-2.70348	-2.4959	-2.59282	-2.07413	-2.55122	-2.07737	-1.75149	-1.74147	-1.83799	-0.494903	-1.66707	-1.17054	-1.189	-0.0624373	-0.802975	-0.471654	-0.176468	-2.45294	0.28206	2.21016
-0.71536	-4.10808	-3.33207	-2.70298	-2.49602	-2.59221	-2.07401	-2.55171	-2.0779	-1.75083	-1.74369	-1.83875	-0.494664	-1.66733	-1.17032	-1.18901	-0.0615348	-0.80333	-0.470923	-0.175509	-2.45208	0.282878	2.21072
-0.71488	-4.10817	-3.33287	-2.70263	-2.49586	-2.59185	-2.0739	-2.55127	-2.07888	-1.75026	-1.74318	-1.83975	-0.49409	-1.66786	-1.17003	-1.18842	-0.061109	-0.803778	-0.470351	-0.174827	-2.45127	0.283585	2.2114
-0.7144	-4.10819	-3.33353	-2.70196	-2.49485	-2.59139	-2.07384	-2.55163	-2.07988	-1.74982	-1.74252	-1.84051	-0.493458	-1.66818	-1.16878	-1.18878	-0.0600823	-0.803804	-0.469669	-0.173464	-2.45135	0.283519	2.21149
-0.71392	-4.1081	-3.3331	-2.70115	-2.49393	-2.5902	-2.0738	-2.55229	-2.08082	-1.74943	-1.74238	-1.84171	-0.492737	-1.66858	-1.16759	-1.1892	-0.0589778	-0.804119	-0.469153	-0.1727	-2.45131	0.284269	2.21209
-0.71344	-4.10814	-3.33326	-2.70117	-2.49363	-2.58993	-2.07383	-2.55251	-2.08149	-1.74867	-1.74141	-1.84239	-0.492249	-1.66877	-1.16656	-1.18926	-0.0575304	-0.804827	-0.468449	-0.172048	-2.45151	0.284924	2.21301
-0.71296	-4.10789	-3.33388	-2.70089	-2.49353	-2.58962	-2.0735	-2.55288	-2.08236	-1.74841	-1.74107	-1.8427	-0.491807	-1.66943	-1.16599	-1.19023	-0.0564998	-0.804826	-0.467805	-0.170727	-2.45196	0.285893	2.21442
-0.71248	-4.10799	-3.33468	-2.70037	-2.49265	-2.58901	-2.07343	-2.55309	-2.08285	-1.74779	-1.74121	-1.84336	-0.491398	-1.67017	-1.16485	-1.19064	-0.055014	-0.804729	-0.467161	-0.169331	-2.45257	0.286609	2.21483
-0.712	-4.10761	-3.33489	-2.70031	-2.49229	-2.58856	-2.0735	-2.55327	-2.08432	-1.74697	-1.74061	-1.84404	-0.491389	-1.6703	-1.16462	-1.19103	-0.0538043	-0.804669	-0.466664	-0.168252	-2.45278	0.287328	2.21466
-0.71152	-4.10737	-3.33462	-2.69997	-2.49197	-2.58797	-2.07329	-2.55345	-2.08509	-1.74642	-1.74064	-1.84476	-0.490963	-1.67015	-1.16391	-1.19215	-0.0526951	-0.804551	-0.465926	-0.167005	-2.45322	0.288532	2.2149
-0.71104	-4.10709	-3.33422	-2.6994	-2.49134	-2.58753	-2.07304	-2.55352	-2.08606	-1.74589	-1.73979	-1.84493	-0.490415	-1.67035	-1.16416	-1.1926	-0.0512697	-0.804631	-0.465198	-0.166069	-2.45315	0.289311	2.21457
-0.71056	-4.10698	-3.3343	-2.69844	-2.49064	-2.58685	-2.07267	-2.55265	-2.0868	-1.74558	-1.74018	-1.84594	-0.489554	-1.67079	-1.16414	-1.19321	-0.0500874	-0.804462	-0.464446	-0.165181	-2.45293	0.289982	2.21473
-0.71008	-4.10705	-3.33518	-2.69752	-2.49088	-2.58609	-2.07251	-2.55285	-2.08717	-1.74452	-1.741	-1.84588	-0.488844	-1.67079	-1.16395	-1.194	-0.0492308	-0.803948	-0.463696	-0.163528	-2.45326	0.290936	2.21495
-0.7096	-4.10723	-3.33659	-2.69744	-2.48984	-2.58499	-2.07208	-2.55223	-2.08788	-1.74371	-1.74086	-1.84658	-0.488095	-1.67121	-1.16325	-1.19445	-0.0479484	-0.803497	-0.462997	-0.162312	-2.45375	0.291419	2.21522
-0.70912	-4.1072	-3.3365	-2.69709	-2.48942	-2.58461	-2.07149	-2.55235	-2.08857	-1.74279	-1.74096	-1.84644	-0.487551	-1.67151	-1.16394	-1.19519	-0.0465423	-0.803386	-0.462499	-0.161043	-2.45306	0.292198	2.21568
-0.70864	-4.107	-3.33805	-2.69665	-2.48804	-2.58381	-2.0713	-2.55199	-2.08943	-1.74239	-1.74027	-1.84724	-0.487354	-1.67162	-1.16355	-1.19615	-0.0447002	-0.803026	-0.461652	-0.159931	-2.45338	0.293083	2.21629
-0.70816	-4.10692	-3.33917	-2.69624	-2.48705	-2.58282	-2.07073	-2.55239	-2.09022	-1.74162	-1.74018	-1.84762	-0.487042	-1.6716	-1.1638	-1.19665	-0.0429917	-0.80302	-0.460864	-0.158972	-2.45316	0.293434	2.2163
-0.70768	-4.10651	-3.3371	-2.69533	-2.48599	-2.58214	-2.07037	-2.55264	-2.09072	-1.74089	-1.74056	-1.84794	-0.486467	-1.67204	-1.16348	-1.19739	-0.0416022	-0.803425	-0.460218	-0.157989	-2.45306	0.293207	2.21582
-0.7072	-4.10676	-3.33769	-2.69508	-2.48528	-2.58162	-2.07012	-2.55356	-2.09192	-1.74046	-1.74007	-1.84811	-0.48535	-1.67265	-1.1639	-1.19828	-0.0403909	-0.803785	-0.459748	-0.156974	-2.45043	0.294196	2.21586
-0.70672	-4.10659	-3.33787	-2.69479	-2.4844	-2.58062	-2.0698	-2.55363	-2.09281	-1.74011	-1.73967	-1.84891	-0.484266	-1.67294	-1.16417	-1.19894	-0.0391497	-0.803869	-0.458954	-0.155801	-2.44995	0.294648	2.21594
-0.70624	-4.1065	-3.33858	-2.69376	-2.48366	-2.57971	-2.06937	-2.55361	-2.09356	-1.73954	-1.74041	-1.84975	-0.483954	-1.67351	-1.16426	-1.19929	-0.0382681	-0.804623	-0.458377	-0.154029	-2.44907	0.295483	2.21634
-0.70576	-4.10601	-3.33949	-2.69282	-2.48248	-2.57926	-2.06905	-2.5538	-2.09461	-1.73906	-1.74111	-1.85036	-0.483496	-1.67401	-1.16406	-1.19982	-0.0374135	-0.80499	-0.457662	-0.153009	-2.44899	0.296483	2.21708
-0.70528	-4.10558	-3.34062	-2.69228	-2.48129	-2.57868	-2.06897	-2.55343	-2.09565	-1.73868	-1.74042	-1.85076	-0.482765	-1.67455	-1.16419	-1.20017	-0.0362082	-0.805516	-0.457162	-0.152302	-2.44806	0.297269	2.21745
-0.7048	-4.10537	-3.34166	-2.69122	-2.48083	-2.57857	-2.06851	-2.55371	-2.09639	-1.73813	-1.74061	-1.85088	-0.48241	-1.67469	-1.16458	-1.2014	-0.0344051	-0.804997	-0.456635	-0.151424	-2.44592	0.298455	2.21741
-0.70432	-4.10523	-3.34059	-2.69111	-2.48096	-2.5779	-2.06845	-2.55391	-2.09726	-1.73783	-1.74037	-1.85111	-0.481669	-1.67516	-1.16478	-1.20164	-0.0335577	-0.805691	-0.456092	-0.150572	-2.44561	0.298861	2.21755
-0.70384	-4.10449	-3.34121	-2.69055	-2.48028	-2.57771	-2.06834	-2.55376	-2.0983	-1.73722	-1.73999	-1.85155	-0.480997	-1.67555	-1.16529	-1.20221	-0.0320558	-0.805351	-0.455467	-0.149356	-2.44565	0.299485	2.21814
-0.70336	-4.10396	-3.34185	-2.68979	-2.4803	-2.57779	-2.06826	-2.55486	-2.09835	-1.73665	-1.7402	-1.85235	-0.480322	-1.67627	-1.16548	-1.20277	-0.0312	-0.805315	-0.45489	-0.148084	-2.44315	0.299947	2.21802
-0.70288	-4.10427	-3.34211	-2.68923	-2.47938	-2.57747	-2.06821	-2.55523	-2.09897	-1.7363	-1.73923	-1.85316	-0.479879	-1.67671	-1.16636	-1.20352	-0.0301837	-0.805207	-0.454319	-0.147091	-2.44275	0.300792	2.21827
-0.7024	-4.10399	-3.34241	-2.6884	-2.47856	-2.57643	-2.06809	-2.55518	-2.09945	-1.73594	-1.73817	-1.8538	-0.479495	-1.67706	-1.16744	-1.2044	-0.0293387	-0.804614	-0.453351	-0.145907	-2.44161	0.301794	2.2186
-0.70192	-4.10411	-3.3425	-2.68795	-2.47772	-2.5752	-2.06805	-2.55542	-2.09982	-1.73554	-1.73823	-1.85408	-0.478789	-1.67727	-1.16793	-1.20519	-0.0279495	-0.804835	-0.452555	-0.144512	-2.44075	0.302187	2.21915
-0.70144	-4.10445	-3.34338	-2.68733	-2.47714	-2.57522	-2.0678	-2.55596	-2.10081	-1.73542	-1.73798	-1.8547	-0.478202	-1.67744	-1.16839	-1.20585	-0.0263521	-0.804547	-0.452189	-0.143502	-2.43957	0.302964	2.21985
-0.70096	-4.10395	-3.34335	-2.68694	-2.47689	-2.57429	-2.06751	-2.55631	-2.1007	-1.73489	-1.73746	-1.85525	-0.477478	-1.67778	-1.16909	-1.20684	-0.0250585	-0.804349	-0.45137	-0.142275	-2.43981	0.303356	2.21968
-0.70048	-4.10408	-3.34308	-2.68644	-2.47667	-2.5732	-2.06733	-2.55667	-2.10113	-1.7346	-1.73778	-1.85614	-0.476933	-1.67819	-1.16946	-1.20781	-0.0240832	-0.80525	-0.450785	-0.141456	-2.4386	0.303584	2.21982
-0.7	-4.10435	-3.34356	-2.68596	-2.47628	-2.57248	-2.06703	-2.55725	-2.1018	-1.73436	-1.73737	-1.85622	-0.476135	-1.67843	-1.16985	-1.20823	-0.022918	-0.804866	-0.449951	-0.140571	-2.4377	0.303952	2.22034
-0.69952	-4.1049	-3.34293	-2.68496	-2.47586	-2.57087	-2.06666	-2.55738	-2.1026	-1.73382	-1.73678	-1.85658	-0.47545	-1.67872	-1.17081	-1.20859	-0.0218701	-0.804538	-0.449356	-0.139551	-2.43831	0.304579	2.22057
-0.69904	-4.10485	-3.34368	-2.68431	-2.47639	-2.5699	-2.06671	-2.55795	-2.10316	-1.73359	-1.73763	-1.85702	-0.475013	-1.67914	-1.17053	-1.20964	-0.0206992	-0.803789	-0.448956	-0.138841	-2.43829	0.305172	2.22119
-0.69856	-4.1048	-3.34389	-2.68396	-2.47572	-2.56993	-2.0665	-2.55762	-2.10379	-1.7331	-1.73754	-1.85777	-0.474538	-1.67963	-1.17045	-1.20999	-0.0191493	-0.804057	-0.448543	-0.137876	-2.43715	0.305845	2.22201
-0.69808	-4.10465	-3.34448	-2.68366	-2.47533	-2.56934	-2.06619	-2.55785	-2.10462	-1.73269	-1.73735	-1.85841	-0.474101	-1.6802	-1.17101	-1.2116	-0.0178376	-0.803724	-0.448001	-0.136862	-2.4363	0.305881	2.22241
-0.6976	-4.10484	-3.3437	-2.68334	-2.47507	-2.56843	-2.06611	-2.55717	-2.10494	-1.73254	-1.73684	-1.85895	-0.473313	-1.68054	-1.17226	-1.21173	-0.0167066	-0.803987	-0.447283	-0.136425	-2.43491	0.306786	2.22283
-0.69712	-4.10533	-3.34438	-2.68262	-2.4746	-2.56707	-2.06581	-2.5567	-2.10556	-1.73211	-1.73617	-1.85945	-0.472651	-1.68096	-1.17216	-1.21273	-0.0154867	-0.803389	-0.447093	-0.135856	-2.4341	0.307227	2.22322
-0.69664	-4.10543	-3.34468	-2.68232	-2.47425	-2.56582	-2.06566	-2.55608	-2.10625	-1.73181	-1.73589	-1.86023	-0.471954	-1.68109	-1.17262	-1.21299	-0.0144952	-0.80301	-0.446572	-0.135456	-2.43199	0.307167	2.22371
-0.69616	-4.10506	-3.3446	-2.68173	-2.47364	-2.56545	-2.0654	-2.55619	-2.10629	-1.73153	-1.73525	-1.86105	-0.471074	-1.68154	-1.1726	-1.21343	-0.0133451	-0.802697	-0.446118	-0.134579	-2.42895	0.307446	2.22371
-0.69568	-4.10521	-3.34483	-2.68158	-2.47322	-2.56485	-2.06515	-2.55607	-2.10703	-1.73074	-1.73531	-1.86176	-0.470701	-1.68176	-1.17238	-1.21392	-0.0124047	-0.802544	-0.445718	-0.133584	-2.42833	0.307927	2.22348
-0.6952	-4.10519	-3.34378	-2.68117	-2.47272	-2.56391	-2.06481	-2.55613	-2.10794	-1.73024	-1.73499	-1.86218	-0.4704	-1.68209	-1.17212	-1.21366	-0.0118572	-0.802554	-0.445019	-0.132815	-2.42723	0.308257	2.22361
-0.69472	-4.1053	-3.3439	-2.68055	-2.47229	-2.56351	-2.0645	-2.55549	-2.10816	-1.73002	-1.73488	-1.86255	-0.469826	-1.68241	-1.1724	-1.21406	-0.0108595	-0.801944	-0.444312	-0.131919	-2.42519	0.308959	2.22366
-0.69424	-4.10549	-3.34324	-2.68018	-2.47178	-2.5637	-2.06424	-2.55541	-2.10919	-1.72948	-1.73457	-1.86288	-0.469277	-1.68298	-1.17284	-1.21452	-0.00952285	-0.801428	-0.443815	-0.130771	-2.42372	0.308921	2.22399
-0.69376	-4.10561	-3.34247	-2.68011	-2.47132	-2.56294	-2.06415	-2.55591	-2.10977	-1.72939	-1.7342	-1.86318	-0.468853	-1.68324	-1.1735	-1.21495	-0.00872035	-0.801446	-0.443225	-0.12981	-2.42216	0.309213	2.22469
-0.69328	-4.10545	-3.34127	-2.6795	-2.47084	-2.5619	-2.06394	-2.55633	-2.10971	-1.72892	-1.73318	-1.86349	-0.468473	-1.68357	-1.17369	-1.21556	-0.0076056	-0.801775	-0.442992	-0.129075	-2.42063	0.309945	2.22468
-0.6928	-4.10549	-3.34103	-2.67917	-2.47043	-2.56142	-2.06355	-2.55649	-2.11	-1.72866	-1.73292	-1.86412	-0.468198	-1.6838	-1.17355	-1.21544	-0.00654276	-0.801613	-0.442464	-0.127975	-2.41986	0.310101	2.22589
-0.69232	-4.10546	-3.34096	-2.67921	-2.46946	-2.56103	-2.06293	-2.55663	-2.11037	-1.72843	-1.7325	-1.8643	-0.467876	-1.68401	-1.1731	-1.21594	-0.00570743	-0.80136	-0.441901	-0.127557	-2.41799	0.310564	2.22552
-0.69184	-4.10518	-3.34098	-2.67813	-2.46924	-2.56093	-2.06258	-2.557	-2.11069	-1.72795	-1.73181	-1.86471	-0.467675	-1.68402	-1.17357	-1.21586	-0.00457592	-0.801832	-0.441363	-0.126936	-2.41725	0.310882	2.22593
-0.69136	-4.10557	-3.3407	-2.67772	-2.46824	-2.56138	-2.06238	-2.55686	-2.11163	-1.72752	-1.73181	-1.86514	-0.467667	-1.68469	-1.1736	-1.21614	-0.00358378	-0.802784	-0.441077	-0.126171	-2.41554	0.311269	2.22576
-0.69088	-4.10577	-3.34078	-2.67755	-2.46818	-2.56033	-2.06198	-2.55727	-2.11231	-1.72728	-1.73156	-1.86576	-0.467976	-1.68481	-1.17416	-1.21668	-0.0023839	-0.802841	-0.440475	-0.125192	-2.41468	0.311741	2.22633
-0.6904	-4.10606	-3.3411	-2.67693	-2.4672	-2.5595	-2.06171	-2.55707	-2.11276	-1.72678	-1.73123	-1.8667	-0.467784	-1.6851	-1.17406	-1.21719	-0.00130873	-0.802708	-0.439977	-0.124144	-2.41329	0.312136	2.2266
-0.68992	-4.106	-3.34146	-2.67679	-2.46693	-2.55898	-2.06161	-2.55736	-2.11356	-1.72659	-1.73127	-1.86699	-0.467197	-1.68531	-1.17421	-1.21746	0.000119751	-0.803342	-0.439553	-0.123042	-2.41136	0.312686	2.22693
-0.68944	-4.10593	-3.34121	-2.67674	-2.46654	-2.55852	-2.06116	-2.55732	-2.11474	-1.72631	-1.72971	-1.86733	-0.466435	-1.68564	-1.17398	-1.21801	0.000890707	-0.8039	-0.438867	-0.121761	-2.41056	0.313422	2.22739
-0.68896	-4.10564	-3.3405	-2.67688	-2.46578	-2.55796	-2.06077	-2.55733	-2.11516	-1.7258	-1.72964	-1.8679	-0.466207	-1.68601	-1.17468	-1.21799	0.00215386	-0.803244	-0.4382	-0.120518	-2.41006	0.313687	2.22773
-0.68848	-4.10604	-3.34055	-2.67683	-2.46471	-2.55838	-2.06038	-2.55775	-2.11587	-1.72531	-1.72982	-1.86835	-0.466102	-1.6861	-1.17444	-1.21781	0.00338206	-0.803868	-0.437779	-0.119836	-2.40846	0.314314	2.2279
-0.688	-4.1058	-3.34083	-2.67659	-2.46427	-2.55752	-2.06014	-2.55765	-2.11639	-1.72483	-1.7284	-1.86866	-0.465914	-1.68643	-1.17418	-1.21841	0.00421899	-0.803785	-0.436771	-0.118996	-2.40653	0.315152	2.2282
-0.68752	-4.1058	-3.34037	-2.67671	-2.4635	-2.55685	-2.05969	-2.55823	-2.11678	-1.72428	-1.72722	-1.86882	-0.465402	-1.68703	-1.17452	-1.2184	0.00508008	-0.804382	-0.435905	-0.118317	-2.40495	0.315242	2.22858
-0.68704	-4.10615	-3.33872	-2.67699	-2.46315	-2.55618	-2.05956	-2.5585	-2.11756	-1.72386	-1.72792	-1.86953	-0.465144	-1.68751	-1.17442	-1.21879	0.00654526	-0.804197	-0.435123	-0.117762	-2.40381	0.316184	2.22879
-0.68656	-4.1058	-3.33679	-2.67678	-2.46248	-2.55634	-2.05909	-2.5589	-2.11822	-1.7236	-1.72819	-1.87039	-0.464823	-1.68776	-1.1743	-1.21884	0.00757525	-0.80413	-0.434479	-0.117143	-2.40252	0.316371	2.22853
-0.68608	-4.10592	-3.33664	-2.67664	-2.46172	-2.55496	-2.05876	-2.55904	-2.11836	-1.72323	-1.72801	-1.87061	-0.464666	-1.68797	-1.17468	-1.21903	0.00892143	-0.804006	-0.433642	-0.116111	-2.40175	0.316601	2.22903
-0.6856	-4.10554	-3.33683	-2.67648	-2.46151	-2.55464	-2.05831	-2.55911	-2.11918	-1.72292	-1.72871	-1.87129	-0.464338	-1.68833	-1.17468	-1.21927	0.00997311	-0.803612	-0.432374	-0.115441	-2.39979	0.317239	2.22947
-0.68512	-4.10537	-3.33571	-2.67627	-2.46113	-2.55343	-2.05786	-2.55857	-2.11964	-1.72259	-1.72968	-1.87202	-0.46389	-1.68887	-1.1744	-1.21982	0.011038	-0.803352	-0.431618	-0.114793	-2.39847	0.317479	2.23062
-0.68464	-4.10536	-3.33556	-2.67562	-2.46006	-2.55256	-2.05745	-2.55804	-2.11969	-1.72226	-1.72935	-1.87252	-0.46347	-1.68922	-1.17437	-1.22026	0.0125692	-0.803756	-0.431035	-0.114256	-2.39848	0.31849	2.23131
-0.68416	-4.10507	-3.3354	-2.67501	-2.45948	-2.55207	-2.05718	-2.55853	-2.12013	-1.72188	-1.72912	-1.87308	-0.463129	-1.68959	-1.17351	-1.22014	0.0136505	-0.804053	-0.430258	-0.113654	-2.39782	0.319197	2.232
-0.68368	-4.10505	-3.33594	-2.67448	-2.4594	-2.55144	-2.05681	-2.55887	-2.1207	-1.72168	-1.72913	-1.87372	-0.462711	-1.68999	-1.17316	-1.22013	0.014981	-0.804139	-0.42963	-0.112784	-2.39592	0.319904	2.23276
-0.6832	-4.10506	-3.33598	-2.67398	-2.45897	-2.55081	-2.05651	-2.55952	-2.12129	-1.72111	-1.72903	-1.87444	-0.462384	-1.69024	-1.17246	-1.22048	0.0156194	-0.803787	-0.428869	-0.11184	-2.39532	0.32043	2.23324
-0.68272	-4.10502	-3.33642	-2.67387	-2.45935	-2.55057	-2.0564	-2.55984	-2.12219	-1.72059	-1.72896	-1.8747	-0.462016	-1.69026	-1.17219	-1.22116	0.0171163	-0.80396	-0.428179	-0.110894	-2.39645	0.321207	2.23407
-0.68224	-4.10502	-3.33588	-2.67347	-2.45946	-2.54978	-2.05621	-2.56033	-2.12257	-1.72017	-1.72879	-1.87529	-0.461892	-1.69051	-1.17197	-1.22206	0.018286	-0.803603	-0.42738	-0.109913	-2.39633	0.322062	2.2348
-0.68176	-4.10533	-3.33636	-2.67294	-2.4594	-2.54915	-2.05617	-2.56046	-2.12319	-1.71961	-1.72861	-1.87507	-0.461648	-1.69071	-1.17137	-1.22242	0.0194502	-0.803658	-0.426488	-0.10909	-2.39639	0.322503	2.23513
-0.68128	-4.10515	-3.33635	-2.67224	-2.45897	-2.54881	-2.05622	-2.56045	-2.12381	-1.71902	-1.72817	-1.87554	-0.461474	-1.6911	-1.17071	-1.22318	0.0211216	-0.80424	-0.425792	-0.108066	-2.39533	0.322516	2.23592
-0.6808	-4.10541	-3.33584	-2.67178	-2.45866	-2.54793	-2.05593	-2.55998	-2.12361	-1.7187	-1.72727	-1.87557	-0.461166	-1.6908	-1.17057	-1.2241	0.0220811	-0.804592	-0.425283	-0.107091	-2.39552	0.32306	2.23632
-0.68032	-4.10532	-3.33486	-2.67105	-2.45831	-2.54655	-2.0556	-2.56015	-2.1234	-1.71842	-1.72775	-1.87583	-0.461341	-1.69081	-1.17019	-1.22434	0.0239366	-0.804864	-0.424856	-0.106092	-2.39619	0.323425	2.2365
-0.67984	-4.10458	-3.33535	-2.67007	-2.45789	-2.54581	-2.05569	-2.56052	-2.12436	-1.71821	-1.72797	-1.87568	-0.461391	-1.69114	-1.17043	-1.22519	0.0252392	-0.804831	-0.424112	-0.105232	-2.39515	0.323887	2.23716
-0.67936	-4.10426	-3.33487	-2.66935	-2.45707	-2.54505	-2.05548	-2.56068	-2.1248	-1.71763	-1.72815	-1.8758	-0.461213	-1.69125	-1.17043	-1.22637	0.0268946	-0.80503	-0.423904	-0.104314	-2.39465	0.324773	2.23782
-0.67888	-4.10447	-3.33563	-2.66961	-2.45639	-2.54423	-2.0552	-2.56083	-2.12554	-1.71704	-1.72772	-1.87579	-0.460646	-1.69093	-1.17073	-1.22759	0.027855	-0.804613	-0.423554	-0.103448	-2.3956	0.325697	2.23882
-0.6784	-4.1043	-3.3352	-2.66943	-2.45556	-2.5434	-2.05508	-2.56164	-2.12556	-1.71658	-1.72682	-1.87563	-0.460052	-1.69118	-1.17059	-1.22825	0.029294	-0.80488	-0.422953	-0.102409	-2.39471	0.326305	2.23962
-0.67792	-4.1044	-3.33394	-2.66899	-2.45523	-2.54271	-2.05503	-2.56244	-2.12636	-1.71606	-1.72605	-1.87555	-0.45924	-1.69127	-1.1708	-1.22923	0.0303016	-0.804402	-0.422532	-0.101729	-2.39496	0.326254	2.24043
-0.67744	-4.10486	-3.33387	-2.66836	-2.45424	-2.54172	-2.05472	-2.5631	-2.12636	-1.71567	-1.72616	-1.87578	-0.458574	-1.69111	-1.17049	-1.23049	0.0314957	-0.804444	-0.422157	-0.100948	-2.39363	0.326773	2.24108
-0.67696	-4.10476	-3.33349	-2.6679	-2.45332	-2.54151	-2.05448	-2.56352	-2.12675	-1.71538	-1.72648	-1.87588	-0.458322	-1.69104	-1.16965	-1.23121	0.0327929	-0.804482	-0.421586	-0.0999844	-2.39523	0.327013	2.24124
-0.67648	-4.10473	-3.33325	-2.66778	-2.45233	-2.54133	-2.05441	-2.56448	-2.12744	-1.71475	-1.72602	-1.8761	-0.45781	-1.69104	-1.16901	-1.23214	0.0340395	-0.804677	-0.421251	-0.0993365	-2.39482	0.327666	2.24191
-0.676	-4.10487	-3.33326	-2.66743	-2.4516	-2.54084	-2.05422	-2.566	-2.12803	-1.7142	-1.7268	-1.87623	-0.457064	-1.69139	-1.16901	-1.23279	0.0356144	-0.804744	-0.420718	-0.0984478	-2.3958	0.328077	2.2426
-0.67552	-4.10499	-3.33246	-2.66666	-2.45058	-2.53971	-2.05396	-2.56676	-2.12909	-1.71333	-1.72753	-1.87687	-0.456506	-1.69126	-1.16835	-1.23432	0.0372083	-0.80511	-0.420145	-0.0977671	-2.39584	0.328786	2.24348
-0.67504	-4.10458	-3.33277	-2.66672	-2.44963	-2.53929	-2.05389	-2.56715	-2.12928	-1.71261	-1.72695	-1.87733	-0.456162	-1.6915	-1.1683	-1.23524	0.0386177	-0.805451	-0.419505	-0.0969549	-2.39567	0.329172	2.24346
-0.67456	-4.10506	-3.3328	-2.66601	-2.44902	-2.53893	-2.05389	-2.56763	-2.12988	-1.71213	-1.72542	-1.8773	-0.4554	-1.69159	-1.16778	-1.23593	0.0400031	-0.805807	-0.418976	-0.0960359	-2.3969	0.329585	2.2441
-0.67408	-4.10498	-3.33193	-2.66548	-2.44802	-2.53837	-2.05376	-2.56858	-2.13084	-1.71123	-1.7244	-1.87781	-0.454702	-1.69155	-1.16758	-1.23621	0.0414333	-0.805494	-0.418518	-0.0955334	-2.39746	0.330286	2.24458
-0.6736	-4.10537	-3.331	-2.66483	-2.44703	-2.53821	-2.05395	-2.56946	-2.1309	-1.71109	-1.72458	-1.87793	-0.454103	-1.69153	-1.16724	-1.23692	0.0433807	-0.80571	-0.418227	-0.0942836	-2.39937	0.330785	2.24616
-0.67312	-4.10524	-3.3313	-2.6644	-2.4461	-2.53818	-2.05392	-2.56982	-2.13055	-1.71036	-1.72476	-1.87782	-0.453303	-1.6918	-1.16657	-1.23758	0.044587	-0.805797	-0.41796	-0.0931996	-2.39833	0.332164	2.24642
-0.67264	-4.10516	-3.33181	-2.66378	-2.4454	-2.53763	-2.05377	-2.5701	-2.13124	-1.70985	-1.72381	-1.87791	-0.452362	-1.69199	-1.16645	-1.2388	0.0460388	-0.805732	-0.417619	-0.092419	-2.39718	0.332864	2.24691
-0.67216	-4.1053	-3.33267	-2.66385	-2.44433	-2.53661	-2.05343	-2.5704	-2.13165	-1.70912	-1.72363	-1.87811	-0.451806	-1.69234	-1.1665	-1.23957	0.0475648	-0.805601	-0.417338	-0.0914334	-2.39814	0.333061	2.24756
-0.67168	-4.10521	-3.33266	-2.66303	-2.44258	-2.53579	-2.05329	-2.5711	-2.13222	-1.70876	-1.72344	-1.87754	-0.451438	-1.6926	-1.16557	-1.23995	0.0491927	-0.80614	-0.41682	-0.0907655	-2.39761	0.334085	2.24799
-0.6712	-4.10529	-3.33138	-2.66292	-2.4413	-2.5355	-2.05334	-2.57219	-2.13343	-1.70798	-1.72338	-1.87832	-0.45026	-1.69345	-1.16521	-1.24038	0.0500737	-0.806562	-0.41649	-0.0894856	-2.39837	0.334786	2.24832
-0.67072	-4.10532	-3.3307	-2.66208	-2.44032	-2.53502	-2.05317	-2.57254	-2.13457	-1.70719	-1.72247	-1.87892	-0.449809	-1.69376	-1.16464	-1.24075	0.051471	-0.806849	-0.416084	-0.0886986	-2.3981	0.335277	2.24919
-0.67024	-4.10536	-3.33043	-2.66115	-2.43957	-2.53513	-2.05288	-2.57343	-2.13473	-1.70634	-1.72176	-1.87922	-0.448811	-1.69391	-1.16423	-1.2411	0.0528394	-0.807456	-0.415493	-0.0874537	-2.397	0.335459	2.24999
-0.66976	-4.10547	-3.32959	-2.66043	-2.43878	-2.53436	-2.05273	-2.5739	-2.13483	-1.70579	-1.72155	-1.87954	-0.448314	-1.69408	-1.16323	-1.241	0.053828	-0.807998	-0.41506	-0.0865561	-2.39537	0.336118	2.25022
-0.66928	-4.10565	-3.32971	-2.6595	-2.43786	-2.53394	-2.05248	-2.57455	-2.13505	-1.70478	-1.72253	-1.87957	-0.447627	-1.69442	-1.16301	-1.24189	0.0554416	-0.808121	-0.414698	-0.0855752	-2.39426	0.33674	2.25056
-0.6688	-4.10543	-3.32898	-2.65879	-2.43713	-2.53356	-2.05239	-2.57455	-2.13578	-1.70427	-1.72251	-1.87958	-0.446626	-1.69459	-1.16366	-1.24247	0.0565243	-0.807803	-0.414153	-0.084207	-2.39581	0.337127	2.2516
-0.66832	-4.10531	-3.32895	-2.65789	-2.43607	-2.53324	-2.05215	-2.57482	-2.13601	-1.70347	-1.72456	-1.88	-0.446107	-1.69486	-1.1633	-1.24305	0.0575988	-0.807672	-0.413866	-0.0832355	-2.39621	0.33754	2.25213
-0.66784	-4.10506	-3.32777	-2.65681	-2.43572	-2.53305	-2.05198	-2.5754	-2.13642	-1.70295	-1.72718	-1.88016	-0.445503	-1.69496	-1.16313	-1.24403	0.0589751	-0.807527	-0.41321	-0.0823361	-2.39484	0.338449	2.25302
-0.66736	-4.10482	-3.32844	-2.65576	-2.43504	-2.53228	-2.05187	-2.57615	-2.13618	-1.70247	-1.72652	-1.88018	-0.444789	-1.69546	-1.16251	-1.24471	0.0599576	-0.807886	-0.412657	-0.0809728	-2.39459	0.339585	2.25379
-0.66688	-4.10471	-3.3292	-2.65491	-2.43432	-2.5317	-2.05148	-2.57707	-2.13659	-1.70199	-1.72834	-1.88046	-0.444319	-1.69577	-1.16239	-1.24485	0.0609732	-0.807297	-0.412118	-0.0805109	-2.39408	0.34064	2.25494
-0.6664	-4.10519	-3.3294	-2.65406	-2.43348	-2.53075	-2.0513	-2.57817	-2.13767	-1.70171	-1.72896	-1.88083	-0.443459	-1.69587	-1.16207	-1.24578	0.0619684	-0.806847	-0.411414	-0.0796496	-2.39286	0.341588	2.25653
-0.66592	-4.10535	-3.3313	-2.65372	-2.43195	-2.53046	-2.05098	-2.57827	-2.13837	-1.70088	-1.72912	-1.88094	-0.442505	-1.69601	-1.16126	-1.247	0.0631661	-0.806328	-0.41063	-0.0785117	-2.39212	0.341693	2.25722
-0.66544	-4.10509	-3.33299	-2.65296	-2.43124	-2.53	-2.0506	-2.57909	-2.13875	-1.70021	-1.7294	-1.88106	-0.441821	-1.69639	-1.16091	-1.24826	0.0641894	-0.805956	-0.409969	-0.077819	-2.39214	0.342461	2.25772
-0.66496	-4.10553	-3.33217	-2.65247	-2.43003	-2.52976	-2.05008	-2.57948	-2.13941	-1.69947	-1.73063	-1.88096	-0.441022	-1.69651	-1.16023	-1.24895	0.065516	-0.805362	-0.409178	-0.0767779	-2.39208	0.342829	2.25787
-0.66448	-4.10595	-3.3316	-2.65134	-2.42886	-2.52922	-2.04989	-2.57952	-2.13933	-1.69902	-1.73144	-1.8813	-0.440873	-1.69665	-1.15906	-1.25016	0.0666811	-0.805243	-0.408363	-0.0760798	-2.39212	0.343658	2.25924
-0.664	-4.10589	-3.332	-2.65076	-2.42836	-2.52954	-2.04972	-2.5803	-2.13989	-1.69827	-1.73193	-1.88124	-0.440567	-1.6965	-1.15822	-1.25055	0.0678924	-0.804661	-0.408103	-0.0751787	-2.39321	0.344724	2.26023
-0.66352	-4.10593	-3.33342	-2.64962	-2.42701	-2.52898	-2.04938	-2.58031	-2.13997	-1.69765	-1.73195	-1.88129	-0.439814	-1.69692	-1.15759	-1.25211	0.0694838	-0.805128	-0.407605	-0.074175	-2.39369	0.345555	2.26057
-0.66304	-4.10592	-3.33318	-2.64858	-2.42638	-2.52749	-2.04895	-2.58037	-2.14067	-1.69735	-1.731	-1.88066	-0.439251	-1.69741	-1.15663	-1.25292	0.0702158	-0.804477	-0.407202	-0.0729729	-2.39614	0.346879	2.26097
-0.66256	-4.1058	-3.33104	-2.64775	-2.42593	-2.52733	-2.04868	-2.58041	-2.14077	-1.69719	-1.73285	-1.88059	-0.438284	-1.69776	-1.15605	-1.25353	0.071126	-0.804479	-0.406389	-0.0721461	-2.39738	0.347579	2.26139
-0.66208	-4.10561	-3.3306	-2.64709	-2.42531	-2.52638	-2.04845	-2.58043	-2.14146	-1.69669	-1.73249	-1.88022	-0.437202	-1.69798	-1.15514	-1.25372	0.0718899	-0.804569	-0.405999	-0.0713038	-2.39811	0.348117	2.26221
-0.6616	-4.10541	-3.33083	-2.64572	-2.42456	-2.52588	-2.04826	-2.58106	-2.14234	-1.69617	-1.73322	-1.88066	-0.436395	-1.698	-1.15455	-1.25439	0.0727992	-0.804725	-0.405575	-0.0703895	-2.39733	0.348503	2.26242
-0.66112	-4.10512	-3.33012	-2.64503	-2.42361	-2.52528	-2.04812	-2.58142	-2.14334	-1.69552	-1.73306	-1.88071	-0.43604	-1.69805	-1.15417	-1.25495	0.0740642	-0.80482	-0.404779	-0.0691848	-2.39794	0.349376	2.26266
-0.66064	-4.10537	-3.33039	-2.64427	-2.42306	-2.52443	-2.04785	-2.58176	-2.14343	-1.69525	-1.73309	-1.88039	-0.434954	-1.69802	-1.15341	-1.25571	0.075065	-0.804803	-0.404021	-0.0687137	-2.39777	0.350256	2.26315
-0.66016	-4.10531	-3.32987	-2.64349	-2.42229	-2.52389	-2.04737	-2.58264	-2.14388	-1.69488	-1.73387	-1.88036	-0.434289	-1.69816	-1.15275	-1.25655	0.0766163	-0.804553	-0.403439	-0.0679242	-2.39937	0.35077	2.26371
-0.65968	-4.10548	-3.32948	-2.64252	-2.42148	-2.52301	-2.04699	-2.58297	-2.14491	-1.69435	-1.73343	-1.88057	-0.433281	-1.6984	-1.15217	-1.25752	0.0778132	-0.804602	-0.402567	-0.067015	-2.40087	0.351206	2.26463
-0.6592	-4.10591	-3.33057	-2.64147	-2.42039	-2.5232	-2.04686	-2.58257	-2.14518	-1.69385	-1.73277	-1.88088	-0.432564	-1.69878	-1.15182	-1.25865	0.0788026	-0.804544	-0.401768	-0.0663797	-2.40204	0.352203	2.26534
-0.65872	-4.10579	-3.33016	-2.64067	-2.41939	-2.52215	-2.04659	-2.58239	-2.1451	-1.69354	-1.73524	-1.88098	-0.431329	-1.69909	-1.15218	-1.25935	0.0798394	-0.803847	-0.401184	-0.0656935	-2.40289	0.3526	2.26592
-0.65824	-4.10601	-3.3298	-2.63977	-2.41791	-2.52129	-2.04624	-2.58202	-2.14537	-1.69298	-1.73487	-1.8808	-0.430844	-1.69944	-1.15121	-1.26022	0.0807102	-0.803827	-0.400613	-0.0648492	-2.40448	0.353177	2.26644
-0.65776	-4.10636	-3.3297	-2.63988	-2.41691	-2.52051	-2.04595	-2.58145	-2.14588	-1.6929	-1.73405	-1.88074	-0.429917	-1.69998	-1.15085	-1.26101	0.0819516	-0.803271	-0.399755	-0.064292	-2.40584	0.353842	2.26696
-0.65728	-4.1063	-3.32982	-2.63946	-2.41611	-2.51983	-2.04556	-2.58134	-2.14671	-1.69262	-1.73278	-1.88066	-0.429553	-1.69989	-1.15037	-1.26193	0.0828799	-0.803388	-0.399015	-0.063463	-2.40656	0.354414	2.26763
-0.6568	-4.10585	-3.33022	-2.63869	-2.41498	-2.51957	-2.04522	-2.58158	-2.14734	-1.69246	-1.73303	-1.88096	-0.429296	-1.70001	-1.15013	-1.26307	0.083727	-0.803199	-0.398423	-0.0624844	-2.40671	0.355267	2.26802
-0.65632	-4.10577	-3.32944	-2.63799	-2.41343	-2.51889	-2.04467	-2.58111	-2.14797	-1.69146	-1.73222	-1.88109	-0.4287	-1.70017	-1.15013	-1.26342	0.0849623	-0.803076	-0.397661	-0.0617526	-2.40706	0.355982	2.26891
-0.65584	-4.10546	-3.32974	-2.63762	-2.41191	-2.51839	-2.04439	-2.58072	-2.14786	-1.69162	-1.73147	-1.88096	-0.428171	-1.70045	-1.1497	-1.26448	0.0857915	-0.803014	-0.397201	-0.0607522	-2.40863	0.356887	2.2693
-0.65536	-4.10509	-3.33026	-2.63702	-2.41078	-2.51772	-2.04379	-2.58064	-2.14878	-1.69107	-1.73163	-1.88093	-0.427678	-1.70048	-1.14902	-1.26601	0.0873371	-0.802553	-0.396467	-0.0600978	-2.40885	0.357456	2.27047
-0.65488	-4.10493	-3.33104	-2.63625	-2.40967	-2.51689	-2.04356	-2.5803	-2.14912	-1.69035	-1.73099	-1.88067	-0.427144	-1.70064	-1.1483	-1.26686	0.0882821	-0.801973	-0.395898	-0.0594661	-2.40982	0.358735	2.2705
-0.6544	-4.10467	-3.33003	-2.63551	-2.40868	-2.51614	-2.043	-2.58023	-2.14914	-1.68968	-1.72908	-1.88021	-0.426728	-1.70049	-1.1471	-1.26734	0.0899946	-0.802211	-0.3955	-0.0586205	-2.40985	0.35946	2.27082
-0.65392	-4.10431	-3.32941	-2.63454	-2.40741	-2.51535	-2.04236	-2.5796	-2.1492	-1.68897	-1.72763	-1.87979	-0.426591	-1.70093	-1.14554	-1.26802	0.0917464	-0.802243	-0.39489	-0.0583449	-2.41022	0.359977	2.27126
-0.65344	-4.10392	-3.32972	-2.63402	-2.40648	-2.51461	-2.04199	-2.57892	-2.14954	-1.68843	-1.72553	-1.87946	-0.426232	-1.70103	-1.14444	-1.26866	0.0929613	-0.801841	-0.394353	-0.0576919	-2.41007	0.360674	2.27162
-0.65296	-4.104	-3.32973	-2.63291	-2.40564	-2.51403	-2.04179	-2.57874	-2.14997	-1.6879	-1.72882	-1.87948	-0.426223	-1.70117	-1.14342	-1.2696	0.094225	-0.801565	-0.393823	-0.0565765	-2.41144	0.361847	2.2718
-0.65248	-4.10401	-3.32688	-2.63246	-2.40386	-2.51354	-2.04123	-2.57853	-2.15089	-1.68735	-1.72875	-1.87904	-0.426189	-1.70125	-1.14239	-1.27085	0.0949804	-0.801161	-0.39321	-0.055925	-2.4132	0.36228	2.27225
-0.652	-4.10396	-3.32661	-2.63206	-2.40275	-2.51308	-2.04055	-2.5784	-2.15096	-1.68689	-1.72881	-1.87918	-0.426187	-1.70149	-1.14166	-1.27199	0.0951815	-0.802027	-0.392841	-0.0552221	-2.41528	0.363088	2.27267
-0.65152	-4.10369	-3.32632	-2.63169	-2.40169	-2.51272	-2.0402	-2.57809	-2.15129	-1.6864	-1.7281	-1.87878	-0.425722	-1.70154	-1.1406	-1.2723	0.0963774	-0.802339	-0.392304	-0.0547155	-2.41642	0.363822	2.27285
-0.65104	-4.10358	-3.32629	-2.63084	-2.40049	-2.51207	-2.03945	-2.57767	-2.15143	-1.68622	-1.72964	-1.87858	-0.425216	-1.7015	-1.13992	-1.27312	0.097441	-0.802465	-0.391762	-0.0538537	-2.4163	0.364973	2.27301
-0.65056	-4.10346	-3.32574	-2.63033	-2.4	-2.51189	-2.03896	-2.57764	-2.15193	-1.68557	-1.73008	-1.87873	-0.425008	-1.70146	-1.1387	-1.27367	0.0984368	-0.802406	-0.391173	-0.0531347	-2.41833	0.366162	2.27285
-0.65008	-4.10327	-3.32587	-2.62982	-2.39976	-2.51146	-2.0384	-2.57805	-2.15239	-1.68518	-1.72993	-1.87858	-0.424302	-1.70149	-1.13779	-1.27458	0.0995778	-0.802592	-0.390474	-0.0525683	-2.41834	0.366386	2.27314
-0.6496	-4.10296	-3.32437	-2.62913	-2.39927	-2.51055	-2.038	-2.57751	-2.15286	-1.6846	-1.72954	-1.878	-0.42389	-1.70188	-1.13695	-1.27547	0.100375	-0.801975	-0.390017	-0.0518198	-2.4197	0.366665	2.2743
-0.64912	-4.10278	-3.32359	-2.62774	-2.39871	-2.50975	-2.03759	-2.57702	-2.15338	-1.68434	-1.72914	-1.87771	-0.423093	-1.70211	-1.13654	-1.27624	0.101018	-0.802187	-0.389379	-0.0511385	-2.42007	0.367042	2.27495
-0.64864	-4.10246	-3.32274	-2.62739	-2.39839	-2.50924	-2.03729	-2.57642	-2.15436	-1.68421	-1.72859	-1.87723	-0.42271	-1.70219	-1.13575	-1.27717	0.102235	-0.802206	-0.388486	-0.0504116	-2.42117	0.368149	2.27568
-0.64816	-4.10252	-3.32325	-2.62632	-2.39721	-2.50759	-2.03706	-2.57626	-2.15471	-1.68379	-1.72755	-1.87714	-0.422491	-1.70199	-1.1354	-1.27812	0.103504	-0.802407	-0.387788	-0.0493969	-2.4219	0.368686	2.27631
-0.64768	-4.10254	-3.32276	-2.62576	-2.39575	-2.50754	-2.03676	-2.57598	-2.155	-1.68371	-1.72688	-1.87729	-0.421917	-1.70177	-1.13415	-1.27893	0.104735	-0.801574	-0.387131	-0.0485474	-2.42229	0.369288	2.27694
-0.6472	-4.1029	-3.3215	-2.6251	-2.3953	-2.507	-2.03649	-2.57598	-2.15575	-1.68353	-1.72642	-1.87665	-0.421444	-1.7021	-1.13379	-1.27964	0.106168	-0.800472	-0.386644	-0.0478436	-2.42525	0.369796	2.27831
-0.64672	-4.10235	-3.31936	-2.6245	-2.3945	-2.50608	-2.03633	-2.57551	-2.15593	-1.68329	-1.72546	-1.87663	-0.421229	-1.70235	-1.13358	-1.28031	0.107386	-0.800019	-0.386111	-0.0468716	-2.42757	0.370494	2.27905
-0.64624	-4.10262	-3.31822	-2.62333	-2.39387	-2.50557	-2.03594	-2.57537	-2.1559	-1.6827	-1.72468	-1.87663	-0.420682	-1.7023	-1.13352	-1.28094	0.108128	-0.799819	-0.385656	-0.0461036	-2.42866	0.371067	2.27928
-0.64576	-4.10274	-3.31744	-2.62183	-2.39333	-2.5042	-2.0354	-2.57538	-2.15621	-1.68224	-1.72452	-1.87642	-0.419799	-1.70244	-1.13295	-1.28119	0.109822	-0.799903	-0.384896	-0.0449777	-2.42982	0.371939	2.27976
-0.64528	-4.10283	-3.31673	-2.62114	-2.39263	-2.50356	-2.03503	-2.57498	-2.15683	-1.68148	-1.72391	-1.8766	-0.419631	-1.70244	-1.13232	-1.28165	0.110871	-0.800174	-0.384357	-0.04409	-2.43022	0.372956	2.27988
-0.6448	-4.10315	-3.31637	-2.62026	-2.39181	-2.50324	-2.03498	-2.57417	-2.15723	-1.6806	-1.72503	-1.8765	-0.418918	-1.70248	-1.13164	-1.28186	0.112156	-0.800542	-0.383352	-0.0434698	-2.43131	0.373735	2.28057
-0.64432	-4.10294	-3.31721	-2.61948	-2.39095	-2.5033	-2.03482	-2.5744	-2.15776	-1.68007	-1.72471	-1.87646	-0.418508	-1.70247	-1.13155	-1.28177	0.113766	-0.800575	-0.382881	-0.0427896	-2.43146	0.374283	2.28106
-0.64384	-4.10276	-3.31607	-2.61838	-2.38982	-2.50278	-2.03457	-2.57383	-2.15819	-1.67945	-1.72574	-1.8766	-0.418567	-1.70286	-1.13174	-1.2819	0.115103	-0.800397	-0.382236	-0.0419213	-2.43322	0.374739	2.28132
-0.64336	-4.10301	-3.31627	-2.61752	-2.38881	-2.502	-2.03447	-2.57327	-2.15857	-1.6789	-1.72576	-1.8769	-0.417506	-1.70309	-1.1314	-1.28253	0.11636	-0.800129	-0.38147	-0.0409609	-2.43388	0.375942	2.28171
-0.64288	-4.10289	-3.31602	-2.61661	-2.38798	-2.50189	-2.03444	-2.57264	-2.15912	-1.67789	-1.72607	-1.87731	-0.417412	-1.70298	-1.13112	-1.28278	0.117298	-0.800043	-0.380673	-0.0405377	-2.43503	0.376768	2.28261
-0.6424	-4.10298	-3.31567	-2.61607	-2.38691	-2.50182	-2.034	-2.57283	-2.15961	-1.6772	-1.72514	-1.87714	-0.416517	-1.70315	-1.13073	-1.28321	0.118231	-0.800233	-0.380316	-0.0401419	-2.43544	0.376893	2.28305
-0.64192	-4.10294	-3.31453	-2.61475	-2.38598	-2.50161	-2.03391	-2.57204	-2.15979	-1.6764	-1.72471	-1.87755	-0.416132	-1.70339	-1.13046	-1.28373	0.119694	-0.799824	-0.379618	-0.0396743	-2.43602	0.377367	2.28351
-0.64144	-4.10303	-3.31353	-2.61357	-2.38452	-2.50127	-2.03385	-2.57212	-2.1604	-1.67594	-1.72493	-1.87775	-0.415382	-1.70318	-1.13064	-1.28454	0.120653	-0.799281	-0.379436	-0.0386483	-2.43667	0.377713	2.28414
-0.64096	-4.10279	-3.31332	-2.61252	-2.38351	-2.50113	-2.03338	-2.57139	-2.16106	-1.67505	-1.72436	-1.8777	-0.414863	-1.70326	-1.13158	-1.28553	0.121943	-0.799353	-0.378684	-0.0379077	-2.43663	0.377935	2.28488
-0.64048	-4.1025	-3.31368	-2.6123	-2.38258	-2.50022	-2.03276	-2.57099	-2.16136	-1.6745	-1.72351	-1.878	-0.414265	-1.70295	-1.13159	-1.28597	0.123141	-0.799481	-0.378452	-0.0375675	-2.43759	0.378578	2.28519
-0.64	-4.10201	-3.31361	-2.61095	-2.38178	-2.49988	-2.03235	-2.57081	-2.16182	-1.67369	-1.72339	-1.87775	-0.413079	-1.70289	-1.13216	-1.28666	0.123947	-0.79974	-0.377912	-0.0367254	-2.43796	0.378683	2.28542
-0.63952	-4.10181	-3.31248	-2.60964	-2.38084	-2.50004	-2.03207	-2.57029	-2.16199	-1.67312	-1.72315	-1.87748	-0.412179	-1.7029	-1.13268	-1.28677	0.125381	-0.799787	-0.377348	-0.0359553	-2.43829	0.378965	2.28644
-0.63904	-4.10185	-3.31223	-2.60808	-2.37955	-2.50002	-2.03179	-2.56976	-2.16216	-1.67239	-1.723	-1.87717	-0.41185	-1.70293	-1.13297	-1.2869	0.126449	-0.799878	-0.376836	-0.0353166	-2.44057	0.379391	2.28696
-0.63856	-4.10175	-3.31151	-2.6071	-2.37834	-2.50034	-2.03149	-2.56919	-2.1624	-1.67212	-1.72247	-1.87704	-0.411067	-1.70307	-1.13368	-1.28748	0.127447	-0.79921	-0.376305	-0.0342398	-2.44152	0.379821	2.28715
-0.63808	-4.10164	-3.31071	-2.60596	-2.37747	-2.49952	-2.03132	-2.56898	-2.16327	-1.67153	-1.72287	-1.87682	-0.410336	-1.70328	-1.13481	-1.28751	0.12869	-0.79841	-0.375916	-0.0333924	-2.44071	0.380013	2.28803
-0.6376	-4.10125	-3.31128	-2.60463	-2.37698	-2.49849	-2.03112	-2.56893	-2.16348	-1.6713	-1.72312	-1.87687	-0.409602	-1.70319	-1.13532	-1.28773	0.130186	-0.798369	-0.375597	-0.0326318	-2.44114	0.380921	2.28821
-0.63712	-4.10057	-3.31069	-2.60361	-2.3761	-2.49806	-2.03096	-2.56818	-2.16341	-1.67084	-1.72261	-1.87678	-0.408814	-1.70317	-1.1352	-1.28831	0.131573	-0.798606	-0.375284	-0.0321892	-2.44063	0.380778	2.28859
-0.63664	-4.10059	-3.31048	-2.60272	-2.37514	-2.4971	-2.03069	-2.56755	-2.16386	-1.67026	-1.7226	-1.87646	-0.408397	-1.70336	-1.13573	-1.2886	0.132895	-0.798389	-0.374864	-0.0312337	-2.44365	0.381671	2.28907
-0.63616	-4.10088	-3.31142	-2.60198	-2.37434	-2.49667	-2.03034	-2.56696	-2.16406	-1.66976	-1.7222	-1.87672	-0.407605	-1.70313	-1.13548	-1.28931	0.133867	-0.798301	-0.374522	-0.0305858	-2.44484	0.381977	2.28999
-0.63568	-4.1008	-3.31075	-2.60166	-2.37277	-2.4961	-2.03	-2.56638	-2.16416	-1.66937	-1.72226	-1.87661	-0.406738	-1.70298	-1.13564	-1.28979	0.13488	-0.798365	-0.374126	-0.0300858	-2.44649	0.38223	2.29055
-0.6352	-4.10057	-3.31005	-2.60088	-2.37214	-2.49609	-2.0294	-2.56594	-2.16427	-1.66878	-1.72153	-1.87658	-0.406398	-1.70267	-1.13549	-1.29056	0.13684	-0.79842	-0.373802	-0.0294693	-2.44746	0.382523	2.29061
-0.63472	-4.10018	-3.30844	-2.60009	-2.37144	-2.49593	-2.02904	-2.56573	-2.16433	-1.66787	-1.72085	-1.87679	-0.405394	-1.70236	-1.13561	-1.29088	0.137891	-0.798253	-0.373484	-0.0288277	-2.45086	0.382863	2.29211
-0.63424	-4.10011	-3.30868	-2.59941	-2.37048	-2.4956	-2.02886	-2.56559	-2.16444	-1.66734	-1.72147	-1.87734	-0.404652	-1.70245	-1.13477	-1.29102	0.138596	-0.797966	-0.373177	-0.0283249	-2.45245	0.383185	2.29269
-0.63376	-4.1006	-3.30879	-2.59883	-2.36975	-2.49476	-2.02846	-2.56522	-2.16464	-1.66674	-1.72128	-1.87735	-0.404045	-1.7026	-1.13472	-1.29163	0.139312	-0.797911	-0.372737	-0.0275737	-2.45321	0.383777	2.29337
-0.63328	-4.1002	-3.30935	-2.59801	-2.36835	-2.49421	-2.02785	-2.56459	-2.16468	-1.66605	-1.72034	-1.87741	-0.403396	-1.7025	-1.13497	-1.29169	0.140624	-0.79756	-0.372397	-0.026853	-2.45408	0.384397	2.29396
-0.6328	-4.10031	-3.30881	-2.5972	-2.36777	-2.49355	-2.02734	-2.56414	-2.16488	-1.66563	-1.71987	-1.87738	-0.401991	-1.70241	-1.13498	-1.29223	0.141957	-0.798112	-0.371987	-0.0262582	-2.45471	0.384658	2.2939
-0.63232	-4.10007	-3.30773	-2.5964	-2.3669	-2.49258	-2.02706	-2.56371	-2.1652	-1.66552	-1.71964	-1.87693	-0.401489	-1.70249	-1.13442	-1.29243	0.142955	-0.798129	-0.371697	-0.0253344	-2.45633	0.385393	2.29384
-0.63184	-4.10041	-3.30713	-2.59599	-2.36558	-2.49178	-2.02673	-2.56329	-2.16565	-1.66477	-1.71887	-1.87708	-0.400531	-1.70243	-1.13513	-1.29282	0.143796	-0.799551	-0.371284	-0.0245299	-2.45675	0.385568	2.29372
-0.63136	-4.10042	-3.3074	-2.59548	-2.36461	-2.49113	-2.0263	-2.56291	-2.16561	-1.66433	-1.71813	-1.87744	-0.400337	-1.70278	-1.13503	-1.29331	0.144907	-0.80061	-0.370816	-0.0236674	-2.45771	0.385653	2.29414
-0.63088	-4.10005	-3.30483	-2.59509	-2.36352	-2.491	-2.02596	-2.56251	-2.16537	-1.66394	-1.71687	-1.87806	-0.399951	-1.70293	-1.13585	-1.29335	0.145984	-0.800956	-0.37035	-0.0226602	-2.45804	0.38595	2.29367
-0.6304	-4.10041	-3.30532	-2.59439	-2.36258	-2.49021	-2.02549	-2.56282	-2.16536	-1.66321	-1.71567	-1.87865	-0.398992	-1.70276	-1.136	-1.29352	0.146697	-0.801363	-0.370032	-0.0219876	-2.45854	0.38684	2.29367
-0.62992	-4.10015	-3.30485	-2.59372	-2.36187	-2.48937	-2.02503	-2.5625	-2.16525	-1.66243	-1.71559	-1.87909	-0.398284	-1.70263	-1.13642	-1.29356	0.147852	-0.801117	-0.369675	-0.0209687	-2.45934	0.387271	2.29371
-0.62944	-4.1001	-3.30409	-2.59316	-2.36098	-2.48893	-2.02457	-2.56145	-2.16492	-1.66184	-1.71469	-1.87959	-0.397462	-1.70273	-1.13655	-1.29376	0.148986	-0.800873	-0.369219	-0.0201927	-2.46056	0.387663	2.29402
-0.62896	-4.10011	-3.30415	-2.59287	-2.36035	-2.48824	-2.0239	-2.56072	-2.16542	-1.66127	-1.71355	-1.87936	-0.396657	-1.70312	-1.13623	-1.29379	0.150362	-0.800811	-0.3689	-0.0193633	-2.45995	0.387895	2.29442
-0.62848	-4.09996	-3.30465	-2.59247	-2.35992	-2.48836	-2.02372	-2.5605	-2.16543	-1.66072	-1.71224	-1.8793	-0.396275	-1.70321	-1.13614	-1.29373	0.151505	-0.800928	-0.368314	-0.0186251	-2.46023	0.387709	2.29467
-0.628	-4.09988	-3.30444	-2.59185	-2.35885	-2.48757	-2.02336	-2.56022	-2.16566	-1.66019	-1.71042	-1.8793	-0.395446	-1.70345	-1.13673	-1.29406	0.152365	-0.801323	-0.368287	-0.0180098	-2.45983	0.387983	2.2949
-0.62752	-4.1002	-3.30516	-2.59113	-2.35753	-2.48643	-2.0228	-2.5598	-2.16564	-1.6593	-1.70989	-1.87933	-0.394731	-1.70419	-1.13737	-1.29451	0.153041	-0.801135	-0.367864	-0.0171033	-2.46013	0.388675	2.29536
-0.62704	-4.10027	-3.30527	-2.59069	-2.3573	-2.48525	-2.02242	-2.55961	-2.16557	-1.65861	-1.70948	-1.8799	-0.394191	-1.70441	-1.1374	-1.29472	0.15468	-0.801455	-0.367482	-0.0169804	-2.46122	0.389184	2.29627
-0.62656	-4.10059	-3.30673	-2.59018	-2.35636	-2.4848	-2.02191	-2.55909	-2.16522	-1.65791	-1.70878	-1.88066	-0.393946	-1.70446	-1.13679	-1.2949	0.155524	-0.801971	-0.367231	-0.0163925	-2.46083	0.389418	2.29603
-0.62608	-4.10078	-3.30658	-2.59018	-2.35591	-2.48381	-2.02148	-2.55916	-2.16482	-1.65731	-1.70834	-1.88061	-0.393571	-1.70482	-1.13654	-1.29533	0.156528	-0.802003	-0.367002	-0.0156225	-2.46054	0.390428	2.29606
-0.6256	-4.10099	-3.30683	-2.58912	-2.35556	-2.48394	-2.02111	-2.55831	-2.16431	-1.65676	-1.7067	-1.8809	-0.393255	-1.70521	-1.13589	-1.29552	0.157666	-0.802246	-0.366615	-0.0154296	-2.46027	0.390891	2.29623
-0.62512	-4.10058	-3.30782	-2.58794	-2.35446	-2.48417	-2.02077	-2.55787	-2.16434	-1.65633	-1.70524	-1.88128	-0.392624	-1.70554	-1.13574	-1.29588	0.158766	-0.802417	-0.366341	-0.0146323	-2.46085	0.391678	2.29635
-0.62464	-4.10028	-3.30841	-2.58661	-2.35348	-2.4841	-2.02045	-2.55747	-2.16413	-1.65565	-1.70501	-1.88161	-0.391841	-1.70604	-1.13506	-1.29595	0.15985	-0.802637	-0.366348	-0.0139044	-2.46078	0.392531	2.29688
-0.62416	-4.10052	-3.3092	-2.58556	-2.35252	-2.4836	-2.01981	-2.55637	-2.16472	-1.65473	-1.70386	-1.88138	-0.390922	-1.70636	-1.1353	-1.29606	0.16109	-0.802613	-0.365831	-0.0130973	-2.46003	0.392899	2.29691
-0.62368	-4.10082	-3.30937	-2.58462	-2.35184	-2.48318	-2.01926	-2.55626	-2.16469	-1.65433	-1.70285	-1.8817	-0.389886	-1.70697	-1.13471	-1.29586	0.162265	-0.802442	-0.365482	-0.0122685	-2.46048	0.393297	2.297
-0.6232	-4.10104	-3.30864	-2.58373	-2.35115	-2.48338	-2.01867	-2.55599	-2.16503	-1.65368	-1.70237	-1.88201	-0.388858	-1.7075	-1.13405	-1.29621	0.163103	-0.803369	-0.365027	-0.0115689	-2.46198	0.393803	2.297
-0.62272	-4.10075	-3.30848	-2.58318	-2.35051	-2.48381	-2.01805	-2.55607	-2.16584	-1.65281	-1.70272	-1.88177	-0.388398	-1.70778	-1.13352	-1.2966	0.164107	-0.803195	-0.364731	-0.0108036	-2.46292	0.3949	2.29709
-0.62224	-4.10071	-3.3088	-2.58262	-2.34923	-2.48349	-2.01759	-2.55596	-2.16569	-1.65214	-1.70163	-1.88182	-0.387768	-1.70741	-1.13311	-1.29677	0.165633	-0.803494	-0.36465	-0.010283	-2.46243	0.395572	2.29762
-0.62176	-4.10023	-3.30743	-2.58154	-2.34824	-2.48371	-2.01691	-2.5559	-2.16653	-1.65102	-1.70149	-1.88213	-0.386944	-1.70842	-1.13281	-1.29718	0.167043	-0.803043	-0.364481	-0.00966008	-2.4621	0.396154	2.29745
-0.62128	-4.10022	-3.30727	-2.58108	-2.348	-2.48355	-2.01636	-2.55605	-2.16731	-1.65015	-1.70101	-1.88176	-0.386657	-1.70853	-1.13287	-1.29736	0.167898	-0.802852	-0.363775	-0.00903111	-2.46197	0.396776	2.29697
-0.6208	-4.10033	-3.30534	-2.58024	-2.34731	-2.48334	-2.01587	-2.55585	-2.16778	-1.64959	-1.7011	-1.88116	-0.386166	-1.70908	-1.13315	-1.29785	0.168937	-0.803323	-0.36345	-0.00831625	-2.46276	0.396697	2.29707
-0.62032	-4.10034	-3.30513	-2.5797	-2.34679	-2.48303	-2.01552	-2.55538	-2.16781	-1.64874	-1.69986	-1.88059	-0.384901	-1.70935	-1.13287	-1.29866	0.170049	-0.803673	-0.363191	-0.00709077	-2.46311	0.397002	2.29761
-0.61984	-4.1003	-3.30567	-2.57879	-2.34602	-2.48215	-2.01507	-2.55468	-2.1677	-1.64791	-1.69906	-1.88057	-0.384477	-1.70962	-1.1328	-1.29949	0.171373	-0.803737	-0.362914	-0.00625649	-2.4633	0.397606	2.29732
-0.61936	-4.10026	-3.30528	-2.57799	-2.34541	-2.48165	-2.0146	-2.55467	-2.16781	-1.64734	-1.69891	-1.88029	-0.383405	-1.71002	-1.13263	-1.30008	0.172654	-0.803979	-0.362526	-0.00594467	-2.46421	0.397993	2.29713
-0.61888	-4.10006	-3.30558	-2.57776	-2.34444	-2.4803	-2.01414	-2.55468	-2.16799	-1.64643	-1.70013	-1.8796	-0.382729	-1.71004	-1.13274	-1.3005	0.173771	-0.80453	-0.362243	-0.00535942	-2.46441	0.398645	2.29706
-0.6184	-4.09956	-3.30568	-2.57724	-2.34369	-2.48013	-2.01374	-2.55451	-2.16834	-1.64598	-1.70004	-1.87956	-0.38237	-1.70993	-1.13306	-1.30132	0.174989	-0.804171	-0.362098	-0.00486142	-2.46509	0.399451	2.29698
-0.61792	-4.09941	-3.3054	-2.57662	-2.34332	-2.4793	-2.0132	-2.55458	-2.16897	-1.64515	-1.70016	-1.87927	-0.381606	-1.71023	-1.13334	-1.30181	0.175803	-0.804578	-0.361444	-0.00367223	-2.46481	0.400442	2.29728
-0.61744	-4.09974	-3.30547	-2.57588	-2.34265	-2.47946	-2.01261	-2.5544	-2.16946	-1.64447	-1.7	-1.8789	-0.381331	-1.71042	-1.13329	-1.30253	0.176957	-0.805435	-0.361051	-0.00280643	-2.4648	0.401168	2.29744
-0.61696	-4.09956	-3.30403	-2.57501	-2.34201	-2.47887	-2.01181	-2.5547	-2.16989	-1.64376	-1.70026	-1.87848	-0.380692	-1.71102	-1.13252	-1.30287	0.178237	-0.805217	-0.360625	-0.00223935	-2.46449	0.401435	2.2976
-0.61648	-4.09967	-3.30432	-2.57436	-2.34109	-2.47748	-2.01133	-2.55477	-2.16999	-1.64268	-1.7002	-1.87852	-0.379886	-1.71107	-1.1323	-1.30357	0.179057	-0.805491	-0.360061	-0.00179066	-2.46493	0.402077	2.29677
-0.616	-4.09913	-3.30501	-2.57352	-2.33995	-2.47701	-2.01092	-2.5548	-2.17022	-1.64213	-1.69982	-1.87831	-0.379488	-1.71139	-1.1324	-1.30414	0.180746	-0.80531	-0.359258	-0.000962346	-2.46527	0.402708	2.29638
-0.61552	-4.09864	-3.30472	-2.5732	-2.33953	-2.47614	-2.01024	-2.55526	-2.17069	-1.64098	-1.70014	-1.87841	-0.378816	-1.7118	-1.13146	-1.30441	0.182096	-0.804703	-0.358664	-0.000314457	-2.46467	0.403557	2.29692
-0.61504	-4.09877	-3.30581	-2.57235	-2.33863	-2.47505	-2.00963	-2.55439	-2.17107	-1.64027	-1.69941	-1.87775	-0.378382	-1.7125	-1.13107	-1.30481	0.183473	-0.804535	-0.358053	0.000573923	-2.46388	0.404285	2.29655
-0.61456	-4.09854	-3.30361	-2.57144	-2.33785	-2.47385	-2.00918	-2.55382	-2.17142	-1.63966	-1.69905	-1.87708	-0.377172	-1.71312	-1.13091	-1.30511	0.184553	-0.804765	-0.357553	0.00107334	-2.46411	0.405155	2.29582
-0.61408	-4.09803	-3.30313	-2.57077	-2.33741	-2.47273	-2.00875	-2.55322	-2.17109	-1.6389	-1.69818	-1.877	-0.376401	-1.71365	-1.12984	-1.30505	0.185471	-0.804626	-0.357064	0.00164432	-2.46533	0.405478	2.29595
-0.6136	-4.09798	-3.30116	-2.57005	-2.33692	-2.47221	-2.00836	-2.55346	-2.17094	-1.63843	-1.69797	-1.87679	-0.375792	-1.71401	-1.1293	-1.30577	0.186071	-0.804389	-0.356366	0.00209255	-2.46634	0.406886	2.29649
-0.61312	-4.0982	-3.30115	-2.56889	-2.33628	-2.47195	-2.00789	-2.55275	-2.17139	-1.63809	-1.69755	-1.87654	-0.375434	-1.71456	-1.12923	-1.30648	0.187731	-0.803813	-0.355721	0.00304294	-2.4669	0.407547	2.29624
-0.61264	-4.09798	-3.30194	-2.56826	-2.33554	-2.4715	-2.00747	-2.55222	-2.17163	-1.6373	-1.69719	-1.87641	-0.375078	-1.71505	-1.12898	-1.30696	0.188901	-0.804266	-0.354942	0.0038814	-2.46616	0.407935	2.29595
-0.61216	-4.09739	-3.30294	-2.56758	-2.33516	-2.47111	-2.00709	-2.55166	-2.17175	-1.63676	-1.6965	-1.87565	-0.374886	-1.71523	-1.12844	-1.30683	0.190172	-0.803506	-0.354484	0.00426387	-2.4669	0.408546	2.29593
-0.61168	-4.09695	-3.30273	-2.56723	-2.33492	-2.47043	-2.00643	-2.55069	-2.17188	-1.63592	-1.69648	-1.87518	-0.374207	-1.71552	-1.12856	-1.30709	0.191417	-0.803889	-0.353972	0.00493178	-2.46791	0.409231	2.29522
-0.6112	-4.09712	-3.30115	-2.56644	-2.33455	-2.46911	-2.00597	-2.54999	-2.17199	-1.63514	-1.69681	-1.87472	-0.373766	-1.71583	-1.12769	-1.30718	0.192634	-0.803704	-0.353204	0.0055507	-2.46804	0.40982	2.29499
-0.61072	-4.09701	-3.30088	-2.56538	-2.3339	-2.46802	-2.00547	-2.54948	-2.17212	-1.63442	-1.69624	-1.87454	-0.373839	-1.71644	-1.12747	-1.30753	0.193523	-0.803695	-0.352643	0.00598721	-2.46786	0.410758	2.29514
-0.61024	-4.09709	-3.30029	-2.56508	-2.33288	-2.46761	-2.00512	-2.54895	-2.17234	-1.63375	-1.69538	-1.87395	-0.373225	-1.71671	-1.1274	-1.30777	0.194991	-0.80331	-0.352027	0.00645575	-2.46833	0.411472	2.29499
-0.60976	-4.09634	-3.29833	-2.56407	-2.33228	-2.46665	-2.00474	-2.54891	-2.17207	-1.63336	-1.69577	-1.87364	-0.373014	-1.71729	-1.12661	-1.30809	0.195708	-0.802993	-0.351466	0.00715072	-2.46874	0.411815	2.2948
-0.60928	-4.09598	-3.29767	-2.56291	-2.33197	-2.46628	-2.00415	-2.54903	-2.17229	-1.63311	-1.69673	-1.87334	-0.372612	-1.71762	-1.12547	-1.30859	0.196671	-0.803169	-0.350741	0.00809098	-2.46917	0.412446	2.29496
-0.6088	-4.09555	-3.29612	-2.56213	-2.33157	-2.46579	-2.00374	-2.54841	-2.1725	-1.63218	-1.69605	-1.87303	-0.372016	-1.71812	-1.12505	-1.30937	0.19777	-0.803123	-0.350279	0.00901766	-2.46898	0.412659	2.29458
-0.60832	-4.09504	-3.29506	-2.56099	-2.33075	-2.46618	-2.00327	-2.54864	-2.17249	-1.63156	-1.69554	-1.87268	-0.371543	-1.71848	-1.12442	-1.31007	0.199015	-0.80281	-0.349553	0.00974279	-2.46913	0.41339	2.29412
-0.60784	-4.09463	-3.29333	-2.5599	-2.33014	-2.46613	-2.00276	-2.54883	-2.17208	-1.63125	-1.69598	-1.8727	-0.371703	-1.71903	-1.1246	-1.31039	0.199936	-0.803232	-0.348905	0.0105586	-2.4685	0.414186	2.29422
-0.60736	-4.09489	-3.29204	-2.55935	-2.32946	-2.46605	-2.0024	-2.54875	-2.17237	-1.63098	-1.69615	-1.87208	-0.370806	-1.71968	-1.12431	-1.31076	0.200783	-0.802984	-0.348139	0.0111951	-2.4682	0.4146	2.29456
[truncated: 4,390 more rows]

## Sheet: CA3 DOWN to UP Vm
0	525301	521502	525101	520901	525001	659105	719301	525403	521303	521602	580501	525404	580201	521304	580601	719002	520701	526202	719303	521401	719001	719103	521101	659101	521501	521102	719201	521302	525003	521202	520702	719202
[truncated: 6,250 more rows]

[truncated: 10 more sheets: CA1 DOWN to UP Vm, DG DOWN to UP Model, CA3 DOWN to UP Model, CA1 DOWN to UP Model, DG UP to DOWN Vm, CA3 UP to DOWN Vm, CA1 UP to DOWN Vm, DG UP to DOWN Model, CA3 UP to DOWN Model, CA1 UP to DOWN Model]
