# Supplementary material for: UP-DOWN states and ripples differentially modulate membrane potential dynamics across DG, CA3, and CA1 in awake mice
Source: eLife. 2022 Jul 12;11:e69596. doi: 10.7554/eLife.69596 (PMC9275824; doi:10.7554/eLife.69596)
Supplement: Figure 7—figure supplement 2—source data 1. [file elife-69596-fig7-figsupp2-data1.xls]

## Sheet: DG Single Ripple
0	524201	524202	523701	523302	523502	523901	523301	524203	524102	523801	524002	523401	523601	523402	523501	523702	524101	524003	524001	659202	523602	659201
-499.84	0.709875	-0.823451	0.835105	0.0905507	-0.457149	-0.125587	-0.60293	-0.0963507	-0.271499	0.933049	0.839659	0.638439	-0.0844935	0.159749	-0.698505	0.444705	0.155732	0.640977	-0.148715	0.527858	0.224188	0.223194
-499.36	0.614848	-0.847196	0.800775	0.0947271	-0.453962	-0.198607	-0.627143	-0.0997162	-0.280027	0.927157	0.863277	0.676887	-0.0967374	0.151838	-0.675112	0.45996	0.172594	0.637261	-0.135651	0.522806	0.200911	0.232859
-498.88	0.525535	-0.864814	0.767002	0.0570121	-0.455013	-0.255972	-0.646293	-0.0910262	-0.301327	0.937385	0.903233	0.709186	-0.103994	0.13685	-0.637175	0.481648	0.187604	0.638539	-0.11539	0.518314	0.182128	0.243327
-498.4	0.450289	-0.876051	0.734852	-0.00584331	-0.457857	-0.266298	-0.661996	-0.0740189	-0.331417	0.958253	0.950871	0.730578	-0.103065	0.113885	-0.587578	0.505525	0.203131	0.640061	-0.0934802	0.516235	0.168231	0.254022
-497.92	0.389407	-0.880423	0.702499	-0.0643709	-0.456764	-0.221337	-0.674148	-0.0560781	-0.360541	0.979289	0.995821	0.74345	-0.0931452	0.0829919	-0.532367	0.53062	0.220789	0.640637	-0.0739364	0.514346	0.15873	0.262886
-497.44	0.337212	-0.881162	0.666999	-0.094767	-0.448131	-0.145975	-0.683419	-0.0434951	-0.377967	0.993691	1.03174	0.753399	-0.0780023	0.0481461	-0.480434	0.556609	0.239606	0.641433	-0.0588719	0.507345	0.151609	0.267737
-496.96	0.290297	-0.777474	0.630433	-0.0894156	-0.432736	-0.0859259	-0.688604	-0.038232	-0.380524	0.996402	1.06041	0.761963	-0.0622461	0.0157974	-0.43879	0.582424	0.256137	0.648059	-0.047063	0.489876	0.14692	0.267476
-496.48	0.249989	-0.782159	0.599569	-0.0600605	-0.415852	-0.0842773	-0.690967	-0.0382807	-0.369573	0.987729	1.08984	0.763809	-0.0488498	-0.00775315	-0.410201	0.605224	0.26453	0.661744	-0.0375051	0.464613	0.148867	0.263199
-496	0.22157	-0.783606	0.583328	-0.0287911	-0.407542	-0.150059	-0.691402	-0.0396637	-0.356165	0.969488	1.12196	0.752996	-0.0390364	-0.0181731	-0.392785	0.623848	0.262228	0.679623	-0.0316554	0.440053	0.160069	0.258163
-495.52	0.210507	-0.775777	0.531589	-0.00728231	-0.413292	-0.250594	-0.691471	-0.0402947	-0.345092	0.94403	1.15526	0.730074	-0.0296802	-0.0140757	-0.387105	0.641078	0.24996	0.696632	-0.0333167	0.426569	0.183966	0.257927
-495.04	0.21961	-0.756745	0.549367	0.00545002	-0.429719	-0.329353	-0.694182	-0.0393294	-0.336707	0.913506	1.18416	0.708987	-0.0174244	0.0011747	-0.391113	0.657955	0.231403	0.705501	-0.0430664	0.431097	0.218882	0.264185
-494.56	0.240801	-0.7291	0.578879	0.0155739	-0.447538	-0.349122	-0.701056	-0.0377723	-0.319552	0.882181	1.20058	0.701771	-0.00162057	0.0220518	-0.404655	0.678894	0.210648	0.703838	-0.0581923	0.450906	0.259234	0.275918
-494.08	0.262995	-0.698454	0.608303	0.0290997	-0.458835	-0.306627	-0.71104	-0.0374026	-0.281129	0.855111	1.20145	0.715334	0.0159856	0.043186	-0.422256	0.702868	0.189612	0.693729	-0.0716065	0.475734	0.301075	0.288619
-493.6	0.276691	-0.671282	0.628693	0.0410619	-0.460951	-0.236142	-0.721709	-0.0412183	-0.215	0.837665	1.19466	0.744116	0.0318847	0.0631928	-0.440262	0.727107	0.168606	0.678972	-0.0757902	0.496888	0.342058	0.295942
-493.12	0.276932	-0.647366	0.637259	0.0408466	-0.457091	-0.179752	-0.731546	-0.0517034	-0.12846	0.833574	1.18662	0.771622	0.0415959	0.0824057	-0.454628	0.746414	0.147667	0.663137	-0.0671115	0.508371	0.379338	0.296585
-492.64	0.268759	-0.624372	0.639525	0.0274219	-0.455089	-0.156637	-0.736219	-0.0697457	-0.0388594	0.842304	1.1785	0.783154	0.0429376	0.100501	-0.465061	0.756431	0.130145	0.648992	-0.0482832	0.512505	0.411055	0.291253
-492.16	0.258944	-0.598765	0.641081	0.00417001	-0.463286	-0.155969	-0.733071	-0.0925551	0.0358759	0.858482	1.16756	0.776086	0.0338173	0.11967	-0.474428	0.75727	0.120946	0.63937	-0.0276498	0.515212	0.432784	0.28345
-491.68	0.253186	-0.570957	0.646708	-0.0158528	-0.481644	-0.151276	-0.720267	-0.11296	0.092756	0.869935	1.1437	0.759084	0.0157513	0.138587	-0.484552	0.748643	0.122424	0.635361	-0.0121158	0.520138	0.439858	0.276463
-491.2	0.249578	-0.545225	0.654919	-0.0283558	-0.504288	-0.121456	-0.695908	-0.124701	0.136915	0.866479	1.09636	0.743404	-0.0084017	0.154699	-0.494687	0.729486	0.131682	0.636918	-0.00545896	0.5275	0.430859	0.272118
-490.72	0.235359	-0.528205	0.657231	-0.0368477	-0.523767	-0.0808803	-0.663042	-0.125604	0.182567	0.843963	1.02868	0.735116	-0.0336815	0.169053	-0.501121	0.700342	0.141244	0.643262	-0.00593763	0.53398	0.411487	0.269905
-490.24	0.19694	-0.52115	0.647706	-0.0544758	-0.534544	-0.0506872	-0.624738	-0.119604	0.236259	0.810009	0.951508	0.732687	-0.0541636	0.182976	-0.500085	0.661008	0.144452	0.653564	-0.00908766	0.538229	0.393433	0.2673
-489.76	0.128596	-0.52335	0.623443	-0.0884155	-0.533891	-0.0454915	-0.587732	-0.113359	0.301025	0.776958	0.872792	0.731661	-0.0654383	0.198431	-0.493444	0.614567	0.138918	0.664999	-0.0122898	0.541093	0.385876	0.264013
-489.28	0.0332894	-0.527163	0.588152	-0.135012	-0.52812	-0.0603739	-0.556932	-0.11221	0.368164	0.75759	0.802476	0.733693	-0.0685147	0.21362	-0.485583	0.569014	0.127478	0.676064	-0.0155708	0.545511	0.390717	0.259797
-488.8	-0.0653635	-0.526069	0.549958	-0.180283	-0.523468	-0.0661272	-0.534248	-0.115601	0.431013	0.754925	0.734586	0.744795	-0.0695942	0.224644	-0.484844	0.531315	0.115528	0.686936	-0.0224955	0.554857	0.40432	0.256031
-488.32	-0.144815	-0.515748	0.515878	-0.211245	-0.523253	-0.0460208	-0.517152	-0.119263	0.487851	0.763452	0.666514	0.769036	-0.0757375	0.228095	-0.495657	0.505778	0.103552	0.696731	-0.0356463	0.569262	0.41478	0.254088
-487.84	-0.190606	-0.498614	0.490024	-0.22815	-0.527515	0.00125034	-0.500672	-0.120071	0.539072	0.770887	0.596795	0.802339	-0.0895457	0.223923	-0.514913	0.490531	0.0903212	0.706265	-0.0556989	0.586001	0.415952	0.253656
-487.36	-0.207487	-0.480993	0.477202	-0.238483	-0.533679	0.0550548	-0.481075	-0.118269	0.585497	0.770268	0.534397	0.831945	-0.109963	0.218134	-0.533847	0.480037	0.0741729	0.716161	-0.0798426	0.599807	0.406293	0.253659
-486.88	-0.215442	-0.470832	0.480929	-0.249219	-0.536113	0.0970054	-0.455029	-0.117274	0.623577	0.759811	0.491139	0.845728	-0.129248	0.217612	-0.54241	0.46906	0.058113	0.727209	-0.102063	0.607215	0.391727	0.2515
-486.4	-0.238123	-0.468595	0.504873	-0.264573	-0.532729	0.112719	-0.422249	-0.118689	0.646072	0.745368	0.476753	0.837997	-0.14206	0.226199	-0.535283	0.457725	0.0504133	0.739123	-0.117717	0.608144	0.378503	0.243847
-485.92	-0.289889	-0.474577	0.552165	-0.272851	-0.522556	0.110382	-0.384031	-0.120196	0.645621	0.731544	0.493741	0.816866	-0.148956	0.242111	-0.513906	0.445136	0.0588282	0.748585	-0.124435	0.604141	0.371076	0.228693
-485.44	-0.363439	-0.48455	0.61795	-0.263652	-0.507896	0.0989496	-0.34417	-0.117416	0.622369	0.718639	0.531229	0.790539	-0.154235	0.25941	-0.488383	0.430595	0.0845429	0.750955	-0.122403	0.598093	0.369593	0.207482
-484.96	-0.446051	-0.493517	0.693638	-0.234449	-0.491158	0.0800752	-0.306702	-0.105927	0.584902	0.70724	0.577787	0.768237	-0.163721	0.27413	-0.467667	0.413009	0.121627	0.742641	-0.115053	0.59212	0.370929	0.184483
-484.48	-0.519304	-0.497913	0.764039	-0.195539	-0.472962	0.0424745	-0.274253	-0.0881953	0.541628	0.693768	0.620572	0.748405	-0.178097	0.285066	-0.456373	0.390114	0.160722	0.720668	-0.10602	0.58653	0.373854	0.164777
-484	-0.572096	-0.495009	0.81677	-0.164346	-0.449984	-0.0173919	-0.246288	-0.0708232	0.504869	0.678488	0.65169	0.595771	-0.194338	0.294551	-0.452499	0.359513	0.194448	0.688228	-0.0971849	0.582435	0.380265	0.152259
-483.52	-0.602946	-0.483848	0.848798	-0.155651	-0.418369	-0.0883472	-0.220047	-0.0614358	0.477509	0.6637	0.668351	0.567497	-0.206461	0.302285	-0.451309	0.325673	0.221995	0.651735	-0.0885499	0.580052	0.388926	0.146552
-483.04	-0.617534	-0.464764	0.86327	-0.174956	-0.374773	-0.146019	-0.195805	-0.0617902	0.457651	0.65057	0.678564	0.531559	-0.211859	0.301655	-0.448451	0.294231	0.247513	0.618157	-0.0796767	0.579727	0.396001	0.142348
-482.56	-0.623742	-0.440901	0.87267	-0.214275	-0.320693	-0.164287	-0.174844	-0.0686314	0.441798	0.641979	0.68064	0.492009	-0.211795	0.287138	-0.44424	0.274733	0.274831	0.593768	-0.0712045	0.581145	0.39507	0.133223
-482.08	-0.629566	-0.415535	0.890526	-0.266974	-0.263439	-0.133135	-0.161191	-0.0761095	0.427504	0.637352	0.680772	0.453134	-0.210547	0.258911	-0.44215	0.269633	0.304352	0.580172	-0.065094	0.582959	0.384196	0.11736
-481.6	-0.645103	-0.395196	0.923819	-0.322574	-0.212839	-0.0574883	-0.159499	-0.0787398	0.410261	0.633786	0.679242	0.416266	-0.210675	0.223169	-0.443967	0.279169	0.331685	0.57425	-0.0638248	0.585127	0.363891	0.0978594
-481.12	-0.678611	-0.381718	0.97362	-0.377977	-0.177599	0.0443751	-0.168486	-0.0758002	0.387806	0.628234	0.669394	0.377826	-0.212248	0.192357	-0.449816	0.293046	0.351749	0.572282	-0.0682981	0.587592	0.340209	0.0820401
-480.64	-0.733118	-0.372418	1.03325	-0.426659	-0.159235	0.159402	-0.189157	-0.0675301	0.357446	0.618216	0.64637	0.334278	-0.214404	0.174859	-0.455222	0.302941	0.362451	0.570177	-0.0765831	0.591976	0.321563	0.0747379
-480.16	-0.805663	-0.358742	1.09183	-0.461728	-0.153922	0.276477	-0.216551	-0.0560102	0.321803	0.601845	0.607827	0.289296	-0.216129	0.169708	-0.455178	0.298834	0.365501	0.566975	-0.0859158	0.598286	0.312589	0.077331
-479.68	-0.884806	-0.332639	1.13664	-0.482193	-0.157064	0.388664	-0.246578	-0.04245	0.284409	0.582452	0.560652	0.245091	-0.219947	0.166983	-0.449098	0.280795	0.364228	0.564634	-0.0959998	0.606241	0.314316	0.0856869
-479.2	-0.959482	-0.291551	1.16106	-0.487279	-0.162092	0.483989	-0.273541	-0.0284679	0.253596	0.565373	0.521952	0.206132	-0.228318	0.156809	-0.439546	0.255228	0.361675	0.564905	-0.107512	0.613454	0.324202	0.0952475
-478.72	-1.02103	-0.240278	1.16412	-0.483411	-0.166705	0.546856	-0.292854	-0.0161845	0.235239	0.557688	0.504394	0.172539	-0.242896	0.13364	-0.433102	0.230108	0.360838	0.567691	-0.122898	0.61675	0.337556	0.103955
-478.24	-1.06586	-0.188214	1.14807	-0.476463	-0.16766	0.568269	-0.30018	-0.00772784	0.227946	0.562153	0.511643	0.143214	-0.261374	0.100403	-0.434149	0.211716	0.362971	0.57222	-0.142783	0.615384	0.348271	0.112842
-477.76	-1.09481	-0.145046	1.1206	-0.470763	-0.162552	0.554181	-0.295053	-0.00530138	0.227748	0.57857	0.536026	0.119204	-0.282557	0.0636046	-0.4436	0.200321	0.367621	0.577186	-0.16433	0.610049	0.351482	0.147101
-477.28	-1.10721	-0.11531	1.09028	-0.471518	-0.151556	0.531708	-0.283463	-0.00862723	0.224427	0.601543	0.560974	0.100621	-0.303584	0.0299175	-0.459295	0.188884	0.37345	0.581345	-0.182083	0.602733	0.342795	0.161977
-476.8	-1.09916	-0.0961481	1.06726	-0.475102	-0.136823	0.525493	-0.273807	-0.0155507	0.211901	0.624966	0.571884	0.0895231	-0.322093	0.00152847	-0.476314	0.173362	0.377868	0.585355	-0.192792	0.596021	0.322205	0.177966
-476.32	-1.06932	-0.0836712	1.06006	-0.479206	-0.121788	0.55252	-0.271625	-0.0240766	0.194134	0.644596	0.559232	0.0862275	-0.335285	-0.0204234	-0.492175	0.151442	0.37699	0.589671	-0.195274	0.592484	0.297128	0.191979
-475.84	-1.0242	-0.0736315	1.07305	-0.489029	-0.108026	0.60836	-0.279004	-0.0327677	0.177573	0.66317	0.531779	0.0888379	-0.340777	-0.0330426	-0.504553	0.125833	0.370114	0.593325	-0.194352	0.593607	0.276833	0.203464
-475.36	-0.973149	-0.0649376	1.09904	-0.510698	-0.0969629	0.680518	-0.291242	-0.0401363	0.172042	0.684319	0.505851	0.0911634	-0.33701	-0.0320868	-0.513236	0.101275	0.360244	0.595002	-0.195221	0.600186	0.270482	0.213638
-474.88	-0.923903	-0.0567524	1.13066	-0.543896	-0.0855495	0.763869	-0.302285	-0.0475581	0.183646	0.707832	0.486067	0.0864865	-0.325147	-0.0137599	-0.517192	0.0788788	0.351411	0.594295	-0.200654	0.611144	0.278329	0.225106
-474.4	-0.876223	-0.047056	1.15861	-0.585567	-0.0730162	0.856909	-0.305417	-0.0556857	0.214002	0.730443	0.47525	0.0708255	-0.306258	0.0206203	-0.513672	0.0557532	0.348966	0.592412	-0.209049	0.624311	0.294634	0.238393
-473.92	-0.819852	-0.0320911	1.17495	-0.627166	-0.0611773	0.975445	-0.29907	-0.0653106	0.258172	0.744633	0.459514	0.0438346	-0.283939	0.0627029	-0.502822	0.028696	0.35243	0.592788	-0.218582	0.638033	0.308275	0.25273
-473.44	-0.745907	-0.0105623	1.17894	-0.663522	-0.0536838	1.12335	-0.286969	-0.0761339	0.307075	0.744058	0.431467	0.00877986	-0.261419	0.102378	-0.484851	-0.000712354	0.359091	0.59734	-0.226768	0.650801	0.315119	0.265581
-472.96	-0.65092	0.0157496	1.17303	-0.69065	-0.0516354	1.28797	-0.273798	-0.0866628	0.357267	0.732041	0.396402	-0.0276243	-0.24105	0.129532	-0.463684	-0.0253598	0.364152	0.603121	-0.23232	0.662345	0.315872	0.275865
-472.48	-0.539546	0.0394905	1.16096	-0.704578	-0.0525014	1.4463	-0.267356	-0.094082	0.401551	0.719789	0.370749	-0.0596684	-0.225122	0.138472	-0.441944	-0.0371069	0.365138	0.606334	-0.235236	0.673083	0.31799	0.284654
-472	-0.421616	0.0527309	1.14155	-0.70649	-0.0524767	1.58029	-0.269875	-0.095894	0.44259	0.721119	0.375371	-0.0847836	-0.213445	0.127776	-0.420986	-0.0357188	0.361945	0.601705	-0.234924	0.682529	0.326149	0.294262
-471.52	-0.298708	0.0528325	1.11895	-0.699995	-0.0443111	1.68016	-0.280272	-0.0913989	0.48001	0.740606	0.419912	-0.0997462	-0.204466	0.100968	-0.396996	-0.0246219	0.356668	0.590008	-0.229054	0.68919	0.340944	0.306228
-471.04	-0.173759	0.047183	1.0956	-0.692222	-0.0290635	1.75923	-0.293423	-0.0836541	0.514788	0.768629	0.496096	-0.102008	-0.194928	0.0666902	-0.368323	-0.0142633	0.351195	0.574448	-0.215889	0.692531	0.35432	0.320577
-470.56	-0.0498705	0.0480191	1.08009	-0.693996	-0.00804986	1.83442	-0.300186	-0.0771035	0.540734	0.787605	0.579148	-0.0913628	-0.179451	0.0331781	-0.33313	-0.010663	0.345438	0.55952	-0.196756	0.693366	0.362093	0.335614
-470.08	0.0686998	0.0698875	1.07423	-0.711563	0.0118671	1.91677	-0.295902	-0.0757735	0.552915	0.782523	0.639709	-0.0731687	-0.154039	0.00599821	-0.293864	-0.0172765	0.339235	0.549096	-0.174157	0.693003	0.365142	0.351768
-469.6	0.170235	0.114836	1.07991	-0.744525	0.0299172	1.99433	-0.281367	-0.0804104	0.547232	0.751912	0.662087	-0.0537377	-0.11902	-0.0103515	-0.256386	-0.0316474	0.332297	0.543792	-0.151512	0.695412	0.371247	0.369666
-469.12	0.24823	0.171624	1.09577	-0.779351	0.0468556	2.04338	-0.26057	-0.0895253	0.529138	0.708815	0.647956	-0.0404652	-0.0793326	-0.0156349	-0.224284	-0.0496191	0.325935	0.539627	-0.131347	0.70098	0.385915	0.390231
-468.64	0.302144	0.224727	1.11707	-0.794841	0.0671263	2.04088	-0.242634	-0.100268	0.509888	0.674019	0.618199	-0.0384638	-0.0455939	-0.0104401	-0.196114	-0.0714737	0.322621	0.534438	-0.113413	0.706903	0.409321	0.413561
-468.16	0.342763	0.260477	1.13847	-0.777029	0.0898896	1.977	-0.234546	-0.112649	0.49867	0.66163	0.598353	-0.0452019	-0.0272752	-0.00018495	-0.16761	-0.0947333	0.323514	0.528146	-0.0965085	0.708296	0.436789	0.435521
-467.68	0.380396	0.278147	1.15752	-0.722214	0.112864	1.86462	-0.240223	-0.127569	0.501272	0.670192	0.609389	-0.0539724	-0.02785	0.00729346	-0.135604	-0.117693	0.329239	0.51978	-0.0793871	0.701452	0.460123	0.451494
-467.2	0.420604	0.287973	1.17396	-0.645913	0.129491	1.73589	-0.255757	-0.145214	0.509871	0.686555	0.655665	-0.056483	-0.0415568	0.00499841	-0.102123	-0.13632	0.337693	0.51044	-0.0613256	0.686169	0.476881	0.458332
-466.72	0.456231	0.302874	1.187	-0.572112	0.136983	1.61328	-0.278741	-0.164286	0.50976	0.691168	0.726926	-0.0489008	-0.0600797	-0.0125152	-0.0742893	-0.143265	0.347471	0.499138	-0.0579989	0.66537	0.489854	0.456413
-466.24	0.475099	0.329827	1.20028	-0.516312	0.1369	1.50972	-0.303905	-0.181895	0.49061	0.714097	0.808788	-0.0354126	-0.0746421	-0.0407407	-0.0603098	-0.135159	0.355607	0.485725	-0.0417432	0.646197	0.502487	0.449923
-465.76	0.465359	0.366043	1.21632	-0.487181	0.133297	1.41842	-0.329279	-0.195559	0.451942	0.668693	0.885416	-0.0252198	-0.0823464	-0.0686191	-0.0643351	-0.114174	0.360236	0.470218	-0.0288105	0.633313	0.51637	0.443688
-465.28	0.423186	0.399519	1.23899	-0.473197	0.129357	1.33396	-0.354469	-0.204123	0.401838	0.615443	0.952373	-0.0200167	-0.0844828	-0.0840876	-0.0803083	-0.0885937	0.361917	0.454677	-0.0199476	0.628768	0.527458	0.440334
-464.8	0.355722	0.42079	1.27222	-0.450151	0.129271	1.2522	-0.375177	-0.209648	0.348689	0.57158	1.01485	-0.0209939	-0.0861303	-0.0799325	-0.100043	-0.0655664	0.36273	0.441182	-0.0152199	0.62991	0.530758	0.439474
-464.32	0.279768	0.431642	1.31577	-0.404511	0.133745	1.18876	-0.38574	-0.213637	0.293685	0.549699	1.08353	-0.0242767	-0.0905402	-0.0597294	-0.115813	-0.0539168	0.365072	0.431748	-0.0143163	0.633561	0.520222	0.437614
-463.84	0.212005	0.441705	1.36369	-0.332633	0.14333	1.16037	-0.380772	-0.216409	0.23691	0.550408	1.16263	-0.0262614	-0.0976401	-0.0388231	-0.12601	-0.0537695	0.372585	0.428296	-0.0171237	0.632264	0.501505	0.432611
-463.36	0.162832	0.463313	1.40923	-0.247567	0.153805	1.17388	-0.355491	-0.216668	0.175129	0.564607	1.24392	-0.0258061	-0.104948	-0.0308543	-0.133004	-0.0599388	0.386908	0.430902	-0.022633	0.626235	0.480055	0.424472
-462.88	0.131971	0.498572	1.44537	-0.172526	0.160684	1.21589	-0.312004	-0.211924	0.110244	0.585725	1.30478	-0.0263367	-0.110211	-0.0414951	-0.141293	-0.0626682	0.408413	0.439167	-0.031251	0.615605	0.461538	0.41586
-462.4	0.116291	0.543174	1.46679	-0.123296	0.159147	1.2623	-0.256815	-0.202661	0.048674	0.610651	1.32251	-0.0294742	-0.113483	-0.0648479	-0.148165	-0.0548441	0.435935	0.450238	-0.0400469	0.600945	0.4469	0.412238
-461.92	0.110144	0.581718	1.47159	-0.0994232	0.1438	1.29355	-0.19982	-0.192567	-0.000569736	0.641332	1.28883	-0.0354697	-0.1156	-0.0881668	-0.149503	-0.0327669	0.467923	0.461274	-0.0484324	0.584105	0.43253	0.415331
-461.44	0.110016	0.606063	1.4632	-0.0919094	0.116654	1.30894	-0.147979	-0.184697	-0.0337008	0.681933	1.21193	-0.0425559	-0.115333	-0.0990638	-0.140124	-0.00079702	0.502491	0.46911	-0.0554712	0.566144	0.416145	0.426154
-460.96	0.115205	0.616566	1.44278	-0.0860849	0.0836987	1.32592	-0.109505	-0.181829	-0.0510867	0.732184	1.11791	-0.0415659	-0.111367	-0.0925122	-0.120168	0.0342265	0.536422	0.472942	-0.0608605	0.548634	0.397174	0.443476
-460.48	0.127013	0.618333	1.41576	-0.0779641	0.0536914	1.35977	-0.085021	-0.18366	-0.055558	0.786258	1.02811	-0.0287303	-0.100271	-0.0719	-0.0923505	0.0645054	0.564176	0.474757	-0.0661724	0.533656	0.380362	0.464466
-460	0.143006	0.621162	1.38272	-0.0696157	0.0341427	1.41024	-0.0711346	-0.187318	-0.0447686	0.833675	0.955023	0.000510613	-0.0804555	-0.0442696	-0.0647771	0.0871867	0.580632	0.476016	-0.0729097	0.521738	0.371	0.484955
-459.52	0.163413	0.626899	1.34546	-0.0704677	0.0279562	1.45365	-0.0610796	-0.190057	-0.0196421	0.866951	0.891084	0.0467287	-0.0548971	-0.0147697	-0.0441233	0.105875	0.581492	0.47618	-0.0825124	0.513581	0.370917	0.500954
-459.04	0.187626	0.630629	1.30718	-0.0805489	0.0332694	1.46541	-0.0497833	-0.190381	0.0189589	0.880283	0.828121	0.106962	-0.0270918	0.0154756	-0.0315163	0.125866	0.567166	0.473578	-0.0935354	0.508928	0.379704	0.50904
-458.56	0.218438	0.627199	1.26989	-0.0926861	0.046089	1.42487	-0.0375342	-0.189518	0.0645283	0.873691	0.763453	0.173311	-0.00288928	0.0460588	-0.0247891	0.148911	0.543765	0.464598	-0.104913	0.507941	0.392627	0.508014
-458.08	0.259608	0.618448	1.23421	-0.0995316	0.0609513	1.34505	-0.0259302	-0.188873	0.104401	0.850384	0.701603	0.236442	0.0146089	0.0773663	-0.0203708	0.174757	0.520365	0.449141	-0.106428	0.510547	0.410013	0.501304
-457.6	0.313189	0.608936	1.19898	-0.0969843	0.0784018	1.25187	-0.0200779	-0.189841	0.130605	0.815405	0.652285	0.283909	0.0231713	0.108539	-0.0149606	0.198997	0.504685	0.431247	-0.113792	0.515422	0.431575	0.493342
-457.12	0.381529	0.604219	1.16738	-0.0918533	0.0990237	1.16614	-0.0226664	-0.192444	0.141661	0.773098	0.619644	0.308705	0.0239668	0.137826	-0.0073859	0.218687	0.498939	0.416445	-0.11805	0.520084	0.45804	0.489108
-456.64	0.460652	0.607999	1.1416	-0.0943391	0.12098	1.09689	-0.0298663	-0.197017	0.146061	0.728217	0.598014	0.304526	0.0181414	0.163343	0.00157036	0.236502	0.500709	0.410289	-0.120177	0.520754	0.485551	0.489433
-456.16	0.54478	0.617056	1.12345	-0.105919	0.144503	1.03296	-0.0360837	-0.20351	0.156617	0.685366	0.57574	0.271032	0.00840285	0.182015	0.00792949	0.2574	0.508103	0.411257	-0.121177	0.513318	0.510907	0.493194
-455.68	0.627132	0.627249	1.11593	-0.120387	0.165237	0.960227	-0.0378422	-0.211302	0.181391	0.644374	0.546275	0.213968	-0.00369172	0.190775	0.00668338	0.286407	0.52036	0.414196	-0.124103	0.498507	0.528185	0.496765
-455.2	0.697648	0.636133	1.11777	-0.126463	0.179934	0.875025	-0.0349054	-0.218504	0.219683	0.60255	0.513649	0.141272	-0.0160182	0.189946	-0.00632781	0.321275	0.53945	0.411189	-0.129791	0.479103	0.539212	0.497772
-454.72	0.750997	0.645406	1.12492	-0.120647	0.186194	0.795198	-0.0317902	-0.222458	0.263961	0.557148	0.49086	0.0640299	-0.0272816	0.184438	-0.0330618	0.358721	0.565838	0.398716	-0.139753	0.461256	0.548549	0.49606
-454.24	0.785852	0.657045	1.13016	-0.112637	0.18256	0.740896	-0.033547	-0.221042	0.307175	0.506195	0.493653	-0.00634917	-0.0384194	0.184073	-0.071947	0.393574	0.596944	0.379003	-0.153621	0.449404	0.564325	0.49382
-453.76	0.809009	0.669594	1.12503	-0.118208	0.173161	0.729736	-0.0431307	-0.213968	0.338524	0.449605	0.515866	-0.0611917	-0.0494976	0.198259	-0.11882	0.423161	0.624985	0.359916	-0.169966	0.445159	0.589716	0.493847
-453.28	0.829839	0.678301	1.1049	-0.14234	0.161849	0.757217	-0.0596388	-0.203556	0.358876	0.393105	0.548338	-0.103459	-0.0607674	0.231329	-0.16585	0.44858	0.643568	0.350338	-0.187762	0.446528	0.619118	0.497162
-452.8	0.854842	0.676082	1.06838	-0.18185	0.153284	0.801145	-0.0760925	-0.194719	0.368956	0.34125	0.569953	-0.139725	-0.0729533	0.279829	-0.204645	0.472272	0.651258	0.354792	-0.205886	0.448641	0.642837	0.50336
-452.32	0.888635	0.663247	1.02187	-0.222686	0.147358	0.837825	-0.0877525	-0.19091	0.369184	0.295727	0.565747	-0.178495	-0.0842058	0.336661	-0.229817	0.495977	0.65483	0.37085	-0.224824	0.446925	0.65405	0.510252
-451.84	0.926587	0.644394	0.971922	-0.250084	0.1414	0.845823	-0.0933896	-0.193051	0.360368	0.252589	0.537775	-0.224616	-0.0919919	0.391174	-0.23998	0.520383	0.663505	0.391403	-0.247307	0.443726	0.65098	0.514886
-451.36	0.962302	0.628204	0.925234	-0.257657	0.130611	0.820977	-0.0944872	-0.198745	0.340251	0.207612	0.495668	-0.272327	-0.0950504	0.437043	-0.238713	0.542375	0.685409	0.409208	-0.273909	0.441479	0.641142	0.51852
-450.88	0.990648	0.622011	0.885984	-0.250897	0.113037	0.771666	-0.0945822	-0.203889	0.305235	0.141601	0.454118	-0.312986	-0.0922871	0.468571	-0.233522	0.562327	0.719123	0.421514	-0.305658	0.442544	0.631955	0.524211
-450.4	1.01413	0.624114	0.857793	-0.244205	0.0888866	0.708764	-0.0972524	-0.204931	0.259032	0.091993	0.421384	-0.341021	-0.0839853	0.483845	-0.231225	0.577656	0.756373	0.433013	-0.33973	0.446072	0.62683	0.536169
-449.92	1.04002	0.626194	0.84163	-0.247562	0.0642521	0.653187	-0.10445	-0.201115	0.211387	0.0539979	0.401023	-0.353572	-0.0715222	0.481223	-0.23439	0.587506	0.787793	0.449874	-0.372015	0.446592	0.620223	0.556865
-449.44	1.07488	0.623298	0.840281	-0.265284	0.0440036	0.614449	-0.114635	-0.194811	0.177241	0.0371194	0.391949	-0.35605	-0.0582818	0.463717	-0.238113	0.591915	0.807821	0.476967	-0.399833	0.438006	0.604136	0.583972
-448.96	1.12255	0.612939	0.85091	-0.294817	0.0279068	0.607673	-0.12849	-0.189186	0.164623	0.0431764	0.388647	-0.351802	-0.0450393	0.437996	-0.236067	0.592323	0.818759	0.511148	-0.421467	0.420171	0.576129	0.610898
-448.48	1.18113	0.598932	0.867125	-0.325738	0.014922	0.637219	-0.144399	-0.186089	0.17265	0.0674224	0.392918	-0.335161	-0.0325321	0.415149	-0.222257	0.591955	0.825363	0.543428	-0.438219	0.395387	0.540043	0.630874
-448	1.24812	0.588977	0.87787	-0.352801	0.00330232	0.697939	-0.163033	-0.185357	0.191161	0.10381	0.399339	-0.296153	-0.0193744	0.401955	-0.198611	0.594974	0.832531	0.564839	-0.449892	0.37163	0.506624	0.640935
-447.52	1.32624	0.585004	0.87052	-0.374105	-0.00672387	0.778113	-0.182064	-0.184924	0.20412	0.145673	0.401051	-0.232	-0.00361174	0.402533	-0.174097	0.600377	0.840125	0.572847	-0.456359	0.355272	0.487729	0.644034
-447.04	1.42072	0.58184	0.840881	-0.392525	-0.0124349	0.861805	-0.198761	-0.189702	0.198227	0.191378	0.391237	-0.148505	0.0155293	0.410748	-0.158314	0.608014	0.845911	0.571414	-0.456676	0.349722	0.487968	0.645881
-446.56	1.53132	0.572104	0.77921	-0.416121	-0.0108316	0.941659	-0.209396	-0.188413	0.171128	0.237574	0.369298	-0.0644331	0.0377737	0.417249	-0.157955	0.61554	0.847905	0.566539	-0.450544	0.352355	0.503912	0.651578
-446.08	1.65536	0.547562	0.723038	-0.445362	-0.00258529	1.01746	-0.213092	-0.186147	0.131224	0.282967	0.339986	0.000412721	0.0609312	0.417056	-0.167597	0.621903	0.849537	0.562321	-0.438912	0.358064	0.530714	0.661625
-445.6	1.77839	0.506194	0.673714	-0.480625	0.00748184	1.09524	-0.209825	-0.184349	0.0916839	0.326712	0.317366	0.038823	0.0854473	0.409894	-0.179664	0.634619	0.855001	0.556966	-0.424402	0.36184	0.560006	0.671812
-445.12	1.88361	0.45334	0.635498	-0.515106	0.011846	1.16902	-0.201141	-0.18403	0.0613352	0.365738	0.306983	0.0561335	0.111035	0.399832	-0.185141	0.657929	0.866863	0.547656	-0.410106	0.361669	0.590861	0.677486
-444.64	1.95924	0.39777	0.606328	-0.540778	0.00733408	1.22637	-0.189834	-0.184288	0.0425184	0.397532	0.310129	0.0662433	0.13677	0.389684	-0.178956	0.694679	0.884308	0.535645	-0.396455	0.358465	0.621378	0.675687
-444.16	1.99754	0.34724	0.57559	-0.55395	-0.00516024	1.2495	-0.177149	-0.183366	0.0310756	0.419083	0.317254	0.0793817	0.162569	0.378231	-0.167387	0.739223	0.901314	0.526848	-0.382284	0.354687	0.6539	0.668491
-443.68	2.00197	0.307792	0.538112	-0.558618	-0.0232889	1.23002	-0.162786	-0.180224	0.016148	0.424444	0.31608	0.0951422	0.184311	0.359627	-0.159208	0.780029	0.912921	0.528125	-0.366855	0.350613	0.68727	0.659978
-443.2	1.98169	0.280929	0.49621	-0.566735	-0.0433764	1.17448	-0.147776	-0.175801	-0.00788267	0.412195	0.299623	0.106635	0.197457	0.333118	-0.162128	0.808029	0.917588	0.539707	-0.350034	0.344125	0.718902	0.654355
-442.72	1.94631	0.265293	0.45946	-0.580984	-0.0643083	1.10001	-0.132194	-0.172789	-0.0464414	0.386589	0.278722	0.109934	0.201252	0.302432	-0.176749	0.820512	0.920842	0.553035	-0.332767	0.33259	0.745746	0.653102
-442.24	1.90182	0.25451	0.43555	-0.599579	-0.0866402	1.01704	-0.118014	-0.174441	-0.100878	0.357449	0.265314	0.111662	0.20102	0.277368	-0.196873	0.822556	0.929031	0.554144	-0.317313	0.316332	0.763327	0.655965
-441.76	1.85249	0.244975	0.427056	-0.616927	-0.110504	0.924878	-0.109519	-0.182226	-0.166797	0.339716	0.272275	0.122882	0.204992	0.264032	-0.217686	0.822096	0.946747	0.532988	-0.304416	0.299602	0.770264	0.661286
-441.28	1.80341	0.23441	0.426688	-0.622533	-0.13807	0.820824	-0.106715	-0.195442	-0.24302	0.339881	0.295541	0.154502	0.220361	0.258617	-0.233589	0.824738	0.972812	0.492451	-0.292052	0.287931	0.765134	0.669494
-440.8	1.76234	0.222619	0.423774	-0.61429	-0.166534	0.701051	-0.108617	-0.212195	-0.322137	0.35415	0.322687	0.208089	0.246901	0.252421	-0.246956	0.835039	0.998925	0.445191	-0.277253	0.283512	0.74685	0.679991
-440.32	1.73332	0.213261	0.408508	-0.593244	-0.197371	0.570589	-0.105068	-0.229113	-0.396542	0.372136	0.337172	0.275272	0.27691	0.233384	-0.260119	0.849419	1.01598	0.40562	-0.258436	0.284404	0.717311	0.693514
-439.84	1.71726	0.208289	0.380992	-0.571684	-0.229689	0.444034	-0.0883172	-0.245016	-0.455224	0.383134	0.33027	0.343109	0.297827	0.200412	-0.276729	0.869761	1.01721	0.382393	-0.235639	0.285576	0.676021	0.709664
-439.36	1.70768	0.210093	0.347753	-0.555775	-0.264696	0.332784	-0.0546712	-0.258844	-0.488189	0.387244	0.304198	0.404884	0.300535	0.163472	-0.294737	0.895958	1.00331	0.373994	-0.211913	0.282087	0.632172	0.727258
-438.88	1.69585	0.217298	0.31818	-0.552502	-0.299753	0.24028	-0.0053984	-0.269574	-0.491833	0.395985	0.272649	0.457128	0.276865	0.137834	-0.309433	0.929999	0.981435	0.375388	-0.19164	0.276742	0.58949	0.745497
-438.4	1.67021	0.230779	0.300283	-0.561805	-0.334782	0.157377	0.0511045	-0.277161	-0.473054	0.419994	0.247178	0.5026	0.246646	0.13559	-0.317576	0.966583	0.960922	0.380663	-0.176983	0.275578	0.554047	0.762657
-437.92	1.62575	0.251469	0.296898	-0.585045	-0.368239	0.0802308	0.104066	-0.282694	-0.448049	0.46196	0.23474	0.544274	0.213393	0.154052	-0.320735	0.995071	0.948131	0.38876	-0.167697	0.28598	0.529524	0.778382
-437.44	1.56174	0.27705	0.305996	-0.608499	-0.400836	0.00459611	0.151877	-0.287323	-0.432904	0.513378	0.23119	0.586618	0.184677	0.176555	-0.322084	1.00766	0.944827	0.400371	-0.162968	0.311782	0.512189	0.791788
-436.96	1.48763	0.306519	0.324675	-0.617589	-0.431093	-0.0655536	0.198445	-0.291413	-0.438886	0.557881	0.229101	0.630458	0.161237	0.184708	-0.325748	0.999517	0.947612	0.415186	-0.16037	0.338071	0.497809	0.803159
-436.48	1.41223	0.331655	0.345784	-0.598621	-0.456279	-0.137809	0.251698	-0.293568	-0.466715	0.58585	0.223863	0.674965	0.13742	0.167712	-0.331588	0.973155	0.949413	0.430134	-0.158395	0.362853	0.478572	0.811153
-436	1.34351	0.346361	0.362714	-0.548405	-0.472518	-0.219987	0.317625	-0.291391	-0.507052	0.60064	0.213726	0.716676	0.108542	0.13064	-0.335737	0.933897	0.946016	0.440917	-0.157426	0.382513	0.452404	0.814962
-435.52	1.28565	0.348807	0.370043	-0.476313	-0.477792	-0.324574	0.390936	-0.284225	-0.545659	0.612726	0.201752	0.752704	0.0735747	0.0900929	-0.333184	0.888337	0.936411	0.444686	-0.157214	0.398805	0.419985	0.812902
-435.04	1.2377	0.340757	0.364137	-0.407147	-0.475023	-0.453945	0.461807	-0.273266	-0.574694	0.627734	0.192475	0.779261	0.0377394	0.0632408	-0.324354	0.842411	0.923129	0.441913	-0.157084	0.416739	0.38841	0.80568
-434.56	1.20003	0.329485	0.352446	-0.358495	-0.471148	-0.599547	0.518522	-0.263822	-0.588552	0.643219	0.186386	0.795843	0.00835096	0.059203	-0.314592	0.797655	0.911377	0.43567	-0.1556	0.436987	0.36504	0.794534
-434.08	1.16933	0.321214	0.329272	-0.341341	-0.472098	-0.741111	0.552593	-0.259506	-0.587608	0.649575	0.180146	0.80146	-0.00993204	0.0770641	-0.314688	0.754313	0.904098	0.429813	-0.15208	0.456118	0.349569	0.785306
-433.6	1.14654	0.317002	0.30902	-0.346953	-0.483431	-0.858541	0.565087	-0.26071	-0.569813	0.639197	0.172633	0.798828	-0.0157147	0.104386	-0.330564	0.716291	0.902435	0.427362	-0.146594	0.469936	0.343602	0.782205
-433.12	1.12508	0.314864	0.296201	-0.356343	-0.502022	-0.934246	0.561573	-0.263161	-0.530812	0.615713	0.168039	0.784382	-0.0126019	0.129458	-0.360703	0.685437	0.907147	0.428326	-0.138923	0.476468	0.345737	0.787625
-432.64	1.09833	0.311256	0.290618	-0.354359	-0.521472	-0.973672	0.552072	-0.261795	-0.469576	0.593027	0.172342	0.759524	-0.00517717	0.141608	-0.39594	0.661743	0.918016	0.429648	-0.129345	0.475019	0.354177	0.798444
-432.16	1.06093	0.305762	0.28601	-0.335789	-0.53706	-0.989301	0.540958	-0.253984	-0.391885	0.58404	0.189373	0.723741	0.00305772	0.1361	-0.423642	0.641835	0.934789	0.429666	-0.118344	0.479844	0.371432	0.809763
-431.68	1.01796	0.302301	0.274068	-0.309671	-0.548008	-0.999545	0.528688	-0.24229	-0.31236	0.591462	0.218798	0.682841	0.0110927	0.115056	-0.43739	0.62367	0.956487	0.428265	-0.10472	0.488528	0.397526	0.814581
-431.2	0.976619	0.304038	0.250116	-0.279464	-0.556882	-1.01584	0.515235	-0.231056	-0.247344	0.609014	0.254574	0.646766	0.0190295	0.0833272	-0.439955	0.606793	0.979371	0.426289	-0.0908605	0.499838	0.431799	0.810664
-430.72	0.944679	0.310632	0.214695	-0.245517	-0.567795	-1.03535	0.501033	-0.223585	-0.209864	0.625333	0.290125	0.622481	0.0278634	0.0522329	-0.436077	0.591084	1.00102	0.426839	-0.0771385	0.511463	0.471774	0.801912
-430.24	0.917406	0.318338	0.173213	-0.199251	-0.585532	-1.05161	0.489607	-0.21921	-0.202614	0.632337	0.32253	0.608579	0.0363681	0.0312914	-0.434529	0.580491	1.0176	0.431884	-0.0644308	0.5225	0.51634	0.795984
-429.76	0.884203	0.320509	0.130826	-0.134488	-0.609552	-1.05168	0.48448	-0.213223	-0.215799	0.634035	0.352259	0.596356	0.0438673	0.0224854	-0.438987	0.57677	1.02862	0.439736	-0.052305	0.537452	0.56524	0.798024
-429.28	0.827073	0.31118	0.0915827	-0.0499501	-0.634566	-1.03528	0.489154	-0.202162	-0.235425	0.6395	0.383084	0.575245	0.049234	0.0212504	-0.445135	0.575165	1.03499	0.445811	-0.0380087	0.560376	0.615683	0.809112
-428.8	0.741854	0.290325	0.0564975	0.0432737	-0.654577	-1.00541	0.501889	-0.185468	-0.248466	0.653995	0.409369	0.539422	0.0532833	0.0149066	-0.44889	0.572267	1.03794	0.446414	-0.0206563	0.591169	0.666648	0.825203
-428.32	0.644765	0.264886	0.0246792	0.141581	-0.662951	-0.975062	0.516792	-0.166114	-0.24565	0.67365	0.421743	0.491567	0.0561165	-0.00827887	-0.448003	0.564155	1.03581	0.438713	-0.00143231	0.624902	0.713646	0.840677
-427.84	0.563605	0.246629	-0.00282297	0.241329	-0.657408	-0.953267	0.526616	-0.148286	-0.227734	0.689383	0.411895	0.444527	0.0581561	-0.0525886	-0.441678	0.550038	1.02587	0.424598	0.0164503	0.65202	0.754972	0.85051
-427.36	0.520056	0.241472	-0.02539	0.3393	-0.640824	-0.942586	0.532723	-0.134082	-0.195516	0.690911	0.3804	0.410459	0.0592703	-0.108903	-0.433341	0.533667	1.00655	0.406201	0.0291949	0.669815	0.791703	0.85506
-426.88	0.514748	0.250542	-0.0364033	0.430258	-0.618348	-0.93468	0.540867	-0.121992	-0.152579	0.678149	0.343752	0.39569	0.0600283	-0.159626	-0.42527	0.516747	0.980906	0.38562	0.0351723	0.681005	0.826103	0.856323
-426.4	0.525043	0.264543	-0.0358592	0.503834	-0.59789	-0.917241	0.561016	-0.10797	-0.106179	0.658981	0.324363	0.398292	0.0604379	-0.189283	-0.419762	0.499136	0.956228	0.363053	0.0319721	0.692543	0.860255	0.857572
-425.92	0.519584	0.275954	-0.0251307	0.553864	-0.586266	-0.879366	0.598425	-0.0884793	-0.0595855	0.645064	0.333062	0.409632	0.0606326	-0.19246	-0.416596	0.478172	0.940087	0.336178	0.0212341	0.709954	0.891825	0.860398
-425.44	0.477647	0.276729	-0.00768807	0.588294	-0.584744	-0.816671	0.651778	-0.0634526	-0.0187497	0.644177	0.36367	0.422646	0.0604733	-0.178995	-0.416214	0.452023	0.935753	0.303938	0.00525512	0.730944	0.915306	0.863468
-424.96	0.400351	0.271483	0.0126795	0.628337	-0.589955	-0.736275	0.709768	-0.0356846	0.0130273	0.653214	0.397648	0.433362	0.0589824	-0.162997	-0.419433	0.421068	0.940684	0.26771	-0.0155008	0.751005	0.925359	0.864995
-424.48	0.30372	0.270679	0.0325424	0.689652	-0.59649	-0.64984	0.759806	-0.0102276	0.0344512	0.66029	0.413699	0.440499	0.0558496	-0.154539	-0.428861	0.389364	0.949059	0.229182	-0.0389561	0.761694	0.925113	0.863748
-424	0.205326	0.284417	0.0530919	0.776443	-0.597136	-0.571935	0.798143	0.00862699	0.0472492	0.652012	0.403532	0.443782	0.0508013	-0.154613	-0.444213	0.36295	0.954904	0.191261	-0.0635031	0.761854	0.923875	0.860903
-423.52	0.111597	0.317209	0.0759395	0.872141	-0.589109	-0.513677	0.827796	0.0189544	0.0547742	0.624121	0.373017	0.443332	0.0472209	-0.157014	-0.463053	0.343523	0.958012	0.154352	-0.0853741	0.755157	0.931332	0.859382
-423.04	0.0197577	0.363869	0.102054	0.95237	-0.574154	-0.474912	0.859105	0.0230425	0.0612173	0.586077	0.340408	0.436509	0.0489188	-0.156738	-0.47993	0.329957	0.962102	0.117679	-0.103287	0.747515	0.950844	0.861262
-422.56	-0.068908	0.410292	0.130179	0.996817	-0.556721	-0.449667	0.923016	0.0262171	0.0689163	0.555885	0.318246	0.423265	0.0591532	-0.153487	-0.489442	0.318201	0.97163	0.0803291	-0.114865	0.742734	0.979618	0.868615
-422.08	-0.144565	0.445839	0.15799	1.00581	-0.541284	-0.429628	0.959184	0.032937	0.0788232	0.549258	0.306895	0.408197	0.0784783	-0.154764	-0.489017	0.303164	0.986612	0.041959	-0.12105	0.739399	1.00603	0.880956
-421.6	-0.197817	0.463437	0.181379	0.995708	-0.531341	-0.41708	0.988146	0.0449662	0.0915925	0.569806	0.295336	0.395457	0.102621	-0.165577	-0.480429	0.286118	1.00427	0.00354419	-0.123308	0.735452	1.02187	0.895969
-421.12	-0.223161	0.470428	0.199524	0.986513	-0.52723	-0.414258	1.0009	0.0602839	0.107054	0.606738	0.271311	0.386994	0.124124	-0.182211	-0.466231	0.27122	1.01829	-0.0330754	-0.12406	0.730822	1.02596	0.911877
-420.64	-0.230208	0.47606	0.212688	0.98542	-0.527528	-0.43603	0.996179	0.0752676	0.128313	0.643331	0.234527	0.385021	0.137473	-0.192858	-0.450819	0.262944	1.02447	-0.0663615	-0.125463	0.727395	1.02218	0.92781
-420.16	-0.230683	0.490798	0.221772	0.993126	-0.530433	-0.493011	0.980082	0.0863874	0.152729	0.668948	0.196051	0.385503	0.13982	-0.184117	-0.437937	0.263257	1.02048	-0.0944572	-0.128992	0.730344	1.01362	0.940943
-419.68	-0.23596	0.513734	0.22831	0.998227	-0.532598	-0.585635	0.962438	0.0932177	0.175964	0.682186	0.169186	0.382286	0.135303	-0.149936	-0.429379	0.266821	1.0063	-0.116134	-0.133046	0.741206	1.00187	0.951456
-419.2	-0.244863	0.537656	0.233514	0.994527	-0.532395	-0.700902	0.950539	0.0966606	0.191695	0.693105	0.162571	0.373339	0.131998	-0.0972333	-0.427068	0.266633	0.983567	-0.129912	-0.134762	0.758186	0.983588	0.958685
-418.72	-0.23925	0.5544	0.236511	0.978041	-0.527316	-0.812894	0.944719	0.100058	0.197286	0.710481	0.170883	0.359894	0.137104	-0.0437734	-0.431857	0.259738	0.955583	-0.137151	-0.130549	0.776282	0.958352	0.963739
-418.24	-0.206978	0.560568	0.23776	0.950114	-0.516555	-0.900533	0.940995	0.10636	0.193026	0.732696	0.180967	0.349419	0.155168	-0.00899271	-0.44034	0.248786	0.92681	-0.139909	-0.118681	0.789987	0.928603	0.968328
-417.76	-0.145929	0.561554	0.237305	0.920635	-0.498295	-0.947778	0.934882	0.116544	0.187444	0.751557	0.179557	0.347585	0.182112	-0.000561958	-0.447474	0.241248	0.901665	-0.140175	-0.101408	0.796313	0.900924	0.973221
-417.28	-0.0751204	0.567308	0.235076	0.901498	-0.473404	-0.961012	0.927633	0.129667	0.185259	0.758079	0.161786	0.359314	0.208106	-0.014443	-0.451961	0.243895	0.884105	-0.140537	-0.0851421	0.798222	0.884072	0.979475
-416.8	-0.0173536	0.582503	0.231792	0.902431	-0.446497	-0.954543	0.928006	0.143561	0.188375	0.750602	0.134334	0.383848	0.224324	-0.0377132	-0.451574	0.257674	0.874576	-0.140643	-0.0757439	0.799565	0.880842	0.984292
-416.32	0.010042	0.604524	0.22746	0.927825	-0.422636	-0.944753	0.941057	0.154115	0.190605	0.738101	0.104008	0.413715	0.226003	-0.0563866	-0.44993	0.276369	0.869867	-0.140585	-0.0746852	0.80369	0.883498	0.984689
-415.84	0.00642571	0.625542	0.223022	0.973691	-0.40535	-0.936413	0.966752	0.157581	0.185393	0.729865	0.0783936	0.44393	0.21724	-0.0642689	-0.451086	0.289784	0.865333	-0.139588	-0.0762415	0.810912	0.882068	0.978619
-415.36	-0.0204986	0.638709	0.217642	1.02403	-0.395026	-0.92354	0.997936	0.153194	0.175065	0.728286	0.0484991	0.466777	0.208142	-0.064461	-0.458456	0.29395	0.860312	-0.138054	-0.0731096	0.81943	0.868559	0.967149
-414.88	-0.0552689	0.646862	0.213285	1.06224	-0.387013	-0.896301	1.0235	0.143392	0.174007	0.725195	0.00863501	0.477821	0.207361	-0.0657716	-0.471713	0.292357	0.856658	-0.136068	-0.0594522	0.826271	0.84505	0.954587
-414.4	-0.083932	0.658281	0.211772	1.08187	-0.375258	-0.849228	1.03577	0.13435	0.194046	0.708857	-0.0446851	0.480434	0.216668	-0.073856	-0.485606	0.293463	0.858503	-0.131588	-0.0362661	0.829137	0.820033	0.945212
-413.92	-0.0976974	0.679538	0.214034	1.0855	-0.355368	-0.792525	1.03443	0.131489	0.238066	0.667172	-0.105133	0.47992	0.229908	-0.0902769	-0.498493	0.30445	0.867562	-0.121243	-0.0124187	0.827717	0.803004	0.940903
-413.44	-0.0907683	0.71008	0.223175	1.08434	-0.323534	-0.740203	1.02714	0.136389	0.292185	0.600038	-0.158147	0.483564	0.237671	-0.111232	-0.510747	0.326114	0.882685	-0.102906	0.00470267	0.822961	0.79886	0.940656
-412.96	-0.0598919	0.741022	0.237057	1.08052	-0.285388	-0.69552	1.02298	0.145648	0.333098	0.51549	-0.195291	0.494823	0.233049	-0.130842	-0.524519	0.353245	0.898003	-0.0781241	0.0102902	0.817372	0.80448	0.942741
-412.48	-0.00611718	0.761046	0.251839	1.06712	-0.246664	-0.652766	1.0253	0.153769	0.345288	0.426732	-0.20974	0.513466	0.219638	-0.145215	-0.54467	0.376772	0.910994	-0.0526841	0.00702253	0.813315	0.810503	0.94418
-412	0.0595306	0.764402	0.260447	1.032	-0.214634	-0.599369	1.03513	0.156232	0.337547	0.343002	-0.206187	0.535334	0.207165	-0.154827	-0.568672	0.389006	0.922503	-0.0325108	0.000282853	0.813329	0.810224	0.944148
-411.52	0.126734	0.757398	0.260965	0.969991	-0.19203	-0.533574	1.04949	0.153515	0.335359	0.268253	-0.193406	0.557609	0.207115	-0.162499	-0.591805	0.389669	0.937551	-0.020968	-0.00517981	0.818024	0.801707	0.940549
-411.04	0.184246	0.753475	0.253758	0.891297	-0.176917	-0.473333	1.06825	0.149845	0.363137	0.201957	-0.181165	0.57588	0.223763	-0.170241	-0.609379	0.381036	0.958614	-0.0165753	-0.00783881	0.824921	0.790026	0.933189
-410.56	0.222143	0.766695	0.246562	0.819514	-0.166283	-0.444345	1.0915	0.149209	0.424334	0.144351	-0.174044	0.590633	0.253137	-0.176992	-0.620419	0.369672	0.98313	-0.0155078	-0.0109684	0.832222	0.781748	0.921847
-410.08	0.238591	0.803885	0.250406	0.77459	-0.155863	-0.46115	1.12124	0.150786	0.498426	0.0927602	-0.16964	0.599238	0.282734	-0.1804	-0.629446	0.362283	1.00517	-0.0151921	-0.0156805	0.834776	0.777381	0.910021
-409.6	0.233592	0.858657	0.268171	0.762029	-0.147492	-0.512677	1.15218	0.151337	0.557036	0.045413	-0.15984	0.604244	0.301611	-0.176725	-0.641656	0.364962	1.01725	-0.0155798	-0.0217203	0.831242	0.77724	0.902458
-409.12	0.215319	0.922329	0.294264	0.769188	-0.143429	-0.567096	1.17751	0.14694	0.582396	0.00424956	-0.139308	0.608764	0.304879	-0.164946	-0.662646	0.380242	1.01809	-0.0206601	-0.0290928	0.820774	0.779085	0.900645
-408.64	0.193508	0.982218	0.318425	0.773591	-0.146054	-0.594549	1.18996	0.137959	0.584212	-0.0288721	-0.106461	0.615308	0.297633	-0.144424	-0.691575	0.40646	1.01212	-0.0325169	-0.0384249	0.806499	0.783406	0.907031
-408.16	0.178217	1.02934	0.331166	0.758899	-0.154656	-0.581222	1.18985	0.127819	0.585855	-0.0510503	-0.0678657	0.629382	0.290315	-0.116058	-0.722712	0.43974	1.00593	-0.0509237	-0.0522638	0.792297	0.795853	0.918353
-407.68	0.17556	1.06331	0.330949	0.720095	-0.166692	-0.539826	1.181	0.120692	0.606837	-0.061206	-0.0353711	0.656802	0.293508	-0.0840577	-0.751486	0.474188	1.00084	-0.0728129	-0.0738449	0.780363	0.813193	0.928546
-407.2	0.185552	1.08659	0.325362	0.666551	-0.177736	-0.494757	1.16996	0.117492	0.646253	-0.0609647	-0.0230022	0.696465	0.310278	-0.0572736	-0.775586	0.507985	0.994382	-0.0935835	-0.10195	0.772107	0.834663	0.930494
-406.72	0.202007	1.10339	0.32497	0.610347	-0.182912	-0.46114	1.16364	0.115379	0.685664	-0.0548673	-0.0309126	0.742267	0.337836	-0.045552	-0.800213	0.543576	0.981425	-0.110011	-0.131707	0.765222	0.8479	0.923837
-406.24	0.220266	1.11503	0.333146	0.561599	-0.181388	-0.443737	1.16373	0.111445	0.704046	-0.0475469	-0.0550731	0.783776	0.367825	-0.0584649	-0.832166	0.584054	0.960106	-0.12069	-0.15479	0.760398	0.844261	0.913868
-405.76	0.235583	1.12209	0.342811	0.525713	-0.175092	-0.440594	1.16946	0.10488	0.697629	-0.0422919	-0.0897037	0.811568	0.392608	-0.0973796	-0.874411	0.629139	0.934079	-0.126521	-0.164902	0.758421	0.824294	0.905015
-405.28	0.251404	1.12661	0.348726	0.503594	-0.168175	-0.452859	1.18044	0.099722	0.679019	-0.0374713	-0.131507	0.82051	0.408105	-0.156895	-0.925238	0.6707	0.91143	-0.127468	-0.16055	0.762259	0.797931	0.903679
-404.8	0.266528	1.1297	0.346133	0.498412	-0.161896	-0.489211	1.19395	0.101817	0.671488	-0.0282133	-0.183574	0.81214	0.411702	-0.223346	-0.975504	0.698043	0.896877	-0.124205	-0.145938	0.773067	0.781836	0.909983
-404.32	0.277187	1.13445	0.33906	0.511501	-0.160803	-0.551834	1.20747	0.114748	0.6906	-0.0118161	-0.249648	0.790895	0.40512	-0.28508	-1.01837	0.705225	0.889629	-0.117769	-0.128277	0.787305	0.789454	0.919894
-403.84	0.27659	1.14051	0.334326	0.54545	-0.166449	-0.632066	1.21766	0.13755	0.739565	0.0112356	-0.325339	0.759252	0.392179	-0.335117	-1.04745	0.696229	0.885052	-0.112669	-0.112149	0.799805	0.820989	0.929228
-403.36	0.265871	1.14535	0.333273	0.586615	-0.181271	-0.712457	1.22064	0.16359	0.809475	0.0362295	-0.394579	0.720988	0.379933	-0.375256	-1.06389	0.68332	0.880499	-0.111768	-0.0976605	0.805836	0.868318	0.935038
-402.88	0.254238	1.1442	0.332058	0.626505	-0.2043	-0.776383	1.21607	0.185793	0.889817	0.058112	-0.443871	0.680814	0.375517	-0.409446	-1.06934	0.678598	0.878921	-0.114832	-0.0830914	0.804126	0.914273	0.937127
-402.4	0.254191	1.13115	0.323248	0.650532	-0.230149	-0.817021	1.20674	0.199115	0.975402	0.0743976	-0.466705	0.641781	0.383289	-0.43941	-1.06548	0.682702	0.887532	-0.116522	-0.0670592	0.797522	0.94926	0.938706
-401.92	0.274536	1.10748	0.302175	0.666971	-0.257702	-0.847418	1.19864	0.201834	1.06416	0.0867542	-0.471108	0.605481	0.403495	-0.462419	-1.05051	0.688629	0.910122	-0.110332	-0.0513222	0.789904	0.972551	0.942479
-401.44	0.314973	1.07805	0.273917	0.689588	-0.284166	-0.884573	1.19194	0.196432	1.15763	0.0997371	-0.47013	0.568738	0.429505	-0.473949	-1.02391	0.681295	0.943388	-0.0928978	-0.0399409	0.782798	0.988534	0.947334
-400.96	0.359866	1.05025	0.250704	0.743013	-0.309016	-0.938897	1.18371	0.187226	1.24998	0.11907	-0.471547	0.52343	0.453787	-0.471579	-0.985629	0.65514	0.977848	-0.0683736	-0.037204	0.774758	1.00117	0.952182
-400.48	0.399113	1.02955	0.241996	0.833652	-0.333626	-1.00656	1.16745	0.178342	1.33335	0.146501	-0.468716	0.462914	0.469924	-0.457015	-0.940708	0.614662	1.0008	-0.0439394	-0.0440304	0.762248	1.01204	0.954544
-400	0.432649	1.01414	0.247597	0.953041	-0.359111	-1.07481	1.14227	0.171362	1.39638	0.182625	-0.448234	0.392008	0.475611	-0.433348	-0.898054	0.570761	1.00793	-0.0292673	-0.0583381	0.744394	1.01884	0.954005
-399.52	0.47329	1.00005	0.256266	1.07086	-0.384249	-1.13087	1.11174	0.167274	1.43311	0.226002	-0.399737	0.324442	0.474954	-0.404204	-0.866967	0.535397	1.00387	-0.0264812	-0.0782291	0.723053	1.01796	0.953326
-399.04	0.540067	0.982675	0.254921	1.15641	-0.407799	-1.17174	1.08479	0.165164	1.44706	0.275297	-0.327435	0.280352	0.472251	-0.371665	-0.851408	0.511957	0.996811	-0.0315924	-0.100961	0.704082	1.01427	0.954554
-398.56	0.641496	0.962079	0.23988	1.19507	-0.42583	-1.20286	1.06804	0.165414	1.44624	0.330189	-0.256583	0.270599	0.47135	-0.341936	-0.849931	0.495746	0.994151	-0.0369221	-0.126017	0.691514	1.01605	0.959561
-398.08	0.768809	0.941509	0.217869	1.19721	-0.438487	-1.22978	1.063	0.168851	1.44255	0.387329	-0.211538	0.291891	0.47422	-0.323575	-0.853396	0.477448	0.996114	-0.0353939	-0.151622	0.68462	1.02803	0.967372
-397.6	0.901335	0.930626	0.202739	1.18821	-0.446932	-1.26004	1.06473	0.177379	1.44109	0.439271	-0.203298	0.324616	0.483646	-0.325356	-0.851386	0.451843	0.999476	-0.0260286	-0.175092	0.680316	1.04886	0.974414
-397.12	1.01311	0.930661	0.207073	1.19198	-0.45405	-1.29471	1.06259	0.190173	1.44161	0.475752	-0.224496	0.350377	0.499811	-0.351366	-0.837177	0.417593	1.0001	-0.0121814	-0.194011	0.675065	1.06755	0.974625
-396.64	1.08641	0.937967	0.229766	1.2161	-0.460638	-1.33388	1.0508	0.203027	1.43813	0.486564	-0.250132	0.359221	0.523839	-0.397224	-0.811633	0.382845	0.995766	0.00147728	-0.207661	0.667776	1.0754	0.965083
-396.16	1.11214	0.94329	0.258909	1.25265	-0.46551	-1.37669	1.03	0.209653	1.4223	0.469719	-0.264145	0.356322	0.554665	-0.45012	-0.781862	0.352681	0.987685	0.0112121	-0.21724	0.660657	1.0712	0.947053
-395.68	1.09997	0.937443	0.279502	1.27954	-0.467895	-1.42734	0.991685	0.206479	1.38879	0.43277	-0.260489	0.355199	0.588283	-0.495508	-0.7561	0.333609	0.977805	0.014154	-0.224043	0.656269	1.06031	0.924725
-395.2	1.06427	0.920619	0.282204	1.28378	-0.465187	-1.48315	0.964311	0.195764	1.34017	0.393855	-0.248295	0.362701	0.621509	-0.524535	-0.737044	0.325021	0.966438	0.00851688	-0.229385	0.655305	1.05647	0.903166
-394.72	1.02839	0.897308	0.267944	1.26092	-0.458185	-1.54096	0.94205	0.184646	1.28621	0.369517	-0.241171	0.377554	0.650286	-0.536864	-0.721329	0.325286	0.952137	-0.00398304	-0.231986	0.656784	1.06702	0.885619
-394.24	1.01116	0.874266	0.245546	1.21664	-0.449946	-1.59731	0.922436	0.182186	1.23304	0.369254	-0.251715	0.389965	0.67289	-0.540366	-0.703582	0.331793	0.933092	-0.021	-0.229954	0.658511	1.0907	0.871781
-393.76	1.01542	0.855335	0.226499	1.16041	-0.44679	-1.65416	0.901061	0.19282	1.18473	0.388408	-0.280622	0.391797	0.68794	-0.542639	-0.678303	0.339617	0.907856	-0.0364326	-0.222564	0.660076	1.11314	0.859841
-393.28	1.03104	0.84512	0.215112	1.10548	-0.447723	-1.71698	0.87451	0.214775	1.14078	0.413691	-0.320568	0.383511	0.694739	-0.544621	-0.645895	0.345438	0.8759	-0.0464493	-0.210676	0.661886	1.11858	0.84931
-392.8	1.03561	0.841359	0.212914	1.05879	-0.451412	-1.80016	0.845157	0.242097	1.09348	0.428077	-0.367824	0.372248	0.693435	-0.540629	-0.616773	0.345669	0.841796	-0.0474216	-0.197206	0.666407	1.09961	0.841184
-392.32	1.01257	0.844141	0.216323	1.02127	-0.45278	-1.91037	0.820395	0.269721	1.03849	0.425598	-0.412995	0.366513	0.68396	-0.523541	-0.601879	0.338743	0.810643	-0.0418699	-0.184008	0.672608	1.06066	0.838904
-391.84	0.956313	0.857066	0.2206	0.991146	-0.449203	-2.03918	0.808638	0.295876	0.971272	0.408865	-0.455038	0.365048	0.667185	-0.491309	-0.60622	0.328463	0.787851	-0.0335629	-0.17165	0.677209	1.01193	0.84418
-391.36	0.876963	0.880726	0.221101	0.961465	-0.44073	-2.16247	0.813882	0.322081	0.894922	0.3916	-0.489851	0.361174	0.644334	-0.448719	-0.623032	0.321129	0.777225	-0.0257522	-0.159555	0.677379	0.968521	0.856824
-390.88	0.790423	0.913889	0.215531	0.917442	-0.432636	-2.24728	0.833358	0.349696	0.816755	0.383253	-0.516252	0.341883	0.61577	-0.40657	-0.641316	0.325386	0.775646	-0.0179526	-0.148035	0.671922	0.937927	0.874144
-390.4	0.711701	0.946227	0.199785	0.855768	-0.432047	-2.27146	0.863396	0.377526	0.748529	0.382477	-0.542251	0.303616	0.582796	-0.37561	-0.650387	0.346162	0.776475	-0.00577935	-0.136373	0.665367	0.92396	0.893857
-389.92	0.645862	0.967837	0.178294	0.775131	-0.441148	-2.23744	0.897001	0.400657	0.697814	0.380992	-0.57722	0.253814	0.547003	-0.362035	-0.65001	0.383484	0.772116	0.0154541	-0.125218	0.661925	0.926412	0.914597
-389.44	0.592852	0.97391	0.156449	0.686476	-0.459048	-2.1688	0.932509	0.415172	0.668275	0.367422	-0.629434	0.208858	0.512928	-0.363005	-0.645956	0.43148	0.760844	0.0457015	-0.111578	0.664426	0.942454	0.936581
-388.96	0.549235	0.965307	0.141504	0.601251	-0.478519	-2.09937	0.971064	0.42035	0.657375	0.337669	-0.69833	0.183602	0.48734	-0.370358	-0.646429	0.479555	0.747831	0.0823295	-0.0922655	0.671796	0.967965	0.959579
-388.48	0.51424	0.95125	0.142904	0.531658	-0.492944	-2.05309	1.0122	0.419729	0.657455	0.297634	-0.774079	0.181838	0.473803	-0.377815	-0.652254	0.518857	0.740753	0.120109	-0.0647585	0.680121	0.99727	0.982401
-388	0.485693	0.938299	0.162156	0.489278	-0.498325	-2.03255	1.05369	0.418827	0.65911	0.260266	-0.845843	0.193794	0.471267	-0.380929	-0.659236	0.547901	0.745084	0.154731	-0.0307345	0.686689	1.02403	1.00244
-387.52	0.463111	0.932397	0.196318	0.475551	-0.494193	-2.022	1.09203	0.42193	0.654501	0.236124	-0.903931	0.20261	0.47273	-0.38135	-0.661229	0.56508	0.757104	0.182972	0.00359669	0.691184	1.04101	1.01939
-387.04	0.441553	0.931094	0.23615	0.485014	-0.485904	-2.00228	1.12489	0.431045	0.638452	0.226029	-0.951264	0.196342	0.470815	-0.381609	-0.654987	0.577132	0.766724	0.203666	0.0318291	0.695866	1.04694	1.03426
-386.56	0.419302	0.93047	0.271351	0.502962	-0.479343	-1.96328	1.1484	0.445864	0.612704	0.221831	-0.99674	0.175966	0.460858	-0.383539	-0.644434	0.589707	0.763986	0.215069	0.0506491	0.701777	1.0457	1.05184
-386.08	0.394342	0.93022	0.296637	0.513129	-0.4776	-1.90635	1.16083	0.464454	0.581372	0.214125	-1.045	0.152462	0.440861	-0.383354	-0.63668	0.602898	0.74588	0.21707	0.0615729	0.70816	1.04371	1.07488
-385.6	0.369872	0.930881	0.309625	0.50454	-0.48275	-1.84065	1.16257	0.483855	0.548913	0.201378	-1.0891	0.140461	0.415656	-0.378658	-0.637883	0.615191	0.716909	0.212708	0.0706673	0.713166	1.04473	1.10134
-385.12	0.352088	0.936697	0.31609	0.476507	-0.49337	-1.77703	1.15451	0.500584	0.518886	0.189364	-1.10941	0.142681	0.389937	-0.366519	-0.645387	0.620914	0.686124	0.204793	0.081418	0.715533	1.04767	1.12705
-384.64	0.350321	0.947346	0.320598	0.440577	-0.506178	-1.72025	1.13855	0.511365	0.4936	0.188669	-1.0927	0.151177	0.368896	-0.350304	-0.654011	0.617477	0.660161	0.196758	0.0952291	0.717373	1.04832	1.14846
-384.16	0.366342	0.957126	0.32694	0.414499	-0.518768	-1.66806	1.11906	0.514282	0.472131	0.201648	-1.03742	0.150159	0.355008	-0.337026	-0.657356	0.608161	0.63947	0.18769	0.108989	0.721944	1.0451	1.1656
-383.68	0.394422	0.959961	0.333627	0.40969	-0.527036	-1.62128	1.09878	0.510775	0.447612	0.220991	-0.964291	0.127101	0.347524	-0.332649	-0.651796	0.595742	0.621667	0.176645	0.119114	0.730129	1.03604	1.18083
-383.2	0.425234	0.949323	0.336769	0.42592	-0.530304	-1.57706	1.08273	0.504393	0.417634	0.229044	-0.900803	0.0826396	0.344765	-0.34104	-0.639101	0.583797	0.604805	0.164512	0.12399	0.741508	1.02754	1.19813
-382.72	0.449017	0.923905	0.332629	0.454758	-0.526757	-1.53568	1.06683	0.498026	0.381716	0.212222	-0.867968	0.0261704	0.340415	-0.358638	-0.621209	0.571935	0.589814	0.154831	0.124005	0.750266	1.02275	1.21788
-382.24	0.4572	0.888241	0.319375	0.48978	-0.518719	-1.50036	1.04419	0.491716	0.348289	0.169477	-0.868569	-0.0317805	0.325745	-0.377837	-0.597955	0.558373	0.579324	0.15322	0.122089	0.75165	1.02356	1.23746
-381.76	0.449765	0.848561	0.297851	0.525363	-0.509365	-1.47659	1.00868	0.481734	0.331739	0.1159	-0.882653	-0.0846369	0.295313	-0.391896	-0.568081	0.541287	0.574201	0.163401	0.118691	0.742731	1.02641	1.25169
-381.28	0.434316	0.810533	0.271926	0.556739	-0.505264	-1.47244	0.957748	0.465989	0.343365	0.0734341	-0.889675	-0.128173	0.249923	-0.399748	-0.530863	0.523771	0.571637	0.183	0.115653	0.724747	1.02697	1.25907
-380.8	0.424918	0.776031	0.246512	0.578994	-0.512222	-1.4943	0.896546	0.444714	0.383413	0.0568089	-0.876374	-0.16149	0.199461	-0.405484	-0.491849	0.511754	0.568892	0.206554	0.11303	0.700969	1.02166	1.25974
-380.32	0.429675	0.742378	0.222363	0.582188	-0.529886	-1.54164	0.835239	0.423629	0.442565	0.0702823	-0.850321	-0.183267	0.157731	-0.414805	-0.456308	0.510327	0.565797	0.227266	0.110878	0.676483	1.01243	1.25568
-379.84	0.442524	0.707115	0.199118	0.562573	-0.555352	-1.6081	0.782007	0.410043	0.505193	0.101604	-0.830126	-0.19506	0.133454	-0.429836	-0.429102	0.515536	0.565697	0.242526	0.10916	0.654484	1.00429	1.24946
-379.36	0.452992	0.66786	0.176763	0.530362	-0.578703	-1.6841	0.742792	0.408108	0.561112	0.138285	-0.832599	-0.202425	0.127625	-0.447008	-0.409303	0.525345	0.572364	0.253728	0.106888	0.63648	1.0002	1.24268
-378.88	0.44515	0.627765	0.158531	0.510372	-0.591718	-1.75958	0.716376	0.416446	0.612924	0.172057	-0.862809	-0.213308	0.130377	-0.460476	-0.394451	0.532917	0.585188	0.261624	0.103342	0.623338	0.999489	1.23527
-378.4	0.411956	0.588328	0.149734	0.529475	-0.59015	-1.82558	0.697795	0.429903	0.665308	0.202469	-0.911496	-0.232351	0.128264	-0.465118	-0.381265	0.539308	0.599457	0.264455	0.0972603	0.616069	0.999333	1.22611
-377.92	0.358501	0.552492	0.151097	0.598233	-0.578597	-1.87616	0.685468	0.442886	0.726546	0.229913	-0.961775	-0.253681	0.114878	-0.463112	-0.372032	0.545866	0.608782	0.250187	0.0889787	0.61409	0.994988	1.21694
-377.44	0.291948	0.515975	0.160979	0.701256	-0.56667	-1.90712	0.681072	0.452775	0.786054	0.251057	-0.999229	-0.260692	0.0928561	-0.463229	-0.368014	0.557093	0.610362	0.234166	0.0794548	0.617829	0.987309	1.20928
-376.96	0.220269	0.472574	0.17035	0.808375	-0.561685	-1.92144	0.689814	0.460638	0.833415	0.25585	-1.01898	-0.240522	0.0724475	-0.472761	-0.373989	0.572231	0.606629	0.216572	0.0691768	0.627789	0.979693	1.20321
-376.48	0.147991	0.421486	0.168199	0.893291	-0.567925	-1.93199	0.714276	0.469066	0.848673	0.237203	-1.02858	-0.191555	0.0624221	-0.491063	-0.389737	0.587105	0.604879	0.206151	0.0621537	0.64264	0.975643	1.19856
-376	0.0770775	0.364362	0.151296	0.9434	-0.582947	-1.95396	0.753708	0.47873	0.831322	0.195592	-1.0456	-0.129315	0.0656572	-0.507912	-0.411245	0.599137	0.609632	0.209513	0.0501672	0.661255	0.978659	1.19234
-375.52	0.0105639	0.312744	0.124374	0.967129	-0.59873	-2.00059	0.796788	0.487525	0.789988	0.145344	-1.07986	-0.0795939	0.0758989	-0.510786	-0.433781	0.609553	0.621091	0.225015	0.0383546	0.679777	0.98463	1.18312
-375.04	-0.0473863	0.278056	0.0951074	0.980388	-0.608823	-2.06455	0.836757	0.492387	0.743712	0.105169	-1.13122	-0.0600484	0.0846803	-0.497528	-0.45381	0.624315	0.63582	0.244073	0.0266231	0.695558	0.990752	1.17027
-374.56	-0.0962633	0.261233	0.0734978	0.9942	-0.611286	-2.12293	0.865897	0.49178	0.709945	0.0854621	-1.18684	-0.069855	0.0865478	-0.47654	-0.469933	0.650145	0.64976	0.261018	0.0142807	0.705496	0.993734	1.15552
-374.08	-0.144049	0.25714	0.0652114	1.00898	-0.608578	-2.14549	0.884937	0.48797	0.695934	0.0826083	-1.22449	-0.095054	0.0796951	-0.4653	-0.481452	0.683009	0.661379	0.27376	0.00260023	0.710694	0.992926	1.14164
-373.6	-0.200967	0.248336	0.0681492	1.02099	-0.606199	-2.11892	0.900669	0.4848	0.695245	0.0822186	-1.23135	-0.117332	0.0685145	-0.478236	-0.487343	0.711346	0.670413	0.286637	-0.0080452	0.713793	0.989612	1.13035
-373.12	-0.277693	0.223129	0.0800392	1.03213	-0.60971	-2.0581	0.915495	0.485078	0.700552	0.0727798	-1.2078	-0.129946	0.0575885	-0.515073	-0.486455	0.722775	0.678427	0.304866	-0.0162648	0.718515	0.988654	1.12147
-372.64	-0.371915	0.179388	0.09657	1.04131	-0.620815	-1.99282	0.926119	0.487919	0.70091	0.0532116	-1.16766	-0.136405	0.049928	-0.561982	-0.4764	0.711526	0.685565	0.327097	-0.0207922	0.725742	0.988777	1.11455
-372.16	-0.469053	0.126974	0.115667	1.04913	-0.639788	-1.95061	0.922175	0.489279	0.690268	0.0322191	-1.12996	-0.148456	0.0460843	-0.601404	-0.460216	0.683515	0.689933	0.347444	-0.0210724	0.731504	0.991476	1.1082
-371.68	-0.548636	0.0836039	0.130938	1.0512	-0.662444	-1.93284	0.892545	0.483783	0.665868	0.0221201	-1.10024	-0.169916	0.0449391	-0.621584	-0.444024	0.65398	0.690051	0.359037	-0.0173805	0.731539	0.998194	1.1023
-371.2	-0.597631	0.0562644	0.140639	1.03545	-0.679576	-1.92138	0.838459	0.470938	0.62851	0.0281137	-1.07587	-0.19652	0.0466206	-0.623279	-0.435182	0.636971	0.68657	0.363622	-0.0105655	0.721661	1.01216	1.09872
-370.72	-0.621174	0.0454862	0.142722	0.995557	-0.684293	-1.89597	0.768822	0.453101	0.58055	0.0462146	-1.04555	-0.217625	0.0514669	-0.615047	-0.437408	0.636432	0.679503	0.366413	-0.00183948	0.703163	1.03849	1.09894
-370.24	-0.631987	0.0416261	0.139765	0.93524	-0.671795	-1.85361	0.697039	0.435354	0.527693	0.0669098	-1.00058	-0.224799	0.0589084	-0.605408	-0.448571	0.644984	0.66991	0.374031	0.00706459	0.682555	1.07904	1.10155
-369.76	-0.642703	0.0344973	0.136667	0.866246	-0.643951	-1.81242	0.632794	0.421667	0.47129	0.0838545	-0.947193	-0.220683	0.0700389	-0.596083	-0.462448	0.650154	0.659335	0.387562	0.0147101	0.667483	1.13043	1.10506
-369.28	-0.656258	0.0207402	0.132795	0.799408	-0.608683	-1.79973	0.578771	0.413215	0.417774	0.0966297	-0.901502	-0.212097	0.0837392	-0.583257	-0.472867	0.642782	0.650355	0.401453	0.0194333	0.664453	1.18762	1.1065
-368.8	-0.664502	0.00335729	0.138251	0.745968	-0.575025	-1.81783	0.529366	0.407599	0.369536	0.108164	-0.874137	-0.205784	0.0995461	-0.564197	-0.477446	0.617987	0.645449	0.409008	0.0225006	0.674689	1.24252	1.10517
-368.32	-0.658214	-0.0163017	0.148042	0.708735	-0.549296	-1.84965	0.476721	0.402407	0.325442	0.123048	-0.867073	-0.201395	0.116562	-0.540965	-0.479573	0.58103	0.645076	0.407181	0.0257087	0.695512	1.29372	1.10232
-367.84	-0.641338	-0.038445	0.154915	0.686998	-0.53133	-1.86648	0.422252	0.396992	0.282922	0.139731	-0.873059	-0.191714	0.133487	-0.519585	-0.480773	0.540629	0.648876	0.400383	0.0315819	0.720341	1.34032	1.10271
-367.36	-0.621947	-0.0660658	0.155632	0.677942	-0.513513	-1.85384	0.368615	0.392649	0.238476	0.151117	-0.881448	-0.168379	0.148194	-0.504172	-0.481522	0.505885	0.654479	0.394366	0.0418111	0.743595	1.38158	1.10861
-366.88	-0.613026	-0.0981602	0.149574	0.675456	-0.492231	-1.81705	0.321758	0.390007	0.184301	0.153093	-0.89246	-0.130441	0.156992	-0.494333	-0.477124	0.483321	0.660336	0.393298	0.0572589	0.761255	1.41485	1.11891
-366.4	-0.615804	-0.129394	0.14285	0.672717	-0.467866	-1.77224	0.281916	0.387659	0.117547	0.145593	-0.913673	-0.0860955	0.155944	-0.48671	-0.465272	0.475689	0.667147	0.394735	0.075723	0.772006	1.43863	1.12994
-365.92	-0.618276	-0.150717	0.141767	0.66069	-0.447874	-1.7258	0.247517	0.383362	0.0448022	0.136908	-0.945975	-0.0486029	0.144628	-0.478823	-0.445594	0.483301	0.678504	0.39298	0.0928995	0.77712	1.44872	1.13639
-365.44	-0.605684	-0.15634	0.147668	0.634239	-0.439602	-1.67373	0.21546	0.374127	-0.0207869	0.136561	-0.986075	-0.0312665	0.127164	-0.472171	-0.424466	0.501463	0.696747	0.385149	0.106561	0.778596	1.4455	1.13617
-364.96	-0.568791	-0.146533	0.15954	0.594359	-0.444359	-1.60314	0.192716	0.358175	-0.0592022	0.149633	-1.0211	-0.0367754	0.11165	-0.472906	-0.408747	0.523902	0.722136	0.37154	0.1139	0.779284	1.43306	1.13193
-364.48	-0.510407	-0.12886	0.173733	0.547225	-0.457656	-1.50953	0.184336	0.335656	-0.0604321	0.173815	-1.04256	-0.0571313	0.106875	-0.486018	-0.401583	0.544234	0.750125	0.357083	0.116801	0.780231	1.41606	1.12965
-364	-0.440497	-0.111754	0.188747	0.497858	-0.470278	-1.40994	0.192698	0.308451	-0.0284549	0.200945	-1.05217	-0.0810349	0.115675	-0.511211	-0.400037	0.558477	0.774887	0.344554	0.11873	0.782296	1.39785	1.13344
-363.52	-0.364229	-0.0992493	0.207992	0.449451	-0.476859	-1.32215	0.211051	0.276726	0.0158705	0.223563	-1.05885	-0.098256	0.135088	-0.540978	-0.397	0.567456	0.792554	0.314365	0.12307	0.785921	1.37411	1.14499
-363.04	-0.283253	-0.087005	0.235626	0.408914	-0.476789	-1.25396	0.227715	0.241995	0.0485626	0.238135	-1.07316	-0.108812	0.155964	-0.564757	-0.388684	0.573696	0.802996	0.30127	0.131275	0.792114	1.34642	1.16031
-362.56	-0.19811	-0.0681445	0.270011	0.38007	-0.473261	-1.1945	0.234479	0.206934	0.0593518	0.243759	-1.09675	-0.120039	0.168391	-0.571578	-0.376604	0.583539	0.809957	0.284216	0.141565	0.800698	1.31052	1.17169
-362.08	-0.113721	-0.0390937	0.302334	0.366956	-0.472014	-1.13107	0.230528	0.17438	0.0530138	0.241766	-1.12142	-0.137966	0.169255	-0.555982	-0.368292	0.596808	0.817415	0.262336	0.150025	0.810525	1.27104	1.17144
-361.6	-0.0444215	-0.00407919	0.319958	0.372651	-0.474734	-1.05396	0.221002	0.146282	0.048231	0.232716	-1.13927	-0.159031	0.16153	-0.518728	-0.371298	0.611479	0.825312	0.237794	0.15229	0.820373	1.23076	1.15722
-361.12	-0.00503289	0.0321247	0.31542	0.397869	-0.480677	-0.973588	0.210976	0.123216	0.0601905	0.216698	-1.14847	-0.170642	0.151506	-0.468079	-0.386647	0.620218	0.831174	0.212768	0.144853	0.82847	1.19402	1.13217
-360.64	-0.00246553	0.0617984	0.290861	0.43061	-0.487567	-0.902952	0.200592	0.103026	0.101473	0.194254	-1.15124	-0.15886	0.145112	-0.415957	-0.407818	0.619009	0.832427	0.187536	0.129456	0.833324	1.16312	1.10343
-360.16	-0.0273497	0.0831334	0.257619	0.459237	-0.494039	-0.847279	0.186135	0.0843307	0.124709	0.172578	-1.15286	-0.11871	0.143165	-0.373966	-0.422165	0.606378	0.827306	0.16235	0.109889	0.835184	1.14026	1.07838
-359.68	-0.0578786	0.0962722	0.229471	0.469692	-0.500706	-0.803627	0.159286	0.0662703	0.136979	0.157375	-1.14831	-0.0585316	0.143905	-0.349339	-0.422313	0.58371	0.818282	0.135941	0.0917295	0.832576	1.12819	1.06136
-359.2	-0.073473	0.103196	0.214662	0.454951	-0.507132	-0.758193	0.118788	0.0507355	0.134811	0.154399	-1.13471	0.00634686	0.146074	-0.34154	-0.406127	0.557406	0.808124	0.107792	0.0791517	0.824327	1.13039	1.05191
-358.72	-0.0630073	0.105159	0.211078	0.418139	-0.516051	-0.706027	0.069404	0.040954	0.122428	0.164965	-1.10849	0.0603419	0.150259	-0.342559	-0.381018	0.532162	0.798048	0.0807317	0.0710607	0.809912	1.14672	1.04667
-358.24	-0.0324643	0.0995925	0.21149	0.373548	-0.524102	-0.65041	0.0182956	0.0377895	0.110425	0.185262	-1.0819	0.0983328	0.160874	-0.342936	-0.355336	0.512479	0.787276	0.0571091	0.0632683	0.790478	1.17042	1.044
-357.76	0.00583506	0.0857411	0.209894	0.335992	-0.530673	-0.603679	-0.0301711	0.0399547	0.103872	0.209482	-1.07275	0.125138	0.183995	-0.335168	-0.336745	0.496587	0.775011	0.0374574	0.0511304	0.769304	1.19231	1.04184
-357.28	0.0411369	0.0608629	0.207182	0.315645	-0.536018	-0.567697	-0.0727392	0.0446945	0.102965	0.233961	-1.09498	0.149677	0.217274	-0.318345	-0.327532	0.48659	0.759695	0.0178774	0.0329345	0.750877	1.20303	1.04089
-356.8	0.0704957	0.0274276	0.208345	0.315041	-0.539224	-0.534816	-0.113468	0.047982	0.107433	0.255071	-1.14669	0.174449	0.252864	-0.297675	-0.32733	0.480857	0.741823	-0.00591108	0.00996146	0.738362	1.20038	1.0421
-356.32	0.0952084	-0.0106085	0.218704	0.327754	-0.541737	-0.500471	-0.155702	0.0482097	0.119047	0.269072	-1.19918	0.193716	0.279195	-0.280245	-0.33612	0.480796	0.724829	-0.0399107	-0.0138958	0.731868	1.19096	1.04505
-355.84	0.115771	-0.0515594	0.238273	0.346238	-0.545288	-0.463459	-0.198065	0.0455921	0.141552	0.273086	-1.21835	0.202849	0.288241	-0.27197	-0.355392	0.484469	0.711732	-0.0834427	-0.0362192	0.728213	1.18742	1.04799
-355.36	0.132271	-0.0918543	0.257251	0.365316	-0.551534	-0.43166	-0.239757	0.0409813	0.175298	0.267328	-1.17626	0.202132	0.280278	-0.272882	-0.385304	0.489808	0.706035	-0.129295	-0.0571751	0.72326	1.20189	1.05158
-354.88	0.143009	-0.131233	0.264675	0.385129	-0.560482	-0.407747	-0.277969	0.0362654	0.215728	0.258708	-1.07208	0.196246	0.266029	-0.281033	-0.423204	0.492241	0.708048	-0.166975	-0.0774355	0.71421	1.23449	1.05525
-354.4	0.153565	-0.167896	0.255212	0.408975	-0.571801	-0.386454	-0.309591	0.0333016	0.249237	0.259111	-0.928958	0.191789	0.257959	-0.288692	-0.457418	0.493	0.7144	-0.188003	-0.0959054	0.701391	1.27193	1.06206
-353.92	0.165617	-0.198167	0.228466	0.440613	-0.582803	-0.353712	-0.333805	0.0329058	0.262905	0.279633	-0.781394	0.190573	0.264747	-0.288368	-0.478031	0.48932	0.720032	-0.192135	-0.109053	0.687425	1.30048	1.07327
-353.44	0.182691	-0.219956	0.193366	0.476922	-0.591867	-0.308477	-0.34944	0.0356146	0.250778	0.323246	-0.660072	0.189891	0.287395	-0.275258	-0.477964	0.482235	0.720142	-0.186683	-0.113688	0.673461	1.31112	1.08954
-352.96	0.200761	-0.234921	0.159099	0.510845	-0.597571	-0.265657	-0.358182	0.0407101	0.217606	0.381933	-0.572525	0.181413	0.317909	-0.252064	-0.464042	0.470278	0.713641	-0.182451	-0.109936	0.660884	1.30042	1.10922
-352.48	0.211404	-0.246587	0.130881	0.532785	-0.603527	-0.251127	-0.363086	0.0478873	0.176819	0.441319	-0.510385	0.158827	0.347014	-0.228399	-0.44914	0.450798	0.705228	-0.18625	-0.103134	0.651098	1.27993	1.12978
-352	0.207251	-0.25791	0.112438	0.537393	-0.612753	-0.282385	-0.367627	0.0559267	0.143063	0.488154	-0.453732	0.121587	0.368154	-0.217368	-0.451265	0.424817	0.700709	-0.196097	-0.100696	0.646262	1.25735	1.14869
-351.52	0.190496	-0.271062	0.0999787	0.534222	-0.627277	-0.354963	-0.374437	0.0639432	0.125302	0.518875	-0.394748	0.0723567	0.376799	-0.229756	-0.47898	0.395071	0.703199	-0.20316	-0.10608	0.648003	1.24058	1.16228
-351.04	0.167987	-0.286524	0.0904332	0.538689	-0.646651	-0.435544	-0.381498	0.0718849	0.12328	0.539428	-0.334502	0.0177142	0.373924	-0.266159	-0.526845	0.368895	0.708112	-0.198695	-0.117904	0.656068	1.2288	1.17111
-350.56	0.14529	-0.300749	0.0800312	0.568386	-0.664682	-0.493121	-0.386953	0.0786707	0.128606	0.559907	-0.281696	-0.0331085	0.362593	-0.313429	-0.581015	0.352003	0.706812	-0.18021	-0.130555	0.66498	1.21874	1.17706
-350.08	0.125808	-0.309473	0.0680127	0.628125	-0.676989	-0.514535	-0.387648	0.0821397	0.127027	0.588149	-0.243442	-0.0727375	0.345765	-0.34817	-0.630009	0.350752	0.691365	-0.152197	-0.139254	0.668751	1.20401	1.18309
-349.6	0.105779	-0.310523	0.0578922	0.707419	-0.679241	-0.509525	-0.377341	0.0811055	0.108184	0.624723	-0.219172	-0.0963302	0.32938	-0.353679	-0.667868	0.363243	0.66147	-0.121426	-0.143376	0.664088	1.19068	1.19278
-349.12	0.080205	-0.3043	0.0510682	0.782799	-0.671497	-0.50316	-0.352981	0.0745992	0.069159	0.665839	-0.198214	-0.103098	0.318576	-0.324873	-0.694464	0.385995	0.627449	-0.0937289	-0.147196	0.653967	1.18106	1.20639
-348.64	0.0540915	-0.293886	0.0481354	0.829023	-0.659554	-0.512537	-0.316045	0.0641388	0.0273597	0.705336	-0.172377	-0.0982176	0.316279	-0.275465	-0.715024	0.411549	0.602528	-0.0714125	-0.155825	0.644507	1.18025	1.22041
-348.16	0.0370089	-0.282913	0.0461468	0.840003	-0.651697	-0.538333	-0.270953	0.0536285	-0.00315794	0.736985	-0.138211	-0.0896109	0.320642	-0.226431	-0.73095	0.435538	0.594711	-0.0531636	-0.170761	0.640287	1.19008	1.22884
-347.68	0.23751	-0.275116	0.0407807	0.82507	-0.650738	-0.571617	-0.227647	0.0465005	-0.00763099	0.756671	-0.102631	-0.0852531	0.323984	-0.195665	-0.740893	0.456096	0.601105	-0.0381686	-0.189632	0.637192	1.20302	1.22974
-347.2	0.258087	-0.271774	0.0317212	0.811041	-0.654666	-0.608571	-0.194653	0.0447885	0.0134434	0.763292	-0.0809156	-0.0895305	0.31754	-0.184821	-0.742639	0.469106	0.613105	-0.0278499	-0.207977	0.628278	1.21609	1.22531
-346.72	0.274949	-0.271445	0.0235875	0.819878	-0.66057	-0.651525	-0.175652	0.047553	0.04997	0.757512	-0.0840838	-0.102766	0.29691	-0.183842	-0.735738	0.472346	0.619948	-0.0225967	-0.22326	0.609576	1.22344	1.21986
-346.24	0.271128	-0.271668	0.0204679	0.855221	-0.661704	-0.706863	-0.171504	0.0502032	0.0823288	0.745425	-0.111411	-0.124863	0.265614	-0.177603	-0.72012	0.467644	0.619845	-0.0207622	-0.233495	0.586144	1.2272	1.21722
-345.76	0.236797	-0.27406	0.0284256	0.908261	-0.655513	-0.768703	-0.177461	0.0496178	0.101756	0.737142	-0.155353	-0.153018	0.230726	-0.157988	-0.699752	0.457628	0.616894	-0.0179772	-0.239945	0.573598	1.2295	1.2167
-345.28	0.178718	-0.276401	0.0462353	0.958241	-0.642947	-0.823217	-0.188157	0.0440627	0.10989	0.740083	-0.202922	-0.185581	0.198933	-0.130921	-0.675865	0.447468	0.615571	-0.0109614	-0.243487	0.584457	1.23487	1.21475
-344.8	0.109801	-0.28094	0.0646221	0.993382	-0.624783	-0.851942	-0.201221	0.0351821	0.115453	0.757055	-0.242723	-0.216265	0.170225	-0.106682	-0.651751	0.442457	0.61495	-0.000336466	-0.246558	0.618751	1.24155	1.20813
-344.32	0.0461195	-0.28449	0.0759024	1.01673	-0.603113	-0.856033	-0.213315	0.0248885	0.125853	0.780768	-0.272521	-0.237842	0.140399	-0.092876	-0.630401	0.443908	0.610443	0.00926425	-0.2495	0.661276	1.24406	1.19731
-343.84	-0.00237463	-0.288051	0.0763807	1.0409	-0.57896	-0.845893	-0.220526	0.0152475	0.143662	0.797517	-0.290854	-0.243973	0.105124	-0.0904516	-0.617599	0.453335	0.597309	0.0128618	-0.251476	0.687412	1.23518	1.18832
-343.36	-0.0373529	-0.292665	0.0677213	1.08242	-0.553672	-0.846093	-0.218061	0.00741337	0.162954	0.794905	-0.304537	-0.23415	0.06638	-0.0927942	-0.617897	0.468232	0.577393	0.00689511	-0.252624	0.681919	1.21303	1.18754
-342.88	-0.0626231	-0.297083	0.0579087	1.14765	-0.529206	-0.866791	-0.203967	0.00184633	0.182066	0.766269	-0.32019	-0.219069	0.0298425	-0.0953855	-0.628857	0.48943	0.560233	-0.00567526	-0.250852	0.647027	1.18071	1.1964
-342.4	-0.0863459	-0.30512	0.0522312	1.23148	-0.505507	-0.902695	-0.176126	-0.00021516	0.201447	0.719592	-0.345277	-0.209763	0.00290147	-0.0949094	-0.64455	0.517971	0.555081	-0.0204854	-0.243702	0.602436	1.14557	1.21167
-341.92	-0.114527	-0.320986	0.0506652	1.31948	-0.484689	-0.937645	-0.141284	0.00266263	0.223316	0.667991	-0.386355	-0.216072	-0.0125395	-0.0962542	-0.656351	0.549471	0.563749	-0.0323989	-0.231925	0.569751	1.11738	1.22824
-341.44	-0.147264	-0.34908	0.0474777	1.40026	-0.466795	-0.958879	-0.110168	0.0118578	0.24831	0.625287	-0.446419	-0.238715	-0.022696	-0.102142	-0.65895	0.580525	0.579166	-0.0416004	-0.218222	0.560101	1.09873	1.24075
-340.96	-0.184758	-0.390918	0.0378912	1.46372	-0.451268	-0.967145	-0.0938064	0.0263868	0.275214	0.599631	-0.530217	-0.26986	-0.0357456	-0.115306	-0.655168	0.603905	0.591747	-0.0512698	-0.207323	0.568528	1.08855	1.24769
-340.48	-0.225444	-0.444848	0.02	1.51118	-0.437045	-0.977071	-0.0953961	0.044129	0.295485	0.588197	-0.63207	-0.299953	-0.0571966	-0.135856	-0.650699	0.616345	0.593911	-0.0663011	-0.202527	0.579248	1.08404	1.25014
-340	-0.26997	-0.505316	-0.0066169	1.53972	-0.423812	-0.996946	-0.114425	0.0611667	0.303385	0.583127	-0.73865	-0.325793	-0.0835094	-0.161322	-0.65254	0.619683	0.588662	-0.0859374	-0.202591	0.579051	1.08214	1.25017
-339.52	-0.315832	-0.569139	-0.0399729	1.55573	-0.410082	-1.0275	-0.14315	0.0733029	0.296652	0.576474	-0.82893	-0.352346	-0.107475	-0.187523	-0.660639	0.623686	0.583979	-0.105385	-0.204086	0.56514	1.08408	1.2495
-339.04	-0.364091	-0.632028	-0.078278	1.56483	-0.398115	-1.05532	-0.168461	0.078167	0.27911	0.568214	-0.888058	-0.384674	-0.120177	-0.210261	-0.669338	0.633707	0.584618	-0.118874	-0.202206	0.542691	1.09063	1.24922
-338.56	-0.408536	-0.693202	-0.115764	1.57093	-0.390288	-1.07461	-0.186855	0.0766754	0.25599	0.563542	-0.910988	-0.422149	-0.118686	-0.226663	-0.673271	0.652006	0.589705	-0.124286	-0.196446	0.520817	1.10432	1.25287
-338.08	-0.444576	-0.751237	-0.145682	1.57746	-0.389008	-1.08554	-0.201004	0.0712721	0.237983	0.567739	-0.910418	-0.45944	-0.106099	-0.23478	-0.671114	0.673406	0.590149	-0.124842	-0.189981	0.505311	1.11906	1.26291
-337.6	-0.465307	-0.80523	-0.160246	1.58076	-0.394496	-1.09949	-0.212462	0.0653057	0.236054	0.582206	-0.90635	-0.486175	-0.0903492	-0.236387	-0.667073	0.69027	0.576813	-0.126074	-0.187272	0.49622	1.13347	1.2782
-337.12	-0.46966	-0.84706	-0.155785	1.57256	-0.407745	-1.12099	-0.226808	0.0605765	0.258457	0.602428	-0.913728	-0.498492	-0.0785317	-0.235919	-0.66962	0.701403	0.54514	-0.131961	-0.190493	0.491628	1.14322	1.29571
-336.64	-0.463916	-0.872568	-0.137484	1.54884	-0.426457	-1.14185	-0.248701	0.0585368	0.30575	0.622564	-0.931921	-0.499399	-0.072259	-0.237701	-0.685255	0.711444	0.499633	-0.142558	-0.196192	0.490414	1.14288	1.30894
-336.16	-0.457502	-0.880112	-0.117028	1.51121	-0.446527	-1.14645	-0.277765	0.0590335	0.367437	0.640475	-0.94673	-0.498275	-0.0694444	-0.238809	-0.712571	0.730261	0.450261	-0.152161	-0.197794	0.492312	1.13258	1.31433
-335.68	-0.456634	-0.876314	-0.105965	1.47272	-0.464895	-1.12039	-0.31	0.061768	0.427324	0.654987	-0.943306	-0.501669	-0.0648938	-0.23674	-0.749807	0.762774	0.406955	-0.156378	-0.189777	0.49707	1.11236	1.31362
-335.2	-0.460757	-0.869095	-0.109661	1.44042	-0.479257	-1.08158	-0.340699	0.0666149	0.468617	0.668478	-0.917012	-0.509071	-0.05647	-0.22826	-0.791884	0.803877	0.375552	-0.156135	-0.172256	0.50192	1.08322	1.31316
-334.72	-0.465522	-0.869856	-0.123894	1.41931	-0.488994	-1.06344	-0.369026	0.072323	0.481298	0.67811	-0.873843	-0.513882	-0.0435924	-0.213212	-0.834196	0.842572	0.355046	-0.156995	-0.150031	0.503482	1.05045	1.3207
-334.24	-0.464636	-0.880955	-0.142364	1.3984	-0.495245	-1.09785	-0.394945	0.077002	0.470717	0.678829	-0.828801	-0.510312	-0.0293834	-0.195614	-0.874729	0.865548	0.341937	-0.166643	-0.13017	0.501381	1.01637	1.33864
-333.76	-0.458775	-0.898357	-0.155914	1.36443	-0.505547	-1.1899	-0.422131	0.0780719	0.44701	0.668847	-0.789755	-0.4992	-0.0174525	-0.178397	-0.913333	0.870481	0.330482	-0.18819	-0.115703	0.498577	0.982601	1.36282
-333.28	-0.454698	-0.914688	-0.158109	1.30924	-0.522933	-1.31029	-0.449963	0.0751506	0.42229	0.651547	-0.746551	-0.487226	-0.00917178	-0.16339	-0.945487	0.864096	0.316267	-0.217534	-0.105106	0.502632	0.950444	1.38665
-332.8	-0.459929	-0.923314	-0.149778	1.23218	-0.55026	-1.40546	-0.48092	0.0701573	0.405601	0.638697	-0.69012	-0.485852	-0.00360624	-0.147136	-0.968618	0.859502	0.298095	-0.245553	-0.0957729	0.518521	0.923246	1.40302
-332.32	-0.48011	-0.924695	-0.132188	1.14239	-0.584484	-1.43295	-0.509828	0.0666373	0.397126	0.641483	-0.607778	-0.497552	0.00247971	-0.127316	-0.979147	0.863491	0.27655	-0.263684	-0.086603	0.543979	0.902839	1.40865
-331.84	-0.510371	-0.925541	-0.106397	1.04833	-0.620565	-1.38833	-0.533796	0.0690907	0.392831	0.661723	-0.498608	-0.518798	0.0126448	-0.106435	-0.976465	0.876163	0.254964	-0.268998	-0.0783097	0.572306	0.893033	1.40574
-331.36	-0.544032	-0.930845	-0.0731653	0.953953	-0.65432	-1.29272	-0.550258	0.0781434	0.392015	0.692735	-0.376625	-0.539939	0.0260626	-0.0895121	-0.965377	0.887889	0.238525	-0.265087	-0.0737146	0.593969	0.891739	1.3981
-330.88	-0.566781	-0.94135	-0.0365304	0.861446	-0.683447	-1.18105	-0.558968	0.091248	0.392954	0.719212	-0.259636	-0.554116	0.038905	-0.0811898	-0.949205	0.89285	0.231082	-0.259702	-0.0710717	0.603554	0.892622	1.38958
-330.4	-0.568243	-0.953931	-0.00219066	0.772747	-0.709113	-1.07306	-0.561726	0.102384	0.397203	0.730212	-0.164343	-0.560668	0.045194	-0.0831539	-0.933098	0.888055	0.234375	-0.259291	-0.0663272	0.604296	0.884579	1.3805
-329.92	-0.54866	-0.960984	0.0264285	0.69219	-0.73342	-0.972951	-0.562122	0.10797	0.406385	0.725641	-0.0981151	-0.56576	0.0393964	-0.088716	-0.915411	0.878584	0.245433	-0.264356	-0.0561816	0.605177	0.862709	1.37274
-329.44	-0.513534	-0.956213	0.0453872	0.62607	-0.757508	-0.873898	-0.563001	0.10668	0.424477	0.714287	-0.0556768	-0.573438	0.0214993	-0.0930613	-0.893522	0.869023	0.258792	-0.271972	-0.0406665	0.614412	0.829163	1.36577
-328.96	-0.476058	-0.939731	0.053985	0.571808	-0.778278	-0.77675	-0.564877	0.101955	0.453283	0.706945	-0.0266402	-0.583917	-0.00377331	-0.0943519	-0.865828	0.863121	0.267462	-0.27621	-0.023154	0.634391	0.794109	1.36084
-328.48	-0.448865	-0.915086	0.0505512	0.528793	-0.794967	-0.69156	-0.567256	0.0976137	0.492678	0.70789	0.00132741	-0.590646	-0.0295825	-0.0967437	-0.833406	0.856972	0.267062	-0.270585	-0.00759424	0.660869	0.768528	1.35937
-328	-0.439247	-0.886672	0.0351391	0.493501	-0.807192	-0.628942	-0.567152	0.0957601	0.542741	0.713622	0.0408619	-0.588079	-0.0479452	-0.108268	-0.799902	0.849175	0.258547	-0.253527	0.00400794	0.686033	0.753103	1.36102
-327.52	-0.450413	-0.860771	0.00602905	0.465348	-0.818643	-0.588334	-0.56248	0.095502	0.597847	0.718046	0.0979382	-0.573915	-0.0555282	-0.133937	-0.771973	0.84067	0.2474	-0.225297	0.0165787	0.705195	0.740097	1.36347
-327.04	-0.480556	-0.838677	-0.0314038	0.451305	-0.834307	-0.553688	-0.555289	0.0951591	0.649675	0.715763	0.16302	-0.552732	-0.0541096	-0.172816	-0.752039	0.835002	0.240512	-0.191251	0.0345782	0.717973	0.721221	1.3654
-326.56	-0.52341	-0.820124	-0.0708705	0.457247	-0.8586	-0.50826	-0.549367	0.0933351	0.686748	0.70846	0.219793	-0.533441	-0.0498651	-0.217906	-0.741158	0.839208	0.24221	-0.15608	0.0602333	0.727191	0.694192	1.36551
-326.08	-0.575625	-0.800024	-0.105423	0.479196	-0.892051	-0.446939	-0.546344	0.0907843	0.70579	0.702277	0.253771	-0.523576	-0.0476405	-0.260591	-0.739425	0.85034	0.252206	-0.124836	0.0877736	0.736592	0.665742	1.36397
-325.6	-0.627114	-0.778138	-0.133556	0.503834	-0.933567	-0.385234	-0.55349	0.090675	0.704264	0.702654	0.257694	-0.521871	-0.0513408	-0.294367	-0.747132	0.863872	0.265738	-0.0999565	0.110338	0.747394	0.647353	1.36202
-325.12	-0.668354	-0.749471	-0.154529	0.513477	-0.979074	-0.347669	-0.570041	0.0947251	0.688457	0.712084	0.242388	-0.521525	-0.0607808	-0.315408	-0.762953	0.870288	0.278431	-0.0814209	0.122664	0.757986	0.648366	1.36335
-324.64	-0.692164	-0.715044	-0.174086	0.493121	-1.02403	-0.343545	-0.59319	0.103381	0.666477	0.725123	0.229746	-0.512311	-0.0737529	-0.324084	-0.786862	0.866799	0.290473	-0.0699264	0.144725	0.76752	0.666241	1.37056
-324.16	-0.699827	-0.680201	-0.194414	0.446021	-1.06461	-0.366032	-0.617628	0.115112	0.648087	0.734548	0.235651	-0.490303	-0.0857323	-0.323459	-0.815372	0.856176	0.303329	-0.0654273	0.146588	0.775122	0.690645	1.38463
-323.68	-0.697136	-0.652474	-0.217767	0.383681	-1.09611	-0.391174	-0.635348	0.127222	0.638661	0.73337	0.261392	-0.455019	-0.0938277	-0.317615	-0.842395	0.844577	0.321451	-0.0691228	0.154169	0.782951	0.711471	1.4043
-323.2	-0.696112	-0.638641	-0.243012	0.321668	-1.11674	-0.397424	-0.643607	0.13797	0.636272	0.719258	0.289377	-0.411795	-0.0952851	-0.310988	-0.865846	0.836485	0.345579	-0.0794692	0.170396	0.791125	0.717866	1.42537
-322.72	-0.706003	-0.641937	-0.27098	0.272288	-1.12672	-0.376815	-0.644338	0.146794	0.638937	0.697515	0.301525	-0.368039	-0.0888451	-0.309304	-0.886685	0.835391	0.370657	-0.0940196	0.190538	0.799343	0.711016	1.44357
-322.24	-0.729061	-0.660278	-0.30276	0.235492	-1.12815	-0.34116	-0.640687	0.153846	0.644194	0.674583	0.28951	-0.329772	-0.0768997	-0.313733	-0.905764	0.83847	0.388183	-0.108641	0.209321	0.805296	0.695115	1.45626
-321.76	-0.757514	-0.688097	-0.334219	0.211202	-1.12616	-0.307292	-0.636681	0.159038	0.653106	0.655925	0.262153	-0.297794	-0.0647009	-0.323629	-0.923173	0.842066	0.391707	-0.121267	0.225048	0.807203	0.674158	1.4636
-321.28	-0.775867	-0.716089	-0.36127	0.196345	-1.12587	-0.287767	-0.636266	0.160698	0.664316	0.642568	0.236344	-0.271624	-0.0573916	-0.337153	-0.934635	0.843935	0.379387	-0.131431	0.241184	0.80518	0.653317	1.46812
-320.8	-0.768228	-0.740108	-0.376331	0.188902	-1.12999	-0.282535	-0.636144	0.157166	0.67555	0.630553	0.230187	-0.24925	-0.0573276	-0.354285	-0.93314	0.842853	0.357811	-0.141224	0.261458	0.800499	0.634033	1.47352
-320.32	-0.728028	-0.756034	-0.3772	0.184021	-1.13905	-0.279602	-0.636309	0.146469	0.681011	0.614048	0.246289	-0.227207	-0.0610653	-0.375512	-0.913301	0.838563	0.336359	-0.153124	0.287577	0.795784	0.617882	1.48005
-319.84	-0.665501	-0.764164	-0.365059	0.176521	-1.15202	-0.269621	-0.636955	0.12928	0.674497	0.588448	0.278521	-0.203746	-0.0625182	-0.403909	-0.875433	0.832582	0.323221	-0.166848	0.316682	0.792078	0.606172	1.48521
-319.36	-0.594458	-0.768088	-0.34671	0.166421	-1.16809	-0.24749	-0.640933	0.107175	0.657405	0.554698	0.311083	-0.178783	-0.0581977	-0.438841	-0.825127	0.826535	0.322387	-0.182782	0.342453	0.789932	0.595814	1.48728
-318.88	-0.530298	-0.77142	-0.326506	0.155245	-1.18919	-0.215298	-0.652225	0.0845696	0.64139	0.519734	0.329097	-0.15298	-0.0504062	-0.479586	-0.768934	0.82218	0.331016	-0.200544	0.3613	0.789387	0.586945	1.48486
-318.4	-0.48196	-0.775478	-0.311427	0.150992	-1.21399	-0.17966	-0.670111	0.0659972	0.638405	0.491282	0.322525	-0.127786	-0.0458318	-0.521991	-0.713754	0.818842	0.344198	-0.220171	0.373296	0.789898	0.576278	1.48204
-317.92	-0.445794	-0.781253	-0.302442	0.166716	-1.24037	-0.14712	-0.694344	0.0542659	0.655753	0.474556	0.291816	-0.102033	-0.054186	-0.559386	-0.662546	0.814582	0.357812	-0.239861	0.383707	0.791134	0.561668	1.48238
-317.44	-0.418917	-0.786198	-0.296244	0.207695	-1.26566	-0.121547	-0.72064	0.0494655	0.684046	0.46892	0.244749	-0.0780659	-0.0786156	-0.585768	-0.621481	0.803462	0.369206	-0.257522	0.397063	0.793311	0.543185	1.48849
-316.96	-0.391528	-0.789121	-0.288576	0.268103	-1.28695	-0.115681	-0.742453	0.0491763	0.702276	0.471292	0.191502	-0.0575578	-0.114607	-0.596076	-0.59738	0.782503	0.377549	-0.269777	0.415909	0.796224	0.524517	1.49812
-316.48	-0.363878	-0.787398	-0.274713	0.330806	-1.29962	-0.129512	-0.755702	0.0507054	0.690071	0.476664	0.142312	-0.0446997	-0.151975	-0.588418	-0.591215	0.754641	0.381315	-0.274923	0.437108	0.797544	0.506866	1.50664
-316	-0.339731	-0.782657	-0.255437	0.373337	-1.2996	-0.159578	-0.755909	0.0520005	0.641987	0.481048	0.101615	-0.0407428	-0.180311	-0.563488	-0.598778	0.722272	0.37812	-0.273716	0.456436	0.795959	0.496418	1.50938
-315.52	-0.328002	-0.775649	-0.237745	0.383606	-1.28639	-0.190399	-0.740404	0.0516609	0.572825	0.485367	0.0702525	-0.0420359	-0.196438	-0.528993	-0.607308	0.690064	0.369406	-0.271508	0.470266	0.774372	0.494932	1.50374
-315.04	-0.331104	-0.768458	-0.232924	0.361406	-1.25947	-0.202325	-0.714069	0.050664	0.503389	0.488893	0.0412685	-0.0405567	-0.202602	-0.495438	-0.604853	0.659296	0.358181	-0.271369	0.476534	0.766934	0.499077	1.4919
-314.56	-0.352783	-0.75945	-0.249814	0.322185	-1.22482	-0.181972	-0.67946	0.0497175	0.450704	0.491654	0.0192184	-0.0284126	-0.206619	-0.472854	-0.586983	0.630475	0.350004	-0.276118	0.477213	0.759532	0.507041	1.47973
-314.08	-0.391305	-0.750079	-0.290701	0.284761	-1.19057	-0.132789	-0.646263	0.0499758	0.412609	0.489973	0.00733542	-0.000942017	-0.215238	-0.465498	-0.561924	0.601039	0.349304	-0.28432	0.474843	0.752591	0.514314	1.46894
-313.6	-0.446903	-0.739746	-0.347783	0.256464	-1.16524	-0.0774285	-0.62021	0.051576	0.379605	0.481389	0.0128927	0.0370621	-0.232917	-0.468691	-0.541841	0.576242	0.35776	-0.293664	0.47011	0.745878	0.519006	1.45914
-313.12	-0.518154	-0.727253	-0.405881	0.23629	-1.15496	-0.0463648	-0.605881	0.0561073	0.343154	0.465044	0.0368386	0.0730664	-0.260598	-0.471419	-0.535253	0.560371	0.373481	-0.301139	0.463254	0.73732	0.521677	1.44752
-312.64	-0.599863	-0.711024	-0.453657	0.2122	-1.15729	-0.0605816	-0.601028	0.0654998	0.30661	0.444159	0.0708699	0.0967323	-0.296782	-0.463615	-0.541507	0.554779	0.392375	-0.306919	0.452703	0.725387	0.52513	1.4313
-312.16	-0.686516	-0.690527	-0.489203	0.16816	-1.16697	-0.124582	-0.601863	0.0824214	0.287575	0.426786	0.0949895	0.100963	-0.338265	-0.43911	-0.549717	0.55686	0.410285	-0.310234	0.438143	0.712876	0.53125	1.41159
-311.68	-0.762241	-0.665319	-0.518512	0.100536	-1.17387	-0.217971	-0.604125	0.10656	0.296631	0.419641	0.0927338	0.0877881	-0.379669	-0.400625	-0.551157	0.554927	0.423233	-0.309764	0.422267	0.702511	0.541051	1.39096
-311.2	-0.819808	-0.633961	-0.550071	0.0177166	-1.17101	-0.309369	-0.602643	0.134009	0.329262	0.423594	0.0583545	0.0666485	-0.416018	-0.354155	-0.540423	0.541309	0.430067	-0.304235	0.40867	0.696924	0.553887	1.37501
-310.72	-0.853005	-0.595239	-0.582853	-0.05868	-1.15399	-0.371105	-0.597517	0.158955	0.36713	0.434355	0.00242494	0.0461025	-0.443329	-0.305312	-0.519255	0.5117	0.430964	-0.293229	0.399537	0.694878	0.566401	1.36359
-310.24	-0.862308	-0.551806	-0.611862	-0.109822	-1.1248	-0.392436	-0.591533	0.176503	0.386977	0.44498	-0.0521633	0.0321808	-0.459409	-0.258693	-0.495239	0.474234	0.429123	-0.280058	0.394351	0.695015	0.574983	1.35519
-309.76	-0.856612	-0.503821	-0.630242	-0.127135	-1.08557	-0.371229	-0.587825	0.185683	0.37508	0.448178	-0.0801799	0.0245887	-0.467226	-0.214287	-0.471923	0.441078	0.429704	-0.268051	0.388134	0.694633	0.578975	1.34515
-309.28	-0.848872	-0.452566	-0.634419	-0.119846	-1.03768	-0.314617	-0.589275	0.190759	0.333556	0.443073	-0.0711689	0.0232068	-0.472799	-0.174869	-0.451339	0.421265	0.435503	-0.260391	0.375488	0.692986	0.577346	1.33024
-308.8	-0.850142	-0.400349	-0.632327	-0.110938	-0.98283	-0.230003	-0.593933	0.19842	0.280362	0.43397	-0.0319065	0.0298171	-0.482498	-0.143332	-0.432007	0.414867	0.446096	-0.258023	0.355226	0.691834	0.572991	1.3124
-308.32	-0.867519	-0.349212	-0.635413	-0.117792	-0.923363	-0.127415	-0.594503	0.213347	0.228415	0.428078	0.0198105	0.0481015	-0.500842	-0.124873	-0.414097	0.412714	0.45748	-0.258719	0.33109	0.692261	0.570113	1.29611
-307.84	-0.901837	-0.301897	-0.653729	-0.150269	-0.861814	-0.015724	-0.5817	0.23401	0.18283	0.430754	0.0587871	0.0824222	-0.527724	-0.120869	-0.39607	0.403884	0.463374	-0.259884	0.308379	0.693642	0.57103	1.28642
-307.36	-0.945455	-0.26002	-0.687058	-0.200997	-0.805023	0.0896101	-0.550421	0.25446	0.137256	0.441058	0.0719877	0.133931	-0.560879	-0.129284	-0.376001	0.38146	0.459529	-0.261627	0.290503	0.693495	0.577656	1.28524
-306.88	-0.988373	-0.228748	-0.727815	-0.261456	-0.757197	0.171069	-0.502008	0.267621	0.0839292	0.453694	0.0599197	0.196612	-0.595606	-0.143151	-0.351967	0.34692	0.447363	-0.26441	0.278179	0.690044	0.586463	1.28861
-306.4	-1.01743	-0.209108	-0.767922	-0.322367	-0.719521	0.22535	-0.447363	0.271092	0.0222706	0.465155	0.0333525	0.259369	-0.628402	-0.154645	-0.319798	0.308797	0.433365	-0.269092	0.268641	0.684788	0.592907	1.29223
-305.92	-1.02732	-0.19903	-0.801524	-0.380226	-0.687264	0.256886	-0.39827	0.267966	-0.0394077	0.471243	0.011488	0.312639	-0.65918	-0.156946	-0.282094	0.277809	0.423542	-0.272471	0.260797	0.68059	0.591936	1.29175
-305.44	-1.01755	-0.191549	-0.826801	-0.435361	-0.653315	0.282534	-0.36049	0.265188	-0.091421	0.475102	0.00292564	0.351281	-0.688531	-0.14661	-0.245494	0.258715	0.42002	-0.271368	0.255987	0.679467	0.581316	1.2866
-304.96	-0.990853	-0.180794	-0.845167	-0.481777	-0.612886	0.326435	-0.333089	0.270117	-0.124486	0.480193	0.00274073	0.376893	-0.717281	-0.124578	-0.22004	0.252741	0.42027	-0.262569	0.258945	0.681905	0.562316	1.27608
-304.48	-0.955912	-0.163478	-0.858053	-0.509959	-0.565164	0.391561	-0.308744	0.284151	-0.146712	0.49045	-0.00472741	0.394628	-0.744692	-0.0941947	-0.211734	0.251144	0.419716	-0.249945	0.271147	0.684803	0.539781	1.26151
-304	-0.920674	-0.141139	-0.861614	-0.516193	-0.515797	0.473507	-0.283438	0.304769	-0.169512	0.510308	-0.0327155	0.411797	-0.76899	-0.0633362	-0.219706	0.250374	0.416599	-0.239612	0.289734	0.684575	0.515396	1.24428
-303.52	-0.894766	-0.118127	-0.85665	-0.504268	-0.471878	0.547899	-0.257704	0.324859	-0.202877	0.541879	-0.0849702	0.431336	-0.787847	-0.0379361	-0.235182	0.24635	0.414492	-0.235732	0.309152	0.681644	0.490329	1.22497
-303.04	-0.881692	-0.0993544	-0.84399	-0.4824	-0.43612	0.593341	-0.235189	0.338389	-0.246349	0.583929	-0.158701	0.451732	-0.801506	-0.0223428	-0.249009	0.241001	0.418635	-0.238267	0.325009	0.677259	0.462789	1.20693
-302.56	-0.881793	-0.0872896	-0.82738	-0.459851	-0.408803	0.59793	-0.223563	0.343089	-0.294172	0.635901	-0.242336	0.474765	-0.811023	-0.0161987	-0.255564	0.234557	0.432695	-0.242542	0.337402	0.672903	0.434144	1.19454
-302.08	-0.890748	-0.0762379	-0.809075	-0.441869	-0.386741	0.568489	-0.221855	0.339774	-0.335892	0.69112	-0.322625	0.502917	-0.819053	-0.0138785	-0.253665	0.231044	0.454632	-0.241609	0.350057	0.669996	0.402731	1.18935
-301.6	-0.892821	-0.0595261	-0.786902	-0.424782	-0.366484	0.530204	-0.226182	0.331645	-0.372255	0.745414	-0.3905	0.539103	-0.824973	-0.0101409	-0.245904	0.227626	0.476935	-0.23336	0.368622	0.666831	0.372722	1.18781
-301.12	-0.871903	-0.032012	-0.76022	-0.399013	-0.348645	0.514073	-0.229399	0.322073	-0.409161	0.791652	-0.440308	0.583034	-0.825119	-0.000276205	-0.231762	0.221977	0.491373	-0.219162	0.395349	0.660962	0.348558	1.18538
-300.64	-0.82388	0.00864086	-0.725244	-0.364077	-0.335498	0.539545	-0.228512	0.312154	-0.452016	0.826369	-0.469109	0.628602	-0.817563	0.0176407	-0.210296	0.212592	0.493537	-0.205059	0.427486	0.652588	0.335136	1.17711
-300.16	-0.753007	0.0569283	-0.6848	-0.320353	-0.330382	0.599546	-0.223325	0.300451	-0.500273	0.849736	-0.474745	0.666683	-0.801195	0.0446729	-0.179914	0.198232	0.486691	-0.194585	0.458997	0.644361	0.331183	1.16262
-299.68	-0.677194	0.103635	-0.641411	-0.273736	-0.333699	0.662437	-0.219714	0.285483	-0.542529	0.864115	-0.460011	0.688188	-0.779096	0.0780851	-0.143312	0.180107	0.47897	-0.188421	0.484753	0.637799	0.335289	1.14752
-299.2	-0.619985	0.137978	-0.600294	-0.230846	-0.341103	0.700258	-0.219473	0.265731	-0.560818	0.87212	-0.436062	0.693486	-0.756861	0.116156	-0.104617	0.160368	0.478139	-0.190869	0.502445	0.633541	0.339063	1.1387
-298.72	-0.590114	0.154005	-0.563831	-0.188218	-0.346551	0.701678	-0.223955	0.241624	-0.547054	0.878208	-0.417242	0.688918	-0.739191	0.154243	-0.0692964	0.141942	0.4881	-0.18244	0.513772	0.62714	0.335149	1.13935
-298.24	-0.587553	0.152408	-0.531648	-0.147143	-0.345138	0.69254	-0.223868	0.215859	-0.505305	0.881953	-0.414516	0.680284	-0.728172	0.184252	-0.0404148	0.129144	0.505988	-0.17058	0.522944	0.615663	0.321503	1.14927
-297.76	-0.598437	0.136218	-0.501494	-0.10431	-0.335812	0.706956	-0.214656	0.192411	-0.450677	0.883426	-0.427401	0.670553	-0.722438	0.198939	-0.0172624	0.122293	0.524488	-0.157001	0.534459	0.597993	0.300186	1.16163
-297.28	-0.606087	0.112194	-0.470438	-0.0554922	-0.320379	0.780596	-0.194367	0.174418	-0.398411	0.880743	-0.450328	0.659678	-0.718362	0.195303	0.00169828	0.122123	0.537292	-0.142931	0.551169	0.576667	0.279096	1.17155
-296.8	-0.607193	0.0848287	-0.438964	0.00221325	-0.304962	0.913954	-0.17223	0.163568	-0.356029	0.872306	-0.465675	0.647191	-0.711906	0.1801	0.0184463	0.127611	0.540839	-0.129715	0.572668	0.558239	0.265555	1.17587
-296.32	-0.602	0.0535148	-0.40982	0.0721246	-0.294873	1.07175	-0.160508	0.159388	-0.323318	0.860781	-0.461638	0.635243	-0.701664	0.165672	0.0322377	0.132373	0.536682	-0.116012	0.595798	0.548398	0.259107	1.17718
-295.84	-0.595112	0.0128683	-0.386355	0.150746	-0.293779	1.20327	-0.164626	0.161398	-0.298282	0.849876	-0.431941	0.625185	-0.687289	0.164543	0.0386136	0.131807	0.52821	-0.103084	0.616842	0.549758	0.257675	1.17832
-295.36	-0.590321	-0.0354736	-0.369769	0.228375	-0.302771	1.27353	-0.182247	0.169171	-0.279387	0.844442	-0.377159	0.619863	-0.669497	0.18108	0.0324819	0.12388	0.51785	-0.0926154	0.633888	0.560897	0.259214	1.182
-294.88	-0.592133	-0.0884643	-0.364961	0.292167	-0.322149	1.28202	-0.201528	0.181205	-0.266892	0.843973	-0.307018	0.615565	-0.648465	0.210488	0.0156773	0.110031	0.506191	-0.0862468	0.646015	0.577472	0.258413	1.18891
-294.4	-0.607935	-0.134497	-0.375924	0.333296	-0.350759	1.24749	-0.207363	0.194785	-0.260023	0.841506	-0.2319	0.607218	-0.62361	0.240859	-0.00615631	0.0970175	0.491612	-0.0844734	0.654814	0.596091	0.258952	1.19667
-293.92	-0.637898	-0.158606	-0.402984	0.355853	-0.388357	1.20326	-0.194065	0.206212	-0.254167	0.824592	-0.167972	0.591192	-0.595215	0.263305	-0.0272628	0.0905833	0.473984	-0.0856245	0.661938	0.61527	0.265616	1.20369
-293.44	-0.683261	-0.153395	-0.443864	0.372813	-0.433098	1.1715	-0.17041	0.211538	-0.239454	0.785536	-0.12426	0.568166	-0.562987	0.2757	-0.0437433	0.0940678	0.454856	-0.0860451	0.667289	0.634124	0.281966	1.20812
-292.96	-0.739873	-0.123184	-0.492415	0.399781	-0.480791	1.15853	-0.148378	0.210977	-0.21026	0.722396	-0.10731	0.546114	-0.529996	0.281252	-0.0551329	0.103787	0.436788	-0.0842837	0.669691	0.652203	0.308651	1.21081
-292.48	-0.799286	-0.0849847	-0.541735	0.44166	-0.525902	1.15514	-0.139039	0.208112	-0.166896	0.647286	-0.112582	0.531599	-0.499773	0.284941	-0.0650072	0.112122	0.422842	-0.0810851	0.66945	0.667764	0.340365	1.21455
-292	-0.846398	-0.057418	-0.585335	0.491255	-0.564997	1.14929	-0.139414	0.210343	-0.113121	0.576622	-0.12818	0.526871	-0.476832	0.28977	-0.0722283	0.112745	0.412986	-0.0772322	0.665986	0.678372	0.371427	1.22171
-291.52	-0.872038	-0.0525207	-0.62258	0.533751	-0.595726	1.13075	-0.1364	0.22395	-0.0518533	0.523259	-0.137551	0.530117	-0.465035	0.296551	-0.0752397	0.103983	0.405704	-0.0750074	0.661625	0.682538	0.396559	1.23444
-291.04	-0.878808	-0.0651474	-0.653838	0.560947	-0.618811	1.09721	-0.116482	0.249005	0.0162025	0.490229	-0.132819	0.535847	-0.464312	0.306995	-0.0728575	0.0883293	0.398684	-0.0740194	0.658966	0.681845	0.414609	1.2523
-290.56	-0.876781	-0.0810421	-0.681928	0.569457	-0.635888	1.05447	-0.0779925	0.280463	0.0902369	0.46941	-0.105713	0.539451	-0.471004	0.323147	-0.0641202	0.0712114	0.391973	-0.0719313	0.658554	0.67984	0.426847	1.27381
-290.08	-0.877657	-0.0862632	-0.706672	0.567691	-0.646263	1.01442	-0.0297956	0.308254	0.164122	0.447396	-0.0622595	0.537547	-0.479056	0.34579	-0.0526644	0.0590368	0.387486	-0.0652414	0.660936	0.680933	0.435232	1.29548
-289.6	-0.886101	-0.0737234	-0.723688	0.558802	-0.648481	0.991935	0.0146886	0.325166	0.223006	0.416151	-0.00957603	0.531473	-0.482355	0.373979	-0.0433898	0.0521666	0.386164	-0.0517659	0.664054	0.687996	0.442171	1.31624
-289.12	-0.905616	-0.0522864	-0.729419	0.542803	-0.64048	0.989736	0.047083	0.327786	0.25429	0.373466	0.0443917	0.52603	-0.476821	0.400734	-0.0383956	0.052582	0.387374	-0.0332325	0.66856	0.699782	0.448529	1.33593
-288.64	-0.932077	-0.0331389	-0.722434	0.513604	-0.623984	0.988169	0.0709532	0.319569	0.254548	0.325095	0.0894425	0.52603	-0.46107	0.41762	-0.0347896	0.0595794	0.389123	-0.0135532	0.673827	0.7122	0.454266	1.35547
-288.16	-0.961924	-0.0249544	-0.70324	0.473251	-0.604411	0.958028	0.098575	0.308657	0.238367	0.278538	0.119733	0.53337	-0.437221	0.41905	-0.0274534	0.0744651	0.39021	0.0040283	0.680367	0.718616	0.460098	1.37496
-287.68	-0.983737	-0.0272208	-0.677152	0.432083	-0.592206	0.878156	0.138635	0.302953	0.219009	0.240964	0.130677	0.548962	-0.409876	0.404904	-0.0130426	0.0988941	0.390798	0.0187022	0.687787	0.716546	0.464433	1.39376
-287.2	-0.994608	-0.0325067	-0.652054	0.40737	-0.592449	0.751273	0.187676	0.306044	0.208153	0.214946	0.127873	0.566798	-0.385334	0.379092	0.00672686	0.130625	0.393196	0.0312543	0.695245	0.707043	0.465336	1.40953
-286.72	-0.993421	-0.0296596	-0.631085	0.405647	-0.606636	0.608735	0.236321	0.318041	0.20647	0.199465	0.112307	0.583934	-0.370799	0.347568	0.0260159	0.164231	0.399713	0.0435321	0.702383	0.695773	0.460896	1.41852
-286.24	-0.985217	-0.0174447	-0.619333	0.417086	-0.63205	0.497765	0.272187	0.334544	0.208081	0.194078	0.0956165	0.592955	-0.367538	0.312605	0.0355991	0.191324	0.409319	0.0550466	0.70737	0.687664	0.451425	1.4214
-285.76	-0.979685	-7.42388e-05	-0.615399	0.420151	-0.660506	0.454948	0.288039	0.349925	0.2059	0.196602	0.0839765	0.591034	-0.374124	0.274541	0.0331416	0.206363	0.418787	0.0634294	0.709041	0.685482	0.434142	1.42032
-285.28	-0.989048	0.0173287	-0.61807	0.398106	-0.68369	0.483031	0.29157	0.359423	0.204098	0.204404	0.0800942	0.580459	-0.383932	0.234255	0.0204481	0.208346	0.426014	0.065426	0.707036	0.68557	0.411126	1.4183
-284.8	-1.01652	0.0306171	-0.625304	0.354972	-0.69944	0.555309	0.292224	0.361102	0.207432	0.215522	0.0883777	0.567459	-0.387366	0.193092	0.00353823	0.201369	0.431401	0.0609031	0.70078	0.68452	0.386551	1.41979
-284.32	-1.0576	0.0404502	-0.634232	0.312479	-0.706622	0.636121	0.300295	0.35536	0.219557	0.23043	0.1163	0.557077	-0.380745	0.156779	-0.012754	0.193721	0.43764	0.053327	0.693147	0.678481	0.362794	1.4259
-283.84	-1.10004	0.0479931	-0.641222	0.302076	-0.706484	0.70225	0.314633	0.343956	0.234589	0.247961	0.168721	0.552832	-0.365993	0.129189	-0.0244853	0.190903	0.447281	0.0477646	0.687141	0.669633	0.341285	1.43606
-283.36	-1.13298	0.0546059	-0.643	0.333331	-0.701344	0.74369	0.331604	0.330206	0.245392	0.266893	0.249841	0.552955	-0.351143	0.112387	-0.030424	0.191311	0.458647	0.0490169	0.684813	0.661311	0.320673	1.44664
-282.88	-1.15164	0.0607695	-0.640704	0.387742	-0.692095	0.758126	0.344653	0.316626	0.244266	0.283526	0.349627	0.555879	-0.344966	0.107247	-0.0316687	0.189411	0.475151	0.0570657	0.68467	0.658944	0.29518	1.45415
-282.4	-1.1591	0.0652015	-0.633561	0.433288	-0.679152	0.748749	0.352239	0.304743	0.227091	0.291744	0.454745	0.558862	-0.350714	0.11212	-0.0280697	0.182072	0.478912	0.0697714	0.681936	0.662162	0.25949	1.45649
-281.92	-1.16213	0.06741	-0.626746	0.444344	-0.660337	0.718104	0.355378	0.295482	0.194352	0.288424	0.545379	0.560038	-0.364367	0.125321	-0.0210371	0.167036	0.477958	0.0831044	0.672011	0.667859	0.213897	1.45411
-281.44	-1.16012	0.0682669	-0.62377	0.422856	-0.637896	0.669342	0.358009	0.290036	0.14758	0.276432	0.609422	0.558147	-0.376508	0.143286	-0.0121124	0.14993	0.476627	0.0938085	0.653966	0.671107	0.162821	1.45066
-280.96	-1.15161	0.0655542	-0.629303	0.391398	-0.613774	0.611617	0.364518	0.288719	0.088383	0.260777	0.643324	0.550024	-0.377745	0.164621	-0.000568202	0.139261	0.479054	0.101369	0.628999	0.669578	0.118854	1.45203
-280.48	-1.13325	0.057833	-0.646777	0.380621	-0.590648	0.552295	0.371195	0.29035	0.020903	0.244744	0.651693	0.535733	-0.365779	0.183978	0.0109796	0.135437	0.486323	0.106524	0.603263	0.664528	0.0932293	1.46145
-280	-1.10258	0.0476041	-0.672579	0.398848	-0.569547	0.495552	0.375397	0.293597	-0.0438261	0.229501	0.645008	0.516199	-0.346137	0.197677	0.024408	0.138596	0.493779	0.111302	0.580623	0.660452	0.0918915	1.47719
-279.52	-1.06814	0.0408404	-0.702027	0.436967	-0.55266	0.439178	0.372974	0.297776	-0.0938574	0.210647	0.632774	0.494952	-0.32871	0.201931	0.0425021	0.141036	0.495896	0.117403	0.562711	0.661838	0.110321	1.49649
-279.04	-1.03503	0.0450846	-0.728273	0.476494	-0.540788	0.3786	0.361723	0.302467	-0.120544	0.181983	0.624543	0.474967	-0.321346	0.193225	0.0666696	0.139279	0.490525	0.127365	0.546455	0.669803	0.139126	1.5139
-278.56	-1.00658	0.0638479	-0.746092	0.50618	-0.534079	0.309329	0.345135	0.309108	-0.125118	0.141538	0.626519	0.459861	-0.322949	0.172463	0.0953391	0.12997	0.480106	0.14279	0.52768	0.683522	0.168578	1.52685
-278.08	-0.975329	0.0922192	-0.754474	0.530492	-0.532309	0.230152	0.328243	0.320288	-0.124606	0.0951884	0.640762	0.449908	-0.326698	0.145374	0.123122	0.117645	0.470692	0.164908	0.503363	0.700564	0.189872	1.53585
-277.6	-0.935333	0.122713	-0.755243	0.560934	-0.531941	0.140302	0.318557	0.335159	-0.13262	0.0510349	0.66365	0.445513	-0.323708	0.120894	0.144304	0.101262	0.467669	0.194096	0.474464	0.716528	0.201299	1.54418
-277.12	-0.880734	0.14614	-0.752824	0.596769	-0.530157	0.0467124	0.321541	0.349296	-0.158746	0.017885	0.694168	0.445968	-0.308159	0.109998	0.150893	0.082306	0.473315	0.228063	0.443047	0.72995	0.203139	1.55349
-276.64	-0.817151	0.156169	-0.749849	0.623666	-0.524704	-0.0399371	0.338901	0.359581	-0.201893	-0.00213819	0.731061	0.454335	-0.280252	0.120374	0.142353	0.0583759	0.487591	0.262593	0.411766	0.73848	0.197807	1.56383
-276.16	-0.759236	0.158063	-0.74845	0.626479	-0.514472	-0.109279	0.366315	0.364249	-0.25175	-0.0115077	0.77244	0.472659	-0.2448	0.149464	0.120609	0.0346973	0.508321	0.292302	0.381683	0.741036	0.192279	1.57193
-275.68	-0.719787	0.162356	-0.747875	0.605098	-0.502483	-0.153832	0.398944	0.365475	-0.294645	-0.019156	0.816732	0.500145	-0.208944	0.189044	0.0904702	0.0173355	0.534561	0.312919	0.352737	0.738854	0.188612	1.5763
-275.2	-0.705444	0.176158	-0.750258	0.580404	-0.494506	-0.17047	0.432834	0.368342	-0.321469	-0.035434	0.856496	0.529318	-0.177463	0.225689	0.0589862	0.0184231	0.564068	0.321995	0.327059	0.732594	0.188544	1.57805
-274.72	-0.716483	0.197351	-0.758087	0.586811	-0.497182	-0.167964	0.466974	0.375523	-0.32602	-0.0703401	0.879193	0.550752	-0.152357	0.247198	0.031289	0.0416764	0.593678	0.319675	0.305217	0.72416	0.188642	1.5796
-274.24	-0.741339	0.21634	-0.771104	0.645484	-0.513298	-0.161065	0.501268	0.386347	-0.305058	-0.12719	0.876131	0.559404	-0.13386	0.252513	0.0113987	0.0854354	0.618654	0.309591	0.290469	0.71414	0.187213	1.58267
-273.76	-0.768902	0.223982	-0.784256	0.74906	-0.537317	-0.156337	0.53469	0.394277	-0.261996	-0.198727	0.849036	0.554594	-0.122285	0.24718	0.00175454	0.139725	0.633577	0.296035	0.284535	0.703313	0.180807	1.58548
-273.28	-0.793028	0.218783	-0.790876	0.863939	-0.561155	-0.139103	0.561908	0.392098	-0.208173	-0.270318	0.810121	0.541647	-0.118762	0.240607	0.0040711	0.191735	0.635411	0.281771	0.286732	0.691062	0.170334	1.58494
-272.8	-0.810424	0.208189	-0.789161	0.950783	-0.575658	-0.0912505	0.578354	0.376803	-0.155953	-0.322754	0.77593	0.529638	-0.123496	0.241956	0.0212028	0.231579	0.624913	0.266573	0.293502	0.679087	0.160604	1.57679
-272.32	-0.815691	0.202752	-0.777772	0.984581	-0.576406	-0.00299106	0.580187	0.353575	-0.116579	-0.341402	0.765484	0.523018	-0.133274	0.256771	0.0534967	0.254711	0.604346	0.248062	0.302647	0.668266	0.159542	1.56257
-271.84	-0.808385	0.209406	-0.763996	0.967547	-0.567915	0.11699	0.571252	0.331422	-0.0964466	-0.32185	0.785565	0.523184	-0.143973	0.282646	0.101493	0.262495	0.57743	0.225472	0.312015	0.660356	0.173042	1.54462
-271.36	-0.788383	0.228393	-0.756117	0.919627	-0.558609	0.237628	0.557904	0.319449	-0.0907559	-0.271732	0.830865	0.528449	-0.148129	0.311981	0.162112	0.260062	0.546998	0.203568	0.320634	0.656296	0.202628	1.52979
-270.88	-0.759711	0.252498	-0.757136	0.866161	-0.557719	0.326179	0.5483	0.32113	-0.0919658	-0.205738	0.892841	0.535839	-0.139381	0.334352	0.228396	0.249615	0.51623	0.189064	0.329462	0.654668	0.242875	1.5212
-270.4	-0.732392	0.277141	-0.762976	0.826077	-0.569365	0.365341	0.54461	0.332157	-0.0897727	-0.141595	0.953151	0.546287	-0.114886	0.342845	0.292148	0.234481	0.488796	0.1888	0.33927	0.653515	0.284357	1.51831
-269.92	-0.718016	0.302717	-0.763898	0.802816	-0.588593	0.353494	0.545269	0.343224	-0.0775375	-0.0891449	0.998226	0.563234	-0.0776139	0.336269	0.34436	0.22072	0.469055	0.202819	0.349209	0.651249	0.319149	1.51721
-269.44	-0.726393	0.330845	-0.752723	0.785637	-0.606559	0.31112	0.542494	0.346367	-0.0550586	-0.0529968	1.01503	0.591884	-0.0330332	0.324122	0.379291	0.212017	0.457984	0.223861	0.35733	0.647415	0.342921	1.51503
-268.96	-0.758592	0.360775	-0.726738	0.763216	-0.616795	0.253048	0.534033	0.339251	-0.0228346	-0.0321871	0.9936	0.632892	0.0100785	0.321794	0.396011	0.214703	0.453255	0.241713	0.362299	0.643127	0.356738	1.50884
-268.48	-0.806885	0.391199	-0.689102	0.725466	-0.614137	0.187384	0.519419	0.326505	0.017088	-0.0244481	0.942899	0.681366	0.0450621	0.342179	0.402208	0.232391	0.44998	0.248211	0.365486	0.640245	0.366344	1.50038
-268	-0.855953	0.416111	-0.643748	0.673183	-0.601943	0.118605	0.507743	0.314079	0.0637738	-0.0278267	0.879545	0.724197	0.0710421	0.388557	0.409967	0.266892	0.442374	0.243179	0.367359	0.637162	0.378673	1.4917
-267.52	-0.890304	0.43189	-0.596084	0.615384	-0.583873	0.0597418	0.506574	0.306614	0.116766	-0.0398321	0.83119	0.751543	0.0902681	0.449094	0.426951	0.313404	0.429827	0.232098	0.36943	0.632831	0.399142	1.48424
-267.04	-0.901254	0.440083	-0.548059	0.562971	-0.564264	0.0324096	0.522315	0.303515	0.172971	-0.0596575	0.816612	0.759596	0.107704	0.504499	0.457404	0.365938	0.415132	0.222032	0.372798	0.624845	0.428948	1.47848
-266.56	-0.891663	0.444996	-0.503358	0.526872	-0.545784	0.0481692	0.555946	0.300102	0.225906	-0.0854382	0.831305	0.753364	0.12657	0.536218	0.494874	0.413494	0.404494	0.217079	0.377196	0.612638	0.466797	1.47413
-266.08	-0.869387	0.452341	-0.468252	0.50437	-0.529469	0.102236	0.598568	0.29188	0.266801	-0.114667	0.855027	0.745972	0.146587	0.539853	0.530952	0.450057	0.402282	0.215039	0.382409	0.599212	0.510823	1.47117
-265.6	-0.846673	0.463215	-0.447632	0.485436	-0.516753	0.175733	0.641659	0.278559	0.291571	-0.143136	0.864323	0.7476	0.163818	0.521144	0.558095	0.47034	0.409873	0.211839	0.387723	0.587716	0.557006	1.46996
-265.12	-0.833137	0.47365	-0.442292	0.456617	-0.509452	0.245037	0.676	0.262834	0.301006	-0.165669	0.84907	0.761734	0.175933	0.493532	0.575748	0.477855	0.425745	0.204993	0.392832	0.581396	0.604401	1.47143
-264.64	-0.8308	0.480162	-0.444789	0.411819	-0.507665	0.297784	0.698567	0.248774	0.30074	-0.177837	0.820165	0.781155	0.185466	0.465878	0.590779	0.478771	0.447618	0.195326	0.39811	0.581597	0.649945	1.47735
-264.16	-0.832823	0.482308	-0.443383	0.358222	-0.508659	0.334913	0.709737	0.238833	0.29841	-0.178963	0.802001	0.796191	0.198057	0.438894	0.61134	0.481526	0.472935	0.184293	0.402351	0.588561	0.691076	1.48797
-263.68	-0.833197	0.48318	-0.428126	0.310397	-0.50733	0.35587	0.71541	0.232334	0.298658	-0.172834	0.814173	0.804141	0.217288	0.409411	0.639791	0.495209	0.496325	0.173466	0.404827	0.598703	0.722534	1.50129
-263.2	-0.827746	0.485471	-0.398318	0.280736	-0.500508	0.354978	0.718906	0.227561	0.301314	-0.168159	0.855158	0.808727	0.240935	0.37243	0.669666	0.518986	0.511091	0.165616	0.404564	0.608913	0.737195	1.51269
-262.72	-0.817261	0.491514	-0.355394	0.275081	-0.487728	0.31702	0.721694	0.222563	0.300541	-0.174628	0.909909	0.817717	0.26265	0.327507	0.692625	0.549102	0.510698	0.152442	0.401884	0.616056	0.732887	1.51872
-262.24	-0.803493	0.500551	-0.320833	0.285811	-0.471929	0.236034	0.720757	0.217957	0.294825	-0.196287	0.956429	0.835887	0.275812	0.277978	0.700522	0.575645	0.493972	0.141263	0.397754	0.618629	0.712637	1.51813
-261.76	-0.788204	0.507052	-0.293358	0.297794	-0.458214	0.130722	0.715162	0.214048	0.289956	-0.232342	0.988419	0.861295	0.281267	0.230159	0.693343	0.591156	0.466829	0.133786	0.391895	0.615196	0.688539	1.51379
-261.28	-0.76965	0.510246	-0.27014	0.298231	-0.451238	0.0301225	0.707941	0.210099	0.293506	-0.275259	1.0101	0.886798	0.284558	0.189353	0.679935	0.592797	0.441236	0.130103	0.384405	0.605923	0.67128	1.50861
-260.8	-0.748829	0.51208	-0.242165	0.281162	-0.45181	-0.0390104	0.703893	0.203059	0.312516	-0.31712	1.0301	0.903801	0.293518	0.159218	0.672369	0.583197	0.427587	0.128787	0.374631	0.592625	0.66927	1.50765
-260.32	-0.727262	0.516108	-0.203337	0.245541	-0.455691	-0.0761552	0.709333	0.189429	0.347939	-0.35277	1.05048	0.909109	0.312975	0.143058	0.679001	0.571803	0.428698	0.127729	0.364476	0.577824	0.683866	1.51253
-259.84	-0.711954	0.52629	-0.152834	0.198527	-0.458605	-0.108571	0.725451	0.168402	0.393168	-0.378112	1.05961	0.905149	0.34036	0.142961	0.699185	0.564371	0.437278	0.125825	0.35678	0.562785	0.706523	1.52264
-259.36	-0.708375	0.544051	-0.0973817	0.148528	-0.456792	-0.169968	0.746681	0.14443	0.440314	-0.390047	1.04551	0.894087	0.371475	0.155185	0.722436	0.566744	0.443605	0.124095	0.355588	0.549021	0.72786	1.53445
-258.88	-0.719102	0.566632	-0.0460624	0.0996203	-0.450784	-0.273691	0.759984	0.123914	0.48193	-0.383143	1.00588	0.878522	0.399525	0.172769	0.734072	0.57875	0.440466	0.123708	0.36084	0.53516	0.742998	1.54379
-258.4	-0.736635	0.586794	-0.0014031	0.0562191	-0.44026	-0.403465	0.756758	0.113255	0.518371	-0.353059	0.956003	0.856941	0.423196	0.188041	0.723745	0.597049	0.429139	0.124992	0.369895	0.522653	0.751014	1.54808
-257.92	-0.754754	0.597576	0.0394361	0.021633	-0.430908	-0.52984	0.734092	0.115065	0.553738	-0.297143	0.916124	0.825661	0.441427	0.195668	0.690557	0.618637	0.417953	0.126412	0.377594	0.512615	0.757137	1.54537
-257.44	-0.765451	0.59318	0.0846614	-0.0016876	-0.425002	-0.630416	0.702803	0.126888	0.586394	-0.221222	0.901371	0.785568	0.452186	0.196517	0.644127	0.636843	0.413744	0.126998	0.381313	0.507365	0.765013	1.53482
-256.96	-0.7707	0.573092	0.139269	-0.0125486	-0.42534	-0.704221	0.674991	0.142171	0.612387	-0.135952	0.9062	0.736825	0.453756	0.196008	0.597894	0.651371	0.420068	0.126554	0.382207	0.50861	0.775215	1.5173
-256.48	-0.770959	0.539479	0.198631	-0.00659204	-0.430753	-0.763467	0.660232	0.154348	0.617283	-0.0560193	0.908537	0.684701	0.445931	0.199147	0.564482	0.661629	0.434279	0.126205	0.383	0.514308	0.784289	1.49549
-256	-0.769598	0.497707	0.254689	0.0154773	-0.437723	-0.81286	0.65424	0.160144	0.593349	0.0101433	0.886366	0.634645	0.433446	0.206967	0.546767	0.671041	0.451686	0.128391	0.386116	0.521405	0.791187	1.4744
-255.52	-0.770958	0.454913	0.297113	0.0491981	-0.439843	-0.847738	0.645109	0.160442	0.544696	0.0581986	0.830422	0.592543	0.424109	0.216164	0.541428	0.68354	0.467612	0.1325	0.389366	0.527456	0.793327	1.45693
-255.04	-0.778	0.415694	0.323923	0.0845648	-0.432341	-0.84621	0.624073	0.159817	0.483063	0.0908407	0.749358	0.567158	0.424259	0.221118	0.539748	0.702945	0.480549	0.135331	0.38931	0.530864	0.793698	1.44482
-254.56	-0.78895	0.386292	0.336871	0.118308	-0.412594	-0.795296	0.587548	0.163005	0.427217	0.11221	0.668873	0.561169	0.435005	0.220943	0.535168	0.726613	0.490113	0.134183	0.382918	0.531127	0.79562	1.43687
-254.08	-0.80215	0.367315	0.342067	0.148861	-0.38511	-0.696929	0.54723	0.171685	0.38951	0.122877	0.60666	0.573052	0.451731	0.218709	0.525311	0.752221	0.495949	0.128126	0.374008	0.529975	0.800031	1.42752
-253.6	-0.806069	0.356	0.338936	0.183953	-0.356502	-0.567478	0.516091	0.184652	0.369734	0.119873	0.564297	0.594446	0.469292	0.223816	0.512277	0.772339	0.497409	0.119287	0.367064	0.528871	0.802913	1.41341
-253.12	-0.792164	0.346365	0.325562	0.232533	-0.335577	-0.429661	0.502607	0.19754	0.361212	0.0994158	0.527217	0.614228	0.485687	0.243159	0.498136	0.780961	0.49493	0.112086	0.367291	0.527437	0.802296	1.39327
-252.64	-0.751123	0.331641	0.293978	0.291244	-0.326494	-0.300805	0.504632	0.206643	0.354038	0.0652281	0.472205	0.624916	0.503974	0.275487	0.480287	0.777689	0.488215	0.110803	0.373336	0.525009	0.798054	1.37005
-252.16	-0.682472	0.30543	0.246039	0.348425	-0.325213	-0.196784	0.512231	0.210679	0.344865	0.0257603	0.389412	0.628248	0.527668	0.314866	0.460104	0.765993	0.476922	0.116039	0.379753	0.521827	0.789787	1.34865
-251.68	-0.597406	0.266292	0.191362	0.387661	-0.328728	-0.129414	0.517387	0.212578	0.340127	-0.00473689	0.285863	0.629626	0.556412	0.349842	0.437828	0.754919	0.462596	0.12376	0.380266	0.5186	0.77821	1.33372
-251.2	-0.509729	0.221693	0.145162	0.402317	-0.332991	-0.101557	0.521055	0.216371	0.347138	-0.0129743	0.183264	0.636192	0.583962	0.373541	0.417265	0.754375	0.447646	0.128484	0.371454	0.516643	0.76424	1.32721
-250.72	-0.431892	0.183001	0.119611	0.400612	-0.339796	-0.112267	0.531494	0.226011	0.369307	0.00838299	0.100803	0.647464	0.602401	0.384489	0.402083	0.770214	0.437832	0.125164	0.355617	0.516127	0.747075	1.32701
-250.24	-0.362748	0.156696	0.117869	0.400715	-0.352127	-0.147097	0.557217	0.242299	0.399813	0.0568132	0.0447605	0.659355	0.608047	0.386392	0.392859	0.79974	0.438925	0.112718	0.337241	0.516108	0.724219	1.32725
-249.76	-0.299646	0.1451	0.131986	0.420706	-0.37189	-0.191588	0.600483	0.261946	0.426911	0.119353	0.0049109	0.665203	0.603137	0.38739	0.384014	0.837603	0.455288	0.095507	0.320633	0.514481	0.697804	1.32389
-249.28	-0.23503	0.141467	0.151149	0.465014	-0.397073	-0.235812	0.656051	0.279962	0.433499	0.179551	-0.0347424	0.659875	0.594782	0.394216	0.372533	0.873165	0.483679	0.0797599	0.308457	0.508978	0.671247	1.31572
-248.8	-0.167179	0.136924	0.164847	0.522209	-0.424635	-0.269279	0.713408	0.291368	0.415029	0.222947	-0.0848911	0.642857	0.587636	0.409713	0.355478	0.898383	0.515001	0.0717313	0.301145	0.501211	0.650239	1.30588
-248.32	-0.098847	0.124662	0.167223	0.574188	-0.449459	-0.297082	0.764784	0.294409	0.379484	0.244878	-0.146822	0.620589	0.581665	0.432572	0.332428	0.913	0.538597	0.0745235	0.29657	0.492206	0.635333	1.29681
-247.84	-0.0276398	0.104685	0.158445	0.606598	-0.469063	-0.322536	0.806281	0.291637	0.344237	0.250239	-0.214465	0.599857	0.574457	0.459005	0.309756	0.918166	0.548924	0.0877335	0.293376	0.485274	0.626867	1.28886
-247.36	0.0467884	0.0818	0.142364	0.612702	-0.481645	-0.339665	0.838896	0.287916	0.324435	0.247976	-0.285747	0.583603	0.564436	0.484476	0.289168	0.920718	0.547403	0.106914	0.289238	0.482932	0.624773	1.28053
-246.88	0.127317	0.0596926	0.122415	0.592182	-0.490667	-0.345092	0.866721	0.286116	0.322286	0.245931	-0.366184	0.575452	0.554062	0.503306	0.275379	0.925406	0.540897	0.127426	0.282402	0.485349	0.627532	1.26904
-246.4	0.20697	0.0383406	0.101537	0.547546	-0.497973	-0.3325	0.893947	0.286219	0.328321	0.244569	-0.460708	0.577628	0.548829	0.510109	0.265846	0.932361	0.537244	0.144885	0.272613	0.490797	0.636721	1.25273
-245.92	0.273665	0.0140527	0.0814215	0.482265	-0.504582	-0.312405	0.923196	0.283725	0.330654	0.239386	-0.569785	0.588597	0.552521	0.502472	0.260903	0.936677	0.538535	0.156521	0.261675	0.497501	0.65223	1.23413
-245.44	0.321138	-0.0218957	0.0644988	0.401961	-0.508853	-0.297733	0.951513	0.274789	0.319265	0.227934	-0.683288	0.605405	0.561483	0.481902	0.257922	0.935658	0.540943	0.161985	0.252992	0.502445	0.671751	1.21704
-244.96	0.352578	-0.0677389	0.0554929	0.319759	-0.508893	-0.293477	0.97448	0.258192	0.298021	0.211631	-0.784212	0.621679	0.567286	0.455601	0.255838	0.927695	0.540629	0.161058	0.248296	0.503858	0.691664	1.20328
-244.48	0.376572	-0.116088	0.058073	0.250526	-0.502999	-0.30054	0.989775	0.236529	0.278579	0.198013	-0.856951	0.63034	0.559431	0.435784	0.254942	0.916238	0.536039	0.156981	0.246409	0.502704	0.705753	1.19204
-244	0.404902	-0.155967	0.0739969	0.20269	-0.491677	-0.30268	0.996213	0.216487	0.272819	0.193297	-0.897482	0.627454	0.534948	0.430531	0.255622	0.903905	0.531586	0.152875	0.243627	0.500609	0.712709	1.18149
-243.52	0.437687	-0.179902	0.1034	0.173932	-0.478501	-0.288645	0.9988	0.202037	0.28301	0.198056	-0.914708	0.615575	0.498649	0.440658	0.257081	0.893285	0.53283	0.153037	0.23386	0.501343	0.718432	1.17095
-243.04	0.465736	-0.186544	0.141172	0.148902	-0.465329	-0.252548	1.00149	0.195093	0.304755	0.207204	-0.924484	0.600567	0.46137	0.457405	0.257984	0.884655	0.541331	0.161202	0.215606	0.506731	0.729016	1.16348
-242.56	0.477056	-0.18241	0.181384	0.116932	-0.456837	-0.20126	1.00962	0.192929	0.330893	0.215674	-0.940144	0.589911	0.434637	0.466612	0.256192	0.874706	0.55408	0.177676	0.19099	0.514582	0.751192	1.16517
-242.08	0.465846	-0.172677	0.219593	0.0697299	-0.454108	-0.151808	1.02304	0.192756	0.358061	0.222983	-0.966731	0.585134	0.421754	0.456044	0.247753	0.861625	0.563641	0.200581	0.165774	0.521124	0.786148	1.1796
-241.6	0.439011	-0.160609	0.256441	0.0184497	-0.45594	-0.114921	1.03491	0.193012	0.388949	0.2334	-1.00419	0.584527	0.421079	0.424501	0.231232	0.847387	0.566376	0.225849	0.144343	0.522495	0.826552	1.20318
-241.12	0.404223	-0.141973	0.295055	-0.0196759	-0.461043	-0.0984423	1.038	0.194622	0.429564	0.251018	-1.03992	0.584511	0.423	0.381978	0.207168	0.837364	0.563766	0.24913	0.127953	0.516422	0.862156	1.22538
-240.64	0.366946	-0.114008	0.339582	-0.0293756	-0.466928	-0.101677	1.02702	0.198949	0.476512	0.274496	-1.06622	0.582464	0.421502	0.344675	0.176896	0.836234	0.562072	0.269308	0.116144	0.505247	0.888221	1.23702
-240.16	0.324925	-0.0760324	0.39119	-0.00521326	-0.472959	-0.117077	1.00399	0.204652	0.524743	0.29701	-1.07331	0.578836	0.41483	0.324019	0.144934	0.848362	0.567106	0.288116	0.105353	0.492388	0.902129	1.23445
-239.68	0.275456	-0.0374501	0.443479	0.0454428	-0.47917	-0.137179	0.973628	0.208584	0.563505	0.309312	-1.0569	0.574976	0.405398	0.323976	0.116165	0.87346	0.580287	0.307624	0.0916812	0.481291	0.909662	1.22352
-239.2	0.222963	-0.00769621	0.489435	0.109621	-0.485842	-0.158331	0.945929	0.2072	0.588719	0.310752	-1.01839	0.571657	0.395469	0.339049	0.0940079	0.907878	0.59751	0.329136	0.0757203	0.472686	0.916836	1.2115
-238.72	0.179098	0.00674249	0.523358	0.172144	-0.493169	-0.179496	0.925669	0.199171	0.605778	0.3063	-0.967275	0.569659	0.385598	0.358875	0.0797096	0.943068	0.611841	0.350068	0.0609414	0.46373	0.92893	1.20536
-238.24	0.152895	0.00720369	0.547676	0.228138	-0.503528	-0.204744	0.914015	0.186708	0.62495	0.306937	-0.916196	0.565754	0.375113	0.374586	0.0737329	0.97476	0.620082	0.366131	0.0510793	0.450602	0.94446	1.206
-237.76	0.148534	0.00455493	0.569838	0.271186	-0.515672	-0.231451	0.906743	0.173353	0.655553	0.320937	-0.875588	0.557008	0.363478	0.381868	0.0721949	0.994755	0.62266	0.373775	0.0508768	0.432329	0.96203	1.20906
-237.28	0.160407	0.00872618	0.596945	0.297932	-0.528049	-0.252505	0.89915	0.163537	0.698019	0.348215	-0.847797	0.539688	0.353385	0.379036	0.0726744	1.00007	0.623677	0.370949	0.0604011	0.410127	0.990544	1.21257
-236.8	0.177232	0.0287949	0.628105	0.3056	-0.538957	-0.255615	0.885479	0.159574	0.74662	0.37948	-0.822886	0.512241	0.348161	0.365158	0.070291	0.99203	0.625359	0.359894	0.0765006	0.387657	1.00584	1.21786
-236.32	0.190856	0.0609807	0.655061	0.292302	-0.547068	-0.23458	0.865159	0.162088	0.792773	0.405357	-0.795217	0.471451	0.350031	0.338262	0.0640958	0.975632	0.627948	0.343677	0.0925877	0.369362	1.01999	1.2293
-235.84	0.192328	0.0995824	0.666367	0.268257	-0.550807	-0.192206	0.840086	0.169006	0.830333	0.419201	-0.766109	0.419015	0.354202	0.298774	0.05611	0.956476	0.62831	0.327886	0.104346	0.35981	1.036	1.24846
-235.36	0.179264	0.131587	0.659705	0.249723	-0.551944	-0.142161	0.815665	0.177361	0.861617	0.420908	-0.749736	0.362837	0.354575	0.253906	0.0506447	0.940425	0.622424	0.316646	0.109534	0.361546	1.05618	1.27261
-234.88	0.149749	0.148338	0.641517	0.251605	-0.553271	-0.0956595	0.798083	0.182505	0.887317	0.416626	-0.761189	0.315808	0.345529	0.213549	0.0507205	0.928515	0.608573	0.312739	0.109878	0.375938	1.07772	1.29385
-234.4	0.106383	0.145976	0.624753	0.277396	-0.559102	-0.0683583	0.791456	0.180145	0.912614	0.413858	-0.809732	0.287262	0.327366	0.188564	0.0578829	0.919664	0.585977	0.315923	0.109579	0.398728	1.09476	1.30585
-233.92	0.0540546	0.127492	0.620831	0.311176	-0.572507	-0.0627523	0.794384	0.168674	0.931105	0.416948	-0.883504	0.276613	0.307228	0.182709	0.0696637	0.910413	0.556369	0.323825	0.110465	0.422809	1.1034	1.30708
-233.44	-0.00256708	0.0992111	0.632447	0.330533	-0.593721	-0.0734439	0.803935	0.150167	0.936169	0.428077	-0.954088	0.272448	0.290224	0.190508	0.0832845	0.89716	0.522416	0.332497	0.112417	0.439296	1.09971	1.30244
-232.96	-0.0539002	0.0689879	0.653025	0.313101	-0.618302	-0.0959569	0.815944	0.12963	0.921744	0.445671	-0.987888	0.261562	0.283464	0.201133	0.0991219	0.876986	0.488549	0.34007	0.114424	0.442736	1.09022	1.29941
-232.48	-0.0984839	0.0431836	0.673029	0.258018	-0.641689	-0.126291	0.830041	0.11369	0.891749	0.469327	-0.971805	0.233141	0.283938	0.202024	0.116456	0.850896	0.460596	0.346434	0.115108	0.433081	1.07913	1.30312
-232	-0.137423	0.0234041	0.686197	0.180533	-0.656742	-0.153182	0.847254	0.106475	0.856547	0.496595	-0.912039	0.190307	0.286226	0.188905	0.135108	0.820865	0.442561	0.353286	0.114124	0.414962	1.07309	1.31352
-231.52	-0.170926	0.00888153	0.696741	0.10704	-0.661542	-0.164353	0.86755	0.107598	0.835842	0.528215	-0.836928	0.147593	0.28418	0.162716	0.149137	0.79362	0.436405	0.361259	0.113339	0.396005	1.06962	1.32847
-231.04	-0.199346	-0.00472229	0.705319	0.0576273	-0.660724	-0.143333	0.888613	0.114038	0.83609	0.56511	-0.773977	0.12101	0.275773	0.132278	0.155101	0.774946	0.43989	0.369273	0.112885	0.37989	1.06001	1.3435
-230.56	-0.215393	-0.020932	0.71293	0.03461	-0.660527	-0.079843	0.906727	0.122506	0.858412	0.604819	-0.738776	0.116091	0.263132	0.110026	0.151012	0.765535	0.448224	0.373916	0.113797	0.365381	1.03538	1.35726
-230.08	-0.217064	-0.0404332	0.718797	0.0269991	-0.668691	0.0174851	0.917254	0.131572	0.887238	0.643867	-0.733514	0.126578	0.250469	0.104246	0.141267	0.760956	0.456705	0.372302	0.114281	0.349831	0.995439	1.37036
-229.6	-0.208316	-0.0630205	0.720333	0.0208574	-0.685919	0.128078	0.919405	0.141988	0.904923	0.67618	-0.749987	0.13319	0.241945	0.115194	0.132475	0.749937	0.462856	0.363932	0.114582	0.33185	0.945449	1.38497
-229.12	-0.19745	-0.0833717	0.718055	0.0043746	-0.707528	0.219555	0.914951	0.154199	0.896492	0.69921	-0.774988	0.123372	0.238888	0.136867	0.131886	0.727928	0.464895	0.351145	0.113935	0.313363	0.899815	1.40123
-228.64	-0.196315	-0.0967087	0.714421	-0.0206986	-0.728976	0.269114	0.910011	0.166822	0.8619	0.715586	-0.80171	0.0905696	0.24113	0.162579	0.140791	0.696054	0.46256	0.337507	0.111581	0.298961	0.867004	1.41671
-228.16	-0.210026	-0.0992484	0.713625	-0.0444817	-0.747365	0.273468	0.904232	0.176413	0.813884	0.734604	-0.823102	0.0427715	0.245124	0.185608	0.156391	0.667457	0.456214	0.324067	0.107037	0.291716	0.847279	1.42662
-227.68	-0.237946	-0.0911827	0.717072	-0.0602012	-0.76413	0.242051	0.894914	0.181238	0.769035	0.764533	-0.835678	-0.00458872	0.247704	0.205996	0.172909	0.654427	0.448244	0.311901	0.0996632	0.287878	0.83102	1.42818
-227.2	-0.27167	-0.0791308	0.723755	-0.0668866	-0.784747	0.195016	0.879486	0.1816	0.734524	0.809965	-0.83663	-0.0400495	0.247604	0.223059	0.186442	0.660591	0.442572	0.300969	0.0902926	0.28299	0.8126	1.42175
-226.72	-0.301887	-0.0731213	0.732797	-0.0659341	-0.812545	0.149136	0.856873	0.181249	0.71022	0.863869	-0.835177	-0.0605415	0.245619	0.232221	0.195623	0.679146	0.444537	0.291222	0.0809197	0.273669	0.792482	1.41152
-226.24	-0.326437	-0.0804933	0.744881	-0.0650337	-0.84579	0.112807	0.828469	0.183181	0.688306	0.911149	-0.841636	-0.0734795	0.245804	0.227081	0.200745	0.696793	0.457872	0.284109	0.0731376	0.261531	0.774946	1.4019
-225.76	-0.346155	-0.0997292	0.760157	-0.0725263	-0.87675	0.0894497	0.799136	0.187706	0.665524	0.93799	-0.867022	-0.0908512	0.25017	0.20166	0.203287	0.705769	0.479356	0.280281	0.0680584	0.249917	0.766408	1.39573
-225.28	-0.365564	-0.121247	0.774436	-0.0894463	-0.897527	0.0728854	0.773667	0.192007	0.642606	0.936499	-0.909094	-0.118013	0.258956	0.160269	0.206723	0.709334	0.5032	0.277809	0.0645984	0.241119	0.766283	1.39233
-224.8	-0.382631	-0.133336	0.785406	-0.108378	-0.905291	0.0579116	0.74973	0.192458	0.621243	0.913382	-0.950812	-0.154197	0.268117	0.117708	0.213106	0.716879	0.520709	0.273409	0.0616075	0.231587	0.764977	1.39011
-224.32	-0.392726	-0.126141	0.787782	-0.116398	-0.905456	0.0424657	0.728299	0.187175	0.599266	0.884852	-0.967513	-0.191148	0.273372	0.0907647	0.224509	0.738688	0.527033	0.263718	0.0593177	0.217797	0.749957	1.3859
-223.84	-0.384952	-0.100854	0.779135	-0.104228	-0.904793	0.0295282	0.70855	0.177859	0.568968	0.868315	-0.942099	-0.217771	0.272898	0.0833903	0.237492	0.774145	0.524069	0.249831	0.0582373	0.200254	0.71394	1.38059
-223.36	-0.351212	-0.0662685	0.762627	-0.0705348	-0.906929	0.0170093	0.689661	0.167984	0.518146	0.872357	-0.87566	-0.22645	0.269506	0.0817306	0.247769	0.813898	0.516961	0.232521	0.0588836	0.189515	0.664662	1.37645
-222.88	-0.290763	-0.0304178	0.743086	-0.0233159	-0.912838	0.00661616	0.671566	0.16066	0.442331	0.894584	-0.788782	-0.214991	0.268838	0.0615243	0.252272	0.847704	0.511669	0.213977	0.0614787	0.198615	0.61584	1.37546
-222.4	-0.211113	0.00616262	0.725618	0.0249223	-0.918313	-0.00380251	0.649858	0.156366	0.349827	0.922978	-0.702978	-0.189467	0.274413	0.0037319	0.249714	0.867487	0.50907	0.193287	0.0631822	0.233909	0.580286	1.37909
-221.92	-0.126202	0.0452945	0.7097	0.062201	-0.922236	-0.0231861	0.623052	0.152324	0.260208	0.945603	-0.640628	-0.158769	0.285695	-0.0828239	0.245831	0.878336	0.508782	0.165653	0.0615116	0.288639	0.56381	1.38507
-221.44	-0.0515513	0.0854549	0.69105	0.0798754	-0.928024	-0.0566319	0.591341	0.145287	0.192742	0.953109	-0.605614	-0.135024	0.297961	-0.167299	0.248945	0.891959	0.510002	0.128942	0.0567829	0.342647	0.560879	1.38968
-220.96	0.00458258	0.12326	0.664982	0.0786945	-0.941454	-0.106293	0.559102	0.13315	0.154857	0.94543	-0.588425	-0.123417	0.305599	-0.213809	0.265249	0.913766	0.516018	0.0826879	0.0504553	0.376558	0.55848	1.39044
-220.48	0.0417678	0.148697	0.63128	0.0616197	-0.97108	-0.15964	0.537921	0.115377	0.1376	0.925251	-0.574947	-0.125525	0.306452	-0.207963	0.294934	0.942963	0.531069	0.0328732	0.0458082	0.383749	0.549093	1.38534
-220	0.065978	0.155808	0.593283	0.0246005	-1.01804	-0.194785	0.539052	0.093266	0.124582	0.898352	-0.55546	-0.135119	0.303882	-0.164759	0.332946	0.969888	0.557071	-0.013462	0.0435754	0.372846	0.530523	1.3779
-219.52	0.0839593	0.145304	0.558282	-0.0342073	-1.07633	-0.199727	0.565711	0.0695671	0.106255	0.866823	-0.528459	-0.142242	0.302044	-0.121382	0.371221	0.987963	0.589617	-0.050472	0.0433038	0.363124	0.507011	1.37202
-219.04	0.1015	0.125666	0.531079	-0.110299	-1.13574	-0.174788	0.608811	0.0482845	0.0787848	0.831764	-0.501765	-0.134962	0.30259	-0.108525	0.401886	0.991256	0.620254	-0.0787277	0.0427053	0.368034	0.485706	1.37109
-218.56	0.118043	0.103164	0.512493	-0.195438	-1.18135	-0.135696	0.655895	0.0345522	0.0487769	0.794641	-0.486971	-0.10512	0.304192	-0.132663	0.422851	0.983297	0.641906	-0.10333	0.0419921	0.38941	0.469128	1.375
-218.08	0.131143	0.0835945	0.498532	-0.274238	-1.21112	-0.10895	0.692557	0.0315034	0.0223063	0.757728	-0.492567	-0.0494614	0.30442	-0.175815	0.435878	0.971868	0.651207	-0.128453	0.0427989	0.41787	0.45596	1.38219
-217.6	0.141716	0.0612726	0.484084	-0.337743	-1.22664	-0.10701	0.712351	0.0381748	0.000446396	0.724465	-0.520116	0.0265354	0.301444	-0.212817	0.444236	0.964697	0.652284	-0.155083	0.0480618	0.439766	0.444244	1.3869
-217.12	0.156151	0.0334717	0.466893	-0.382649	-1.23664	-0.123354	0.719164	0.049248	-0.020352	0.697616	-0.565141	0.114136	0.295703	-0.228212	0.449949	0.964341	0.651418	-0.181584	0.0563569	0.449383	0.431729	1.38513
-216.64	0.184496	0.0048971	0.443321	-0.416156	-1.24742	-0.139225	0.720752	0.0563629	-0.0447654	0.675072	-0.619174	0.199774	0.287112	-0.224509	0.452548	0.969848	0.652585	-0.201869	0.0650712	0.449953	0.418111	1.37628
-216.16	0.239847	-0.0188979	0.413677	-0.441647	-1.25989	-0.141698	0.721841	0.0524523	-0.069828	0.655317	-0.672397	0.272088	0.274295	-0.21752	0.448934	0.976265	0.657003	-0.214478	0.0707697	0.447449	0.403673	1.36423
-215.68	0.328043	-0.0368112	0.382651	-0.462558	-1.27219	-0.123961	0.72393	0.0372949	-0.0887749	0.634013	-0.725264	0.322189	0.253595	-0.219314	0.434996	0.979725	0.662925	-0.220016	0.072991	0.44767	0.388669	1.35561
-215.2	0.434127	-0.0537565	0.356469	-0.472202	-1.28162	-0.108286	0.724217	0.0174877	-0.0936103	0.606692	-0.780438	0.346681	0.22445	-0.234273	0.406885	0.979737	0.669047	-0.223195	0.0732	0.450992	0.373457	1.35572
-214.72	0.533827	-0.0817326	0.344457	-0.467029	-1.28966	-0.113642	0.716369	0.00346004	-0.0828713	0.5723	-0.843601	0.34677	0.191485	-0.256587	0.367174	0.979654	0.671801	-0.225192	0.0752054	0.455795	0.359832	1.36474
-214.24	0.604061	-0.129615	0.355095	-0.448004	-1.2979	-0.152654	0.697971	0.00264407	-0.0630946	0.537511	-0.917875	0.330606	0.163109	-0.279232	0.324814	0.98167	0.670123	-0.22647	0.0801917	0.460616	0.352484	1.37691
-213.76	0.635389	-0.193697	0.385976	-0.42655	-1.31069	-0.21836	0.672157	0.0150935	-0.0450033	0.510932	-1.00219	0.306978	0.145798	-0.302411	0.288905	0.988192	0.662221	-0.225515	0.0868587	0.465998	0.355348	1.38635
-213.28	0.642052	-0.258883	0.428825	-0.41498	-1.32885	-0.286123	0.64654	0.034023	-0.0366105	0.503318	-1.08951	0.283716	0.141655	-0.328771	0.269679	0.996254	0.648726	-0.222258	0.0916658	0.473213	0.368305	1.389
-212.8	0.651133	-0.314499	0.469962	-0.419443	-1.35144	-0.332451	0.62938	0.0507875	-0.0404977	0.51858	-1.171	0.264179	0.148561	-0.360632	0.268129	1.0017	0.631625	-0.218935	0.0924758	0.481502	0.384785	1.3847
-212.32	0.683128	-0.355697	0.499328	-0.436633	-1.37215	-0.34687	0.628773	0.0614205	-0.051497	0.55139	-1.23702	0.250449	0.161815	-0.396396	0.278373	1.00224	0.614672	-0.220257	0.0914071	0.487628	0.39545	1.37624
-211.84	0.741532	-0.388821	0.51389	-0.455428	-1.38623	-0.340167	0.646286	0.0684006	-0.0648608	0.588001	-1.28064	0.244134	0.180771	-0.428927	0.29176	0.998191	0.599979	-0.228957	0.0917277	0.486656	0.392266	1.36477
-211.36	0.808666	-0.418849	0.518079	-0.469673	-1.39167	-0.324543	0.675957	0.0762784	-0.078129	0.616431	-1.29872	0.249036	0.204963	-0.453294	0.300862	0.994208	0.585183	-0.2428	0.0957144	0.478017	0.378475	1.35161
-210.88	0.859196	-0.447924	0.52135	-0.47851	-1.3919	-0.303946	0.710424	0.0873542	-0.0922955	0.627417	-1.29296	0.268538	0.232911	-0.467603	0.302424	0.994676	0.566609	-0.256788	0.102279	0.463052	0.366464	1.33393
-210.4	0.872968	-0.466436	0.52888	-0.491327	-1.3921	-0.269689	0.743782	0.0988606	-0.105885	0.622716	-1.27458	0.299742	0.259608	-0.474856	0.296305	1.00201	0.541237	-0.267732	0.109186	0.445558	0.373257	1.31395
-209.92	0.84989	-0.46641	0.545432	-0.511114	-1.39619	-0.206005	0.769195	0.103656	-0.113979	0.607822	-1.2556	0.332836	0.27741	-0.479177	0.285089	1.01115	0.510859	-0.275512	0.113092	0.428761	0.409417	1.29334
-209.44	0.800366	-0.449337	0.570667	-0.535176	-1.40313	-0.116647	0.789283	0.097397	-0.112988	0.58936	-1.24623	0.356991	0.281461	-0.479142	0.269741	1.01731	0.482089	-0.284156	0.111798	0.41448	0.468324	1.27629
-208.96	0.740204	-0.42536	0.601951	-0.553518	-1.41152	-0.0276198	0.806643	0.0805659	-0.105177	0.568216	-1.25273	0.366499	0.273781	-0.471242	0.250194	1.01729	0.46421	-0.299433	0.105409	0.402704	0.535365	1.26371
-208.48	0.678098	-0.409936	0.633836	-0.556395	-1.4141	0.0197623	0.821787	0.0597727	-0.0921802	0.542021	-1.27557	0.367662	0.260004	-0.450289	0.229834	1.01579	0.46046	-0.324316	0.0937297	0.3941	0.593089	1.25653
-208	0.616139	-0.405547	0.66279	-0.543844	-1.40806	0.00409584	0.828865	0.0427903	-0.0815383	0.508584	-1.3098	0.375948	0.248252	-0.415931	0.213486	1.0217	0.466863	-0.35749	0.0772016	0.387708	0.632601	1.25139
-207.52	0.555083	-0.40633	0.684935	-0.519139	-1.39513	-0.0627605	0.823261	0.0327806	-0.0723735	0.469962	-1.34872	0.406193	0.243079	-0.37533	0.20569	1.04525	0.474932	-0.39477	0.0557102	0.381157	0.656621	1.24598
-207.04	0.498763	-0.397752	0.697697	-0.493261	-1.38199	-0.138334	0.799028	0.0290491	-0.0533113	0.432514	-1.38991	0.461279	0.244401	-0.338397	0.206968	1.0843	0.477569	-0.429818	0.0299054	0.371575	0.673349	1.24157
-206.56	0.446369	-0.373036	0.704627	-0.47465	-1.37651	-0.17466	0.759836	0.0294719	-0.0108181	0.402207	-1.43187	0.530038	0.249125	-0.314278	0.211913	1.12915	0.47496	-0.461799	0.00269444	0.356104	0.692757	1.23927
-206.08	0.399761	-0.335426	0.709371	-0.471884	-1.38146	-0.158687	0.714847	0.0336888	0.0566683	0.382251	-1.48085	0.597465	0.253722	-0.303279	0.213592	1.16389	0.47266	-0.489982	-0.0238823	0.333295	0.71657	1.24112
-205.6	0.354841	-0.298652	0.717364	-0.48269	-1.39379	-0.106998	0.670446	0.0431132	0.138559	0.370862	-1.53448	0.650869	0.257181	-0.301949	0.205587	1.1752	0.477095	-0.514596	-0.0475111	0.305334	0.740503	1.24644
-205.12	0.308045	-0.270499	0.730226	-0.506134	-1.4034	-0.0581168	0.631717	0.0584583	0.214762	0.363728	-1.58834	0.688717	0.258429	-0.304713	0.183824	1.16217	0.489011	-0.534654	-0.0689269	0.275844	0.760134	1.25263
-204.64	0.25201	-0.251316	0.743087	-0.530808	-1.40313	-0.0348758	0.600027	0.0774216	0.268614	0.35526	-1.62896	0.717767	0.257774	-0.310002	0.150215	1.13294	0.502667	-0.549986	-0.0892476	0.249752	0.775255	1.25818
-204.16	0.193855	-0.230482	0.749448	-0.546567	-1.39145	-0.0291216	0.574035	0.0932905	0.296934	0.342613	-1.64171	0.744623	0.257306	-0.319031	0.109053	1.10061	0.51024	-0.5608	-0.109078	0.228948	0.789735	1.26177
-203.68	0.143322	-0.198987	0.743247	-0.540944	-1.37308	-0.0115167	0.555331	0.0989398	0.311131	0.326783	-1.61953	0.772829	0.259766	-0.332438	0.064803	1.07104	0.506966	-0.568695	-0.128544	0.215215	0.811328	1.26487
-203.2	0.106586	-0.15634	0.729341	-0.507538	-1.35573	0.0320889	0.543432	0.0912509	0.321523	0.311483	-1.56853	0.802003	0.269829	-0.349265	0.0211844	1.04494	0.495288	-0.576715	-0.14687	0.20954	0.838844	1.26767
-202.72	0.0877674	-0.111308	0.714698	-0.453358	-1.34463	0.08775	0.538015	0.071897	0.337739	0.301347	-1.50884	0.827992	0.289317	-0.364439	-0.0201367	1.01622	0.480891	-0.585924	-0.164024	0.212158	0.868136	1.27057
-202.24	0.083114	-0.0754305	0.709316	-0.39383	-1.33884	0.125948	0.537155	0.047622	0.362884	0.298811	-1.46901	0.848507	0.31564	-0.370799	-0.0567855	0.983192	0.470518	-0.59584	-0.181283	0.222204	0.89121	1.27083
-201.76	0.0856289	-0.0516892	0.718081	-0.347103	-1.33766	0.124192	0.534483	0.0245192	0.400455	0.305536	-1.46592	0.860928	0.3425	-0.36461	-0.088155	0.954479	0.46819	-0.604705	-0.196885	0.236075	0.90394	1.26603
-201.28	0.0869197	-0.036058	0.739505	-0.318159	-1.33808	0.0946463	0.526238	0.00640283	0.456587	0.318622	-1.50305	0.864375	0.364997	-0.347385	-0.11573	0.93726	0.473923	-0.610161	-0.21075	0.249116	0.90732	1.25437
-200.8	0.0837696	-0.0188037	0.76635	-0.297417	-1.34346	0.072954	0.511458	-0.0055635	0.535817	0.3335	-1.55974	0.857494	0.383533	-0.322026	-0.142889	0.938407	0.487594	-0.614018	-0.220752	0.257873	0.904989	1.23701
-200.32	0.0729405	0.00595671	0.792132	-0.273546	-1.35532	0.0978081	0.488357	-0.0127928	0.633862	0.345518	-1.61606	0.843635	0.404716	-0.292423	-0.168053	0.951676	0.509044	-0.61731	-0.226839	0.262352	0.905204	1.21648
-199.84	0.0585498	0.0384837	0.813696	-0.235367	-1.37556	0.172208	0.458983	-0.0161225	0.735454	0.351236	-1.6535	0.830779	0.435991	-0.260936	-0.192083	0.966198	0.536469	-0.622483	-0.232102	0.26603	0.908891	1.19713
-199.36	0.0436593	0.0713857	0.832228	-0.180744	-1.40261	0.2635	0.427492	-0.0181984	0.820361	0.348696	-1.67598	0.826584	0.478323	-0.22758	-0.214855	0.966917	0.564965	-0.629866	-0.240174	0.272047	0.917371	1.18257
-198.88	0.0327701	0.0969393	0.850018	-0.12182	-1.4289	0.326043	0.399554	-0.0215701	0.878873	0.340478	-1.70042	0.832167	0.523663	-0.192399	-0.236243	0.950557	0.587979	-0.638254	-0.253109	0.282368	0.924238	1.17454
-198.4	0.0287124	0.113832	0.867802	-0.071867	-1.44964	0.337212	0.383448	-0.028142	0.917884	0.328741	-1.73862	0.843363	0.561077	-0.155828	-0.258878	0.925018	0.598066	-0.646594	-0.267035	0.294946	0.927753	1.17252
-197.92	0.0268846	0.120617	0.885085	-0.0382364	-1.46486	0.303235	0.383819	-0.0390246	0.955515	0.315746	-1.79442	0.851826	0.58176	-0.119839	-0.288062	0.903958	0.592101	-0.654112	-0.275362	0.306093	0.928612	1.17407
-197.44	0.0185729	0.1209	0.899715	-0.0206263	-1.47669	0.262066	0.395449	-0.0519477	1.00317	0.303416	-1.85447	0.852162	0.583101	-0.0874124	-0.325229	0.896136	0.573647	-0.661831	-0.270233	0.31343	0.929576	1.1753
-196.96	-0.00225221	0.11781	0.914093	-0.0126794	-1.48979	0.246407	0.40518	-0.0640357	1.05666	0.291957	-1.90124	0.849041	0.570193	-0.0612388	-0.370057	0.901719	0.54906	-0.669903	-0.251809	0.317061	0.929452	1.17248
-196.48	-0.0350452	0.112578	0.930509	-0.00786937	-1.5068	0.265981	0.401977	-0.0729572	1.09529	0.284862	-1.92367	0.855094	0.549056	-0.04252	-0.414353	0.912872	0.524384	-0.677746	-0.2254	0.319025	0.930315	1.16511
-196	-0.0748642	0.106004	0.952651	-0.00848694	-1.52523	0.304058	0.382911	-0.0787006	1.09727	0.285456	-1.92411	0.875362	0.523801	-0.0340784	-0.450177	0.917561	0.5003	-0.684177	-0.201523	0.319233	0.932942	1.15213
-195.52	-0.108472	0.099677	0.982805	-0.0157646	-1.53851	0.33641	0.358362	-0.0844935	1.05874	0.295927	-1.9153	0.904233	0.496353	-0.0357832	-0.468516	0.911603	0.474902	-0.688162	-0.186023	0.331941	0.939873	1.13642
-195.04	-0.124842	0.0932004	1.01964	-0.0290319	-1.54334	0.346455	0.338715	-0.0930526	0.992955	0.317894	-1.90886	0.928043	0.468404	-0.0484665	-0.469324	0.897569	0.446305	-0.689999	-0.178094	0.329753	0.950778	1.12033
-194.56	-0.116333	0.084863	1.05634	-0.043904	-1.53734	0.333285	0.324088	-0.105208	0.924121	0.347435	-1.90629	0.929658	0.441612	-0.0669431	-0.460275	0.881518	0.416213	-0.691721	-0.170978	0.327481	0.962548	1.10673
-194.08	-0.0855953	0.0747237	1.09147	-0.0447225	-1.5226	0.309917	0.301147	-0.117428	0.868601	0.381128	-1.89783	0.906134	0.418589	-0.0863222	-0.452855	0.868118	0.389823	-0.693885	-0.157224	0.328045	0.970038	1.09739
-193.6	-0.0439966	0.060693	1.12212	-0.0243193	-1.50261	0.289244	0.260027	-0.125199	0.829016	0.411348	-1.87767	0.866582	0.397821	-0.0986031	-0.458246	0.858836	0.372475	-0.696206	-0.135231	0.334957	0.970693	1.09182
-193.12	-0.00327778	0.0450737	1.1158	0.0119377	-1.48155	0.269513	0.205748	-0.125857	0.798136	0.433232	-1.84826	0.825993	0.374185	-0.0966214	-0.479522	0.85329	0.364605	-0.697541	-0.110348	0.347351	0.959484	1.08994
-192.64	0.0287961	0.0310743	1.14275	0.0460017	-1.46235	0.243914	0.165685	-0.120246	0.7693	0.442232	-1.81966	0.796828	0.343423	-0.079831	-0.512204	0.851885	0.362397	-0.696151	-0.0896027	0.362993	0.939912	1.09133
-192.16	0.0483315	0.0188897	1.16417	0.0550783	-1.44563	0.198577	0.171327	-0.112286	0.747742	0.434992	-1.79921	0.776254	0.306184	-0.0546075	-0.547654	0.855755	0.358703	-0.693041	-0.0777101	0.376975	0.918102	1.09281
-191.68	0.057952	0.00891237	1.17632	0.0192552	-1.43489	0.1272	0.2322	-0.106558	0.742199	0.412302	-1.79222	0.753796	0.26891	-0.0317328	-0.573782	0.867049	0.350157	-0.690856	-0.0734306	0.386189	0.898402	1.09401
-191.2	0.0625586	-0.0014057	1.17793	-0.0572993	-1.43192	0.0396265	0.315096	-0.105126	0.762038	0.380073	-1.78492	0.718136	0.243062	-0.0226669	-0.586443	0.882655	0.337423	-0.694012	-0.0710708	0.391034	0.880503	1.09318
-190.72	0.0666717	-0.0101684	1.1742	-0.153999	-1.43759	-0.0430728	0.366833	-0.106982	0.801291	0.346485	-1.75688	0.667143	0.236214	-0.0351361	-0.587038	0.897947	0.324029	-0.705943	-0.0665748	0.393842	0.858336	1.09023
-190.24	0.0664702	-0.0137212	1.17308	-0.247306	-1.4519	-0.0971969	0.345771	-0.110143	0.84391	0.318856	-1.68506	0.612903	0.246711	-0.0660039	-0.581173	0.908356	0.311664	-0.72731	-0.0578612	0.398103	0.826233	1.0848
-189.76	0.0547102	-0.0114981	1.18016	-0.313642	-1.47175	-0.115425	0.253131	-0.112558	0.873431	0.299921	-1.56625	0.56754	0.265321	-0.102743	-0.574945	0.915715	0.298419	-0.754686	-0.0477653	0.406328	0.783986	1.07678
-189.28	0.0255728	-0.00252727	1.19626	-0.35291	-1.49447	-0.104626	0.134696	-0.114765	0.883475	0.288199	-1.41874	0.543326	0.27948	-0.132182	-0.573486	0.925926	0.281093	-0.783748	-0.0393042	0.419479	0.739485	1.06518
-188.8	-0.018513	0.0105874	1.21212	-0.373298	-1.51525	-0.0911735	0.046233	-0.119358	0.885052	0.281682	-1.26982	0.537703	0.283235	-0.144739	-0.575313	0.944926	0.257661	-0.809536	-0.0352114	0.438109	0.701918	1.05018
-188.32	-0.0692945	0.0233177	1.22165	-0.383945	-1.53391	-0.0901574	0.0193229	-0.128488	0.89529	0.276399	-1.14777	0.541041	0.277792	-0.142594	-0.576796	0.972937	0.232265	-0.830388	-0.0343929	0.463023	0.678053	1.03356
-187.84	-0.111077	0.0346763	1.2245	-0.390944	-1.55087	-0.100884	0.0418651	-0.143223	0.929205	0.274155	-1.07485	0.54032	0.268798	-0.131288	-0.573888	1.00183	0.210458	-0.846161	-0.0353586	0.483991	0.667562	1.0182
-187.36	-0.129833	0.0463299	1.22683	-0.393222	-1.56307	-0.107203	0.0765693	-0.161503	0.988356	0.276619	-1.05318	0.52919	0.26097	-0.118581	-0.563904	1.02258	0.197612	-0.856785	-0.0350787	0.517702	0.659786	1.00818
-186.88	-0.124466	0.0621368	1.23743	-0.388855	-1.57028	-0.0881894	0.0904185	-0.177996	1.05908	0.283296	-1.07643	0.511411	0.253303	-0.105878	-0.548704	1.03084	0.195389	-0.864726	-0.0296146	0.551106	0.649459	1.00346
-186.4	-0.103285	0.0849513	1.25925	-0.382238	-1.57006	-0.0378636	0.0776544	-0.187254	1.12195	0.290869	-1.12837	0.496137	0.241095	-0.0889446	-0.532354	1.02906	0.199813	-0.870502	-0.0179932	0.58211	0.633234	1.00251
-185.92	-0.078796	0.114107	1.28458	-0.384887	-1.56481	0.0338637	0.0576092	-0.186403	1.16157	0.29427	-1.19062	0.494191	0.22363	-0.0645381	-0.519198	1.02556	0.20671	-0.876216	0.00104818	0.608999	0.615092	1.0012
-185.44	-0.0620243	0.14643	1.30334	-0.40564	-1.55633	0.107884	0.0528594	-0.17727	1.17538	0.289192	-1.2446	0.508822	0.205973	-0.0384873	-0.513071	1.02764	0.213163	-0.885224	0.0242623	0.632755	0.599925	0.997352
-184.96	-0.0549862	0.180765	1.30569	-0.444039	-1.54832	0.16492	0.0683174	-0.166606	1.16939	0.274538	-1.27392	0.534688	0.196728	-0.0213379	-0.516911	1.03401	0.218224	-0.899803	0.0470298	0.655991	0.589035	0.991456
-184.48	-0.0446253	0.213391	1.28995	-0.488061	-1.54197	0.20228	0.0928843	-0.160598	1.15693	0.253086	-1.2684	0.564547	0.203293	-0.0266126	-0.531718	1.03868	0.222215	-0.91941	0.0651744	0.680178	0.578004	0.986434
-184	-0.0170473	0.242601	1.26506	-0.525869	-1.53638	0.226497	0.109016	-0.163782	1.14757	0.23089	-1.22626	0.593489	0.225188	-0.0563748	-0.554462	1.03712	0.225455	-0.941289	0.0770989	0.705333	0.562688	0.983924
-183.52	0.0421219	0.266444	1.2402	-0.551526	-1.52963	0.249985	0.109117	-0.174304	1.14739	0.214818	-1.14894	0.622718	0.254036	-0.10493	-0.581298	1.02726	0.228467	-0.96092	0.0857691	0.730108	0.544942	0.982386
-183.04	0.132605	0.282586	1.22188	-0.569315	-1.52243	0.277198	0.0996284	-0.185953	1.15686	0.208754	-1.05024	0.657951	0.280327	-0.160309	-0.604457	1.01097	0.231934	-0.974988	0.0955824	0.752722	0.528253	0.978098
-182.56	0.240209	0.291753	1.21161	-0.589486	-1.51659	0.300724	0.0904299	-0.191434	1.17263	0.213598	-0.945674	0.704288	0.296946	-0.210709	-0.6194	0.993078	0.238224	-0.983605	0.109527	0.771583	0.516555	0.966704
-182.08	0.342923	0.296323	1.2081	-0.621273	-1.51133	0.311807	0.0891765	-0.18685	1.1887	0.223995	-0.845831	0.760379	0.303788	-0.253956	-0.625222	0.974758	0.249453	-0.990859	0.126225	0.788319	0.507236	0.949145
-181.6	0.417324	0.299763	1.20758	-0.664499	-1.50423	0.312429	0.0938092	-0.173784	1.20089	0.231326	-0.761325	0.820238	0.305664	-0.292429	-0.62778	0.954282	0.265814	-0.999923	0.142085	0.803985	0.495755	0.929103
-181.12	0.455168	0.305313	1.20672	-0.711673	-1.49011	0.306846	0.0964057	-0.156238	1.20367	0.229276	-0.687864	0.876468	0.306249	-0.32612	-0.635365	0.930079	0.283188	-1.01216	0.150718	0.819997	0.475744	0.912621
-180.64	0.461227	0.308673	1.20372	-0.752989	-1.46908	0.313139	0.091149	-0.138786	1.1971	0.216733	-0.621012	0.92827	0.306213	-0.354397	-0.654544	0.903617	0.298631	-1.0259	0.149283	0.833823	0.445595	0.903897
-180.16	0.446196	0.307955	1.19643	-0.783886	-1.4427	0.346375	0.0785319	-0.123768	1.18564	0.200387	-0.553789	0.975762	0.304131	-0.369409	-0.681772	0.882698	0.310548	-1.03812	0.139511	0.842596	0.413018	0.901359
-179.68	0.429052	0.303382	1.18336	-0.798334	-1.41794	0.407181	0.0598726	-0.111236	1.17514	0.190058	-0.480402	1.02118	0.298022	-0.367751	-0.708125	0.874628	0.322387	-1.04774	0.126121	0.843427	0.387515	0.899429
-179.2	0.41815	0.299027	1.16708	-0.803261	-1.40183	0.48245	0.0373745	-0.0998645	1.17093	0.188905	-0.402825	1.06397	0.28991	-0.351994	-0.721446	0.879311	0.339272	-1.05651	0.114033	0.837263	0.375339	0.892637
-178.72	0.416556	0.299594	1.15152	-0.801951	-1.39523	0.558633	0.0091528	-0.0894783	1.1754	0.193165	-0.329447	1.09894	0.283517	-0.331778	-0.7141	0.890105	0.364452	-1.06755	0.105025	0.827308	0.376858	0.878993
-178.24	0.42834	0.312411	1.14175	-0.802315	-1.3922	0.618862	-0.024707	-0.081386	1.19064	0.19752	-0.273325	1.12205	0.282767	-0.317947	-0.690428	0.894649	0.395571	-1.08353	0.098309	0.817734	0.385995	0.860499
-177.76	0.454311	0.337032	1.13576	-0.808655	-1.38613	0.660919	-0.0636045	-0.0782821	1.21513	0.2002	-0.235339	1.13177	0.29005	-0.31461	-0.659951	0.885915	0.426632	-1.10412	0.0903939	0.810908	0.396469	0.842476
-177.28	0.495059	0.367858	1.1261	-0.821921	-1.3741	0.688881	-0.103157	-0.0810335	1.24324	0.208562	-0.203522	1.1316	0.30417	-0.318586	-0.638162	0.862229	0.450414	-1.12567	0.0799157	0.806541	0.408234	0.829527
-176.8	0.55028	0.395546	1.10788	-0.842101	-1.35694	0.710217	-0.138561	-0.0890724	1.26962	0.231237	-0.158188	1.12918	0.321671	-0.318922	-0.63545	0.828372	0.464095	-1.14559	0.0664706	0.800963	0.421905	0.823544
-176.32	0.61038	0.414142	1.08329	-0.864743	-1.33755	0.723184	-0.170806	-0.0995824	1.28769	0.269486	-0.0906979	1.12802	0.337085	-0.308247	-0.654668	0.793074	0.468091	-1.16169	0.0522018	0.791903	0.44144	0.825256
-175.84	0.660138	0.421062	1.05888	-0.889918	-1.31723	0.714258	-0.200693	-0.109578	1.29231	0.308809	-0.0073363	1.12626	0.346404	-0.284315	-0.690142	0.761489	0.466663	-1.17327	0.0411492	0.778914	0.462682	0.833277
-175.36	0.69209	0.420947	1.04551	-0.914382	-1.29475	0.669457	-0.233575	-0.11631	1.28629	0.328383	0.0711215	1.11859	0.347361	-0.252558	-0.731157	0.735133	0.462941	-1.18068	0.0354269	0.764123	0.483231	0.845162
-174.88	0.700487	0.415366	1.04976	-0.935439	-1.26679	0.58354	-0.270877	-0.118789	1.27688	0.312636	0.127442	1.09771	0.341608	-0.22269	-0.77018	0.714306	0.459411	-1.18334	0.0350569	0.749719	0.497808	0.858486
-174.4	0.695701	0.410166	1.06628	-0.95021	-1.23545	0.471589	-0.312122	-0.116355	1.27406	0.268717	0.154329	1.06275	0.331952	-0.201599	-0.802653	0.699226	0.459374	-1.18062	0.0386069	0.73553	0.505897	0.871384
-173.92	0.691342	0.402137	1.08307	-0.955302	-1.20399	0.359565	-0.35101	-0.111644	1.28197	0.221959	0.156006	1.02074	0.320921	-0.191967	-0.828186	0.693701	0.465231	-1.17376	0.0446556	0.720068	0.5106	0.881676
-173.44	0.697326	0.390065	1.08556	-0.954658	-1.17808	0.274789	-0.38434	-0.107603	1.29919	0.202417	0.145695	0.979782	0.308452	-0.193354	-0.847864	0.699473	0.477869	-1.16413	0.0518259	0.702158	0.515741	0.888696
-172.96	0.721038	0.371258	1.07075	-0.951135	-1.1601	0.227806	-0.410279	-0.107572	1.32052	0.222728	0.126276	0.948652	0.293276	-0.204861	-0.862043	0.712484	0.494255	-1.15569	0.0594042	0.682075	0.52707	0.900767
-172.48	0.761068	0.346539	1.04396	-0.948645	-1.14559	0.216329	-0.429001	-0.114682	1.34486	0.271746	0.0940576	0.932536	0.274047	-0.225132	-0.869125	0.72769	0.509252	-1.14954	0.0652201	0.663155	0.546461	0.902695
-172	0.809502	0.317089	1.01581	-0.944039	-1.13058	0.224208	-0.442001	-0.129402	1.37306	0.319277	0.0443293	0.92913	0.252812	-0.252099	-0.867807	0.736382	0.516656	-1.14629	0.0667981	0.648459	0.570674	0.901413
-171.52	0.854669	0.28669	0.994032	-0.926768	-1.11471	0.24103	-0.45142	-0.149116	1.40924	0.339527	-0.0211722	0.931	0.23338	-0.281271	-0.861987	0.734496	0.514834	-1.14239	0.0600533	0.639657	0.599679	0.896155
-171.04	0.884849	0.260842	0.978842	-0.888091	-1.10132	0.255602	-0.456514	-0.168554	1.45356	0.323844	-0.0928271	0.934082	0.222957	-0.305848	-0.85562	0.719934	0.508704	-1.13571	0.0465339	0.6342	0.629421	0.888314
-170.56	0.889975	0.242975	0.965196	-0.826642	-1.09661	0.261632	-0.457883	-0.181663	1.5005	0.2856	-0.150969	0.93694	0.22308	-0.318225	-0.853303	0.696882	0.504634	-1.12565	0.0302662	0.628564	0.658324	0.878773
-170.08	0.871647	0.22885	0.946456	-0.755817	-1.09957	0.255921	-0.459002	-0.186537	1.5398	0.246959	-0.181056	0.944718	0.231449	-0.317315	-0.85382	0.669805	0.506966	-1.11321	0.0188644	0.620168	0.684464	0.871234
-169.6	0.83861	0.218484	0.925614	-0.69043	-1.10599	0.236118	-0.464395	-0.18456	1.56889	0.226734	-0.182181	0.963471	0.240586	-0.306184	-0.852483	0.641986	0.51515	-1.10123	0.0172824	0.610446	0.702884	0.868705
-169.12	0.815493	0.208191	0.905794	-0.633411	-1.10738	0.201373	-0.477696	-0.179418	1.59343	0.226218	-0.160859	0.992953	0.244799	-0.28883	-0.843532	0.61628	0.524394	-1.09076	0.0252476	0.601079	0.711546	0.870632
-168.64	0.816692	0.196949	0.891821	-0.569151	-1.09889	0.160854	-0.490813	-0.175112	1.61875	0.239194	-0.126733	1.02314	0.240168	-0.270089	-0.826873	0.594529	0.529479	-1.08155	0.0356245	0.593514	0.710055	0.874973
-168.16	0.848116	0.182178	0.882358	-0.470245	-1.08161	0.130334	-0.493798	-0.172588	1.64862	0.25521	-0.0882882	1.0375	0.227843	-0.245766	-0.807618	0.577679	0.528715	-1.0705	0.0401291	0.588526	0.70193	0.877414
-167.68	0.905016	0.167523	0.876812	-0.315833	-1.06446	0.123631	-0.48023	-0.169051	1.67383	0.272855	-0.053966	1.02283	0.209149	-0.209639	-0.793697	0.566574	0.524779	-1.05555	0.0343196	0.583504	0.689107	0.873655
-167.2	0.978289	0.154608	0.873996	-0.115354	-1.05284	0.140485	-0.452838	-0.162664	1.68123	0.293934	-0.0348194	0.975216	0.184838	-0.156291	-0.787956	0.559495	0.521137	-1.03774	0.0210942	0.577325	0.674379	0.862649
-166.72	1.05561	0.144011	0.873631	0.0903274	-1.04823	0.180682	-0.42178	-0.15405	1.65678	0.322536	-0.0442653	0.907525	0.154821	-0.089755	-0.787025	0.554777	0.520005	-1.02135	0.00793465	0.572759	0.661347	0.848502
-166.24	1.13537	0.139518	0.876291	0.257569	-1.04811	0.235476	-0.40435	-0.14738	1.60182	0.357432	-0.0917679	0.840652	0.120989	-0.0181035	-0.784315	0.547009	0.52235	-1.01202	0.00203994	0.574877	0.652614	0.834605
-165.76	1.21149	0.141644	0.880296	0.364045	-1.04864	0.306365	-0.404226	-0.146595	1.52989	0.392735	-0.17074	0.792965	0.0865482	0.0479518	-0.773691	0.533464	0.527807	-1.01448	0.00671929	0.586899	0.649291	0.824267
-165.28	1.27331	0.149205	0.882032	0.417902	-1.04828	0.395924	-0.421398	-0.152348	1.46076	0.41891	-0.265049	0.770177	0.0569994	0.105239	-0.754449	0.516371	0.537231	-1.02826	0.0162302	0.606532	0.653102	0.816994
-164.8	1.31167	0.15865	0.876402	0.459571	-1.05181	0.501109	-0.442887	-0.158252	1.40779	0.428869	-0.346265	0.761677	0.0365098	0.156706	-0.730706	0.500719	0.550991	-1.04846	0.0224103	0.627818	0.667264	0.809843
-164.32	1.32138	0.166321	0.865381	0.517953	-1.06265	0.608989	-0.456821	-0.155869	1.36778	0.42136	-0.397741	0.756493	0.0280162	0.207892	-0.708617	0.496952	0.571233	-1.06815	0.0196599	0.643407	0.688054	0.801482
-163.84	1.31172	0.17001	0.856084	0.600531	-1.08178	0.698372	-0.459668	-0.140062	1.33512	0.400952	-0.42089	0.746569	0.0308298	0.261284	-0.693041	0.513126	0.597184	-1.08227	0.00789477	0.649602	0.712238	0.792257
-163.36	1.30101	0.167984	0.853578	0.684763	-1.10593	0.756957	-0.456419	-0.111801	1.30043	0.373567	-0.42937	0.734564	0.0416304	0.313374	-0.682861	0.550534	0.628053	-1.09027	-0.00825259	0.648698	0.732675	0.785127
-162.88	1.3007	0.164562	0.860468	0.744582	-1.12496	0.788791	-0.457781	-0.0803782	1.26545	0.344174	-0.440235	0.72829	0.0579734	0.360797	-0.676787	0.602446	0.660093	-1.09647	-0.0213585	0.647197	0.741477	0.780685
-162.4	1.30441	0.159418	0.871208	0.769956	-1.13371	0.808381	-0.470613	-0.0564565	1.23466	0.315545	-0.458415	0.733279	0.0754542	0.401859	-0.675322	0.656231	0.688292	-1.10634	-0.029206	0.651129	0.736481	0.776942
-161.92	1.29226	0.151609	0.878782	0.772572	-1.12972	0.839229	-0.495876	-0.0475333	1.21922	0.285542	-0.47727	0.74331	0.0920314	0.437074	-0.676909	0.704204	0.70669	-1.12178	-0.0341693	0.662641	0.721866	0.769612
-161.44	1.24724	0.137736	0.878222	0.777488	-1.11676	0.894154	-0.527609	-0.0530475	1.22029	0.253137	-0.484376	0.747968	0.107406	0.468106	-0.682485	0.738981	0.710973	-1.14174	-0.0392674	0.677426	0.706076	0.756136
-160.96	1.16945	0.114423	0.87534	0.802538	-1.10198	0.967271	-0.562155	-0.0657751	1.23277	0.218355	-0.48117	0.738528	0.122406	0.490512	-0.690643	0.763814	0.704232	-1.16126	-0.0480859	0.6891	0.695892	0.734495
-160.48	1.08423	0.0834902	0.881731	0.847518	-1.09168	1.04859	-0.595059	-0.0776688	1.23964	0.183173	-0.477635	0.716171	0.139918	0.497643	-0.697656	0.783355	0.692442	-1.17549	-0.0595644	0.69214	0.690661	0.709487
-160	1.02208	0.0498339	0.903156	0.89856	-1.08829	1.13098	-0.623444	-0.0823482	1.22866	0.153118	-0.491325	0.686269	0.161266	0.488467	-0.701287	0.805173	0.684467	-1.18324	-0.071845	0.685871	0.686567	0.687152
-159.52	1.00473	0.0218262	0.937688	0.94206	-1.08828	1.21895	-0.643385	-0.0790063	1.19117	0.131834	-0.530646	0.657752	0.187032	0.472426	-0.703163	0.8338	0.684672	-1.18634	-0.0820549	0.673771	0.674861	0.672523
-159.04	1.02685	0.0061001	0.973027	0.961306	-1.08571	1.32504	-0.652257	-0.0712874	1.13502	0.116695	-0.589194	0.631939	0.213127	0.465663	-0.7033	0.869635	0.689821	-1.18705	-0.0902719	0.661018	0.652811	0.666223
-158.56	1.0627	0.000482809	0.996683	0.96021	-1.07534	1.45122	-0.644385	-0.0626694	1.07598	0.100833	-0.648643	0.606625	0.234739	0.484014	-0.707036	0.910387	0.692154	-1.18623	-0.099045	0.649888	0.624107	0.662579
-158.08	1.08365	0.000446101	0.999389	0.943847	-1.05609	1.57953	-0.620854	-0.0550775	1.02342	0.0755881	-0.69505	0.579178	0.247313	0.53179	-0.712308	0.952162	0.684155	-1.18391	-0.110259	0.640236	0.593872	0.656715
-157.6	1.07635	-0.00108133	0.981692	0.924016	-1.03243	1.67356	-0.584722	-0.0475135	0.978359	0.0392173	-0.725664	0.55188	0.251487	0.599527	-0.719055	0.99214	0.665365	-1.17937	-0.123525	0.629505	0.569567	0.645255
-157.12	1.04136	-0.00675163	0.950447	0.905705	-1.00965	1.70701	-0.541471	-0.0380913	0.93665	-0.00299038	-0.75504	0.529638	0.249491	0.667747	-0.724077	1.02907	0.642592	-1.17154	-0.136452	0.614176	0.547916	0.631662
-156.64	0.992342	-0.0126617	0.91664	0.901302	-0.988463	1.67949	-0.493057	-0.0267269	0.888446	-0.0432544	-0.798556	0.51558	0.246031	0.718717	-0.727798	1.06664	0.624782	-1.16071	-0.145825	0.594673	0.525311	0.620729
-156.16	0.944876	-0.0135867	0.887456	0.906902	-0.967532	1.62415	-0.441366	-0.0160372	0.83321	-0.0754786	-0.858597	0.509482	0.243386	0.747064	-0.735953	1.10166	0.61626	-1.14712	-0.151436	0.573126	0.499061	0.615524
-155.68	0.911725	-0.0071353	0.869291	0.921252	-0.943566	1.5863	-0.387163	-0.0116554	0.778999	-0.0994429	-0.919073	0.506684	0.241257	0.75639	-0.753408	1.13181	0.615244	-1.13151	-0.156174	0.555174	0.471024	0.615421
-155.2	0.899948	0.00392786	0.859125	0.931721	-0.913934	1.59498	-0.334458	-0.0163759	0.736513	-0.118199	-0.963192	0.501055	0.210791	0.75402	-0.7866	1.15057	0.615061	-1.11515	-0.16312	0.545229	0.44645	0.615847
-154.72	0.907113	0.0147414	0.853014	0.928026	-0.880985	1.65087	-0.289154	-0.0295789	0.71161	-0.133349	-0.982006	0.490142	0.207566	0.747894	-0.832736	1.15461	0.609275	-1.09937	-0.173621	0.54441	0.433259	0.612442
-154.24	0.927865	0.0205231	0.841428	0.902566	-0.849515	1.73138	-0.258566	-0.0448429	0.701548	-0.138666	-0.98341	0.476581	0.205356	0.739225	-0.884712	1.14442	0.596771	-1.08599	-0.185765	0.551881	0.43056	0.604891
-153.76	0.953701	0.0280519	0.817199	0.856361	-0.824485	1.80108	-0.243137	-0.0553923	0.700578	-0.12694	-0.981683	0.463078	0.209362	0.727718	-0.931396	1.12741	0.580414	-1.07695	-0.194532	0.563833	0.43245	0.596733
-153.28	0.976323	0.041864	0.779838	0.79597	-0.80741	1.84941	-0.242357	-0.0564168	0.705216	-0.0948865	-0.987567	0.453893	0.223792	0.712309	-0.966009	1.1103	0.562544	-1.07093	-0.195041	0.578812	0.426661	0.591456
-152.8	0.994261	0.0696846	0.735867	0.730578	-0.797801	1.87779	-0.249357	-0.0488606	0.719065	-0.0471283	-0.999638	0.451499	0.246899	0.694325	-0.985564	1.09565	0.543251	-1.06547	-0.185481	0.59509	0.405872	0.590254
-152.32	1.01807	0.109191	0.696731	0.663684	-0.792386	1.90595	-0.261306	-0.0383615	0.74965	0.00402482	-1.00803	0.454717	0.273205	0.675943	-0.991175	1.07893	0.521091	-1.05552	-0.16808	0.612663	0.37582	0.592866
-151.84	1.05509	0.151934	0.674643	0.596689	-0.788015	1.93939	-0.276114	-0.030274	0.796968	0.0478947	-1.00172	0.460005	0.293375	0.660531	-0.986467	1.05518	0.494934	-1.0373	-0.145416	0.630726	0.346161	0.595767
-151.36	1.1102	0.18649	0.674563	0.52893	-0.783741	1.97112	-0.290462	-0.0274871	0.851728	0.0832441	-0.984485	0.461903	0.3008	0.64767	-0.975566	1.02368	0.465348	-1.00725	-0.11842	0.648636	0.33059	0.596735
-150.88	1.17484	0.152915	0.690948	0.460255	-0.775572	1.98232	-0.30119	-0.0277274	0.897076	0.113595	-0.967115	0.453892	0.294273	0.634654	-0.960869	0.986441	0.436796	-0.965312	-0.085861	0.664952	0.333109	0.596053
-150.4	1.23506	0.160712	0.716589	0.397531	-0.760112	1.95906	-0.303255	-0.0269624	0.920618	0.141032	-0.96212	0.431899	0.277632	0.620538	-0.946328	0.951378	0.413597	-0.916363	-0.0462762	0.680824	0.346006	0.594333
-149.92	1.28128	0.164863	0.741665	0.34487	-0.733722	1.9035	-0.297119	-0.0207209	0.92251	0.162146	-0.97205	0.398784	0.256412	0.604685	-0.932427	0.923387	0.399908	-0.869113	-0.000727214	0.696501	0.355297	0.595038
-149.44	1.31378	0.174377	0.762093	0.30586	-0.695982	1.83118	-0.287403	-0.00822641	0.912401	0.171166	-0.991067	0.363767	0.23535	0.589999	-0.921755	0.901292	0.398626	-0.832181	0.0470601	0.712782	0.351102	0.600742
-148.96	1.34033	0.192591	0.775832	0.27783	-0.651041	1.75846	-0.2833	0.00830226	0.903129	0.169136	-1.01582	0.335	0.218477	0.57856	-0.911924	0.879102	0.410685	-0.81104	0.0919751	0.729129	0.334628	0.612951
-148.48	1.37399	0.215967	0.779381	0.258372	-0.60573	1.69309	-0.294991	0.0250732	0.901189	0.164968	-1.0501	0.318702	0.207137	0.571449	-0.894895	0.853229	0.435503	-0.804831	0.129163	0.743546	0.312215	0.632729
-148	1.41514	0.238303	0.770968	0.240466	-0.565964	1.64323	-0.32255	0.0392217	0.907536	0.170894	-1.0999	0.311473	0.204867	0.567819	-0.865927	0.824941	0.468084	-0.806131	0.158057	0.754442	0.294867	0.657696
-147.52	1.45888	0.251018	0.748734	0.214846	-0.531636	1.60965	-0.358123	0.0497102	0.9133	0.192756	-1.1652	0.306001	0.210872	0.565624	-0.823523	0.799396	0.500133	-0.804675	0.18094	0.760942	0.285097	0.683397
-147.04	1.49366	0.251669	0.71434	0.177022	-0.498134	1.59582	-0.384812	0.0582423	0.918773	0.222864	-1.23563	0.297346	0.223335	0.562265	-0.775453	0.78205	0.522605	-0.794074	0.200296	0.763452	0.280415	0.704945
-146.56	1.51273	0.238718	0.676814	0.126056	-0.460819	1.61257	-0.387539	0.0679316	0.921333	0.244063	-1.29044	0.284508	0.236565	0.558715	-0.730748	0.771409	0.528526	-0.775283	0.21845	0.763617	0.273983	0.719184
-146.08	1.51656	0.216114	0.643385	0.0712732	-0.418238	1.67231	-0.362992	0.0821959	0.923871	0.244989	-1.313	0.268798	0.243719	0.557997	-0.697667	0.762441	0.517916	-0.754023	0.234349	0.762114	0.264033	0.725107
-145.6	1.51681	0.190295	0.619924	0.026875	-0.373024	1.77473	-0.318958	0.101133	0.920433	0.226559	-1.3003	0.254643	0.240465	0.562268	-0.679032	0.752025	0.496919	-0.73755	0.246645	0.760252	0.254199	0.725859
-145.12	1.52301	0.165542	0.603837	0.00611599	-0.329017	1.90607	-0.270068	0.121595	0.907448	0.203683	-1.26593	0.240043	0.226656	0.570992	-0.674276	0.739227	0.473598	-0.728432	0.254523	0.75871	0.253281	0.723672
-144.64	1.54099	0.148282	0.58726	0.0119795	-0.289319	2.03277	-0.23345	0.137419	0.884018	0.193521	-1.2317	0.223112	0.205913	0.580975	-0.6752	0.72976	0.45535	-0.725718	0.259807	0.757978	0.264891	0.720952
-144.16	1.56941	0.14501	0.563886	0.0352335	-0.25361	2.11271	-0.218893	0.143944	0.859791	0.20216	-1.21426	0.203341	0.182246	0.587546	-0.676505	0.729827	0.444336	-0.724024	0.26516	0.75916	0.288193	0.719444
-143.68	1.60394	0.157617	0.532336	0.0583357	-0.223765	2.11691	-0.227291	0.141212	0.850391	0.220985	-1.21549	0.184782	0.158226	0.587331	-0.674122	0.74026	0.439983	-0.718982	0.271467	0.763045	0.315913	0.721027
-143.2	1.63883	0.184419	0.49768	0.0675825	-0.201847	2.04358	-0.251908	0.134318	0.864454	0.231745	-1.22571	0.172826	0.133254	0.576928	-0.663331	0.756978	0.443964	-0.709713	0.279046	0.770962	0.343362	0.727624
-142.72	1.67034	0.221649	0.467091	0.0608403	-0.190962	1.93311	-0.279486	0.12998	0.898357	0.219685	-1.23765	0.172003	0.105293	0.554755	-0.641271	0.772331	0.457786	-0.698883	0.286141	0.781763	0.368881	0.741329
-142.24	1.69741	0.331204	0.447586	0.0415763	-0.188778	1.84775	-0.301115	0.132654	0.930807	0.184243	-1.24847	0.179288	0.0739947	0.521455	-0.604961	0.780451	0.481534	-0.688639	0.293157	0.793967	0.393071	0.760363
-141.76	1.71479	0.369627	0.438273	0.0203598	-0.193892	1.83979	-0.312044	0.142051	0.945693	0.134968	-1.26289	0.195062	0.0406926	0.482574	-0.555473	0.779479	0.511756	-0.679033	0.299762	0.804341	0.413977	0.780713
-141.28	1.71697	0.400632	0.435374	0.00343224	-0.198567	1.92395	-0.315725	0.155104	0.938458	0.0873317	-1.28095	0.218898	0.0103891	0.44613	-0.498056	0.773917	0.540657	-0.668659	0.308147	0.810424	0.42944	0.795902
-140.8	1.6938	0.422614	0.417103	-0.00706681	-0.198462	2.07001	-0.317055	0.168419	0.91822	0.0530766	-1.29395	0.254138	-0.0101063	0.422621	-0.440885	0.770967	0.560613	-0.657483	0.31676	0.811805	0.436001	0.80125
-140.32	1.64312	0.436822	0.426622	-0.0106212	-0.193108	2.21695	-0.322806	0.182228	0.901367	0.0373559	-1.2907	0.304515	-0.0180736	0.416458	-0.389642	0.777173	0.56814	-0.648287	0.323868	0.808806	0.431028	0.797434
-139.84	1.56484	0.452194	0.45061	-0.00958352	-0.189613	2.31335	-0.335204	0.199392	0.894552	0.0369894	-1.26005	0.364046	-0.0137722	0.425035	-0.347918	0.793111	0.567612	-0.644645	0.327193	0.804117	0.417181	0.786661
-139.36	1.4675	0.47056	0.492212	-0.00479181	-0.193881	2.33364	-0.354654	0.221775	0.887075	0.0449926	-1.21035	0.420882	-0.000834415	0.437976	-0.314807	0.81777	0.567149	-0.648783	0.325623	0.799046	0.398925	0.775579
-138.88	1.36352	0.495436	0.547578	-0.000213623	-0.203774	2.29855	-0.380104	0.248659	0.863773	0.0550511	-1.16237	0.459501	0.0148294	0.444644	-0.29014	0.847703	0.573381	-0.65925	0.321133	0.794962	0.381261	0.767793
-138.4	1.26639	0.523326	0.610076	-0.00074249	-0.214843	2.24493	-0.412383	0.275794	0.816617	0.0627393	-1.1379	0.469918	0.0274186	0.439391	-0.272493	0.878896	0.586952	-0.670012	0.317676	0.791014	0.367276	0.764363
-137.92	1.18187	0.548858	0.669773	-0.0085975	-0.219563	2.19976	-0.452244	0.297609	0.752196	0.0659451	-1.14786	0.452359	0.0362311	0.424027	-0.260856	0.906808	0.603801	-0.674889	0.318128	0.78737	0.359439	0.763459
-137.44	1.1088	0.570841	0.724505	-0.0201408	-0.216704	2.16216	-0.500154	0.312071	0.691941	0.0660844	-1.18447	0.415788	0.0426755	0.407242	-0.254345	0.924141	0.616573	-0.671325	0.323409	0.783035	0.361616	0.762923
-136.96	1.04528	0.590971	0.777038	-0.0241806	-0.211878	2.12192	-0.550301	0.320173	0.659931	0.0669883	-1.22519	0.371016	0.0505846	0.395915	-0.252129	0.927095	0.622563	-0.660654	0.330515	0.778291	0.377615	0.760919
-136.48	0.984021	0.615013	0.83354	-0.0114503	-0.210008	2.07445	-0.590277	0.32665	0.661785	0.0745492	-1.24862	0.324675	0.0611421	0.39252	-0.252456	0.914392	0.622867	-0.646869	0.335961	0.773838	0.409396	0.756787
-136	0.928396	0.64568	0.895965	0.0164017	-0.21421	2.03849	-0.610677	0.335828	0.690402	0.0934884	-1.24745	0.28073	0.0735727	0.393498	-0.251568	0.892594	0.621611	-0.634403	0.339148	0.772031	0.454507	0.750859
-135.52	0.880285	0.67986	0.961561	0.043473	-0.223033	2.03912	-0.608564	0.349452	0.7283	0.123424	-1.2256	0.242387	0.0849427	0.395357	-0.250845	0.872525	0.622661	-0.625441	0.342973	0.772665	0.503773	0.745041
-135.04	0.845482	0.708608	1.02379	0.0575659	-0.230156	2.09231	-0.588346	0.366033	0.762732	0.158898	-1.19274	0.214857	0.0918591	0.39475	-0.249967	0.866895	0.629059	-0.618646	0.349796	0.775703	0.54654	0.738842
-134.56	0.824281	0.723461	1.07618	0.053263	-0.230212	2.18145	-0.564427	0.381203	0.788972	0.190485	-1.15233	0.206258	0.091914	0.391953	-0.248855	0.882602	0.64176	-0.613399	0.361904	0.778288	0.575654	0.733519
-134.08	0.808638	0.723396	1.11958	0.0455014	-0.224245	2.26712	-0.549818	0.390903	0.811685	0.208579	-1.10292	0.22015	0.0877715	0.388703	-0.246629	0.914477	0.662298	-0.608976	0.376685	0.776781	0.59387	0.729252
-133.6	0.78921	0.712589	1.1589	0.0531622	-0.21675	2.30858	-0.549809	0.39317	0.831913	0.210991	-1.04078	0.252328	0.0837961	0.384718	-0.242667	0.946859	0.690234	-0.606697	0.392084	0.768751	0.609766	0.727227
-133.12	0.760502	0.700512	1.20137	0.0928648	-0.211383	2.28829	-0.563717	0.3889	0.853037	0.204453	-0.97272	0.295262	0.0851038	0.376576	-0.237319	0.961219	0.721461	-0.604313	0.405887	0.755387	0.633755	0.726488
-132.64	0.725378	0.695232	1.25057	0.16572	-0.205772	2.22045	-0.589457	0.381351	0.867752	0.202923	-0.909667	0.340962	0.0941373	0.363044	-0.229871	0.946962	0.748261	-0.597924	0.419154	0.739923	0.672084	0.728813
-132.16	0.699156	0.696427	1.30236	0.260118	-0.196599	2.14275	-0.622621	0.375138	0.873896	0.218216	-0.863061	0.38865	0.111146	0.342186	-0.219959	0.90592	0.76263	-0.583633	0.431603	0.725859	0.723236	0.733606
-131.68	0.695189	0.702682	1.34753	0.363832	-0.17806	2.08936	-0.660843	0.374472	0.864863	0.251462	-0.832282	0.440407	0.135352	0.315084	-0.206389	0.852334	0.760809	-0.559995	0.441327	0.714349	0.78013	0.741818
-131.2	0.715616	0.712316	1.37652	0.471748	-0.146862	2.07424	-0.698167	0.382169	0.839692	0.294336	-0.809448	0.499179	0.166687	0.283144	-0.186385	0.802969	0.747311	-0.530958	0.446054	0.704027	0.831129	0.752276
-130.72	0.750817	0.730195	1.38589	0.583991	-0.102901	2.08549	-0.729512	0.398729	0.798287	0.334202	-0.780305	0.557021	0.205493	0.247572	-0.158366	0.76896	0.731895	-0.502513	0.444537	0.689865	0.869181	0.762662
-130.24	0.783989	0.762018	1.37906	0.698531	-0.0496133	2.10052	-0.748938	0.422413	0.743981	0.364008	-0.73546	0.606942	0.252291	0.210874	-0.124068	0.753401	0.72459	-0.478399	0.43686	0.670101	0.889239	0.770836
-129.76	0.80042	0.810807	1.36595	0.808523	0.00961395	2.10157	-0.755472	0.449766	0.686451	0.384006	-0.680439	0.640175	0.301621	0.179462	-0.0850813	0.750828	0.727578	-0.457101	0.427531	0.646247	0.89224	0.77487
-129.28	0.804733	0.873973	1.3529	0.899585	0.072119	2.08682	-0.753219	0.476862	0.639592	0.403023	-0.625735	0.655082	0.348701	0.160265	-0.0455397	0.751345	0.735189	-0.432701	0.420393	0.623093	0.885146	0.774106
-128.8	0.810737	0.939831	1.34493	0.961237	0.137629	2.06785	-0.745808	0.501721	0.614511	0.427861	-0.580748	0.658429	0.387008	0.15879	-0.0082487	0.749653	0.738903	-0.400742	0.41771	0.605318	0.876876	0.771116
-128.32	0.836395	1.00099	1.3392	0.994093	0.201427	2.06305	-0.737527	0.52196	0.619608	0.45812	-0.53983	0.654947	0.416297	0.176726	0.026106	0.743882	0.734132	-0.361364	0.417293	0.593536	0.876656	0.7678
-127.84	0.891997	1.05336	1.33047	1.01068	0.260105	2.08018	-0.725662	0.537287	0.650354	0.48803	-0.486619	0.646435	0.442801	0.208434	0.0554325	0.73751	0.724412	-0.322422	0.416049	0.586475	0.890071	0.765943
-127.36	0.97116	1.09896	1.31699	1.02216	0.308863	2.11297	-0.70779	0.547078	0.693771	0.507115	-0.408167	0.632067	0.475058	0.2456	0.0800105	0.738709	0.719212	-0.289849	0.413079	0.582606	0.917457	0.765569
-126.88	1.05386	1.14388	1.29959	1.03491	0.346839	2.13292	-0.681482	0.551523	0.736619	0.513897	-0.30503	0.613599	0.519912	0.27835	0.0983916	0.745759	0.728183	-0.267529	0.411211	0.583331	0.949067	0.765061
-126.4	1.12103	1.1914	1.28367	1.04643	0.374647	2.11128	-0.648351	0.551677	0.768948	0.514383	-0.198068	0.596762	0.577307	0.301055	0.111667	0.755875	0.756034	-0.25199	0.41551	0.592721	0.973499	0.76391
-125.92	1.15792	1.24084	1.27357	1.04939	0.396541	2.02981	-0.610768	0.550714	0.791579	0.517619	-0.118533	0.591401	0.63892	0.310248	0.123421	0.764863	0.797981	-0.237117	0.429861	0.614088	0.976914	0.763307
-125.44	1.16473	1.28955	1.27331	1.03778	0.418123	1.90161	-0.573265	0.552126	0.806792	0.529671	-0.0847502	0.604145	0.695648	0.307895	0.139341	0.765541	0.843592	-0.217391	0.452653	0.647608	0.956722	0.766314
-124.96	1.14723	1.33383	1.28323	1.01681	0.440291	1.76413	-0.537728	0.557275	0.816363	0.550451	-0.0939706	0.630615	0.740927	0.295458	0.160936	0.757626	0.882863	-0.19508	0.478694	0.686693	0.916426	0.776314
-124.48	1.11973	1.37044	1.30219	0.989001	0.463222	1.66116	-0.50378	0.566281	0.816098	0.573666	-0.121497	0.661213	0.774431	0.276179	0.189736	0.745393	0.911734	-0.17339	0.50418	0.723943	0.86463	0.792096
-124	1.09225	1.39755	1.32656	0.960627	0.484747	1.6156	-0.472603	0.575462	0.805057	0.594368	-0.132427	0.68549	0.800233	0.255767	0.22288	0.737163	0.93432	-0.156912	0.529032	0.754326	0.811678	0.808233
-123.52	1.07178	1.41449	1.35177	0.932726	0.501249	1.61112	-0.441593	0.58181	0.784762	0.609694	-0.110923	0.699034	0.822364	0.2393	0.256146	0.739306	0.959003	-0.144755	0.556773	0.777316	0.763278	0.819131
-123.04	1.05748	1.42001	1.37441	0.910391	0.514257	1.61227	-0.411614	0.585013	0.761093	0.621623	-0.0623219	0.707481	0.842357	0.228503	0.285315	0.752102	0.991659	-0.133223	0.592255	0.796647	0.721232	0.823099
-122.56	1.0451	1.41784	1.39184	0.895088	0.5275	1.5842	-0.38233	0.58731	0.746754	0.633584	-0.0101792	0.716916	0.857569	0.224175	0.308921	0.771855	1.03092	-0.11946	0.637206	0.815018	0.681067	0.821322
-122.08	1.02888	1.41558	1.4013	0.893945	0.546525	1.52632	-0.35428	0.592669	0.749932	0.645869	0.0228887	0.729984	0.866515	0.223575	0.32461	0.791827	1.0672	-0.10182	0.687981	0.832781	0.642854	0.818469
-121.6	1.00708	1.42109	1.40219	0.908299	0.57608	1.47177	-0.333639	0.603293	0.768584	0.655007	0.0269789	0.744013	0.870564	0.2232	0.335875	0.806052	1.08943	-0.0811263	0.738294	0.848517	0.60754	0.81975
-121.12	0.979608	1.44081	1.39408	0.938008	0.618373	1.4614	-0.324615	0.619558	0.791407	0.654415	0.0132104	0.754181	0.872229	0.222078	0.346609	0.812668	1.09365	-0.0605665	0.78329	0.86028	0.581094	0.825855
-120.64	0.946143	1.47544	1.37763	0.977401	0.674653	1.50933	-0.329598	0.639711	0.809661	0.639233	0.00145842	0.756437	0.875739	0.22081	0.360921	0.813049	1.08432	-0.0424888	0.820006	0.870042	0.571909	0.834855
-120.16	0.907292	1.51704	1.3569	1.0176	0.741655	1.58996	-0.341409	0.66222	0.821133	0.609058	0.0037052	0.753264	0.881399	0.219332	0.381712	0.809899	1.07293	-0.0287635	0.848937	0.880029	0.583525	0.843276
-119.68	0.856356	1.55544	1.33589	1.04973	0.816838	1.64944	-0.346926	0.687699	0.83192	0.568431	0.0244956	0.752223	0.889494	0.21685	0.404971	0.807186	1.06954	-0.0190681	0.874397	0.890848	0.61414	0.851486
-119.2	0.79368	1.58233	1.31963	1.0698	0.895559	1.64877	-0.335467	0.716973	0.849446	0.523373	0.0517088	0.758077	0.899211	0.212062	0.423799	0.804127	1.07754	-0.0122246	0.897098	0.901753	0.653342	0.861463
-118.72	0.723331	1.59416	1.31653	1.08105	0.972547	1.58418	-0.299777	0.750027	0.879542	0.479673	0.073987	0.771732	0.909422	0.204531	0.43296	0.80067	1.09308	-0.00418204	0.916528	0.910533	0.688966	0.874059
-118.24	0.658668	1.59461	1.33083	1.09214	1.04316	1.49458	-0.244322	0.784836	0.914934	0.443304	0.0829922	0.786079	0.918408	0.19755	0.431183	0.795992	1.11029	0.0123159	0.931296	0.915519	0.711214	0.891039
-117.76	0.612219	1.5882	1.36127	1.11005	1.10501	1.42109	-0.178915	0.817766	0.94808	0.419781	0.0772696	0.79294	0.921667	0.194375	0.426946	0.787803	1.12627	0.0428327	0.939631	0.92046	0.718719	0.908154
-117.28	0.592014	1.57834	1.39975	1.14047	1.15749	1.37676	-0.111113	0.845426	0.975531	0.416726	0.0669522	0.788003	0.915867	0.197939	0.431923	0.776145	1.14346	0.0887562	0.943235	0.928573	0.715678	0.920807
-116.8	0.59127	1.56368	1.43691	1.17622	1.20521	1.33809	-0.04386	0.865756	0.997173	0.438453	0.0654387	0.775501	0.900549	0.207003	0.452891	0.759651	1.16392	0.146801	0.945942	0.942141	0.715553	0.928027
-116.32	0.589533	1.54626	1.46173	1.20788	1.25061	1.26809	0.0214305	0.879432	1.01883	0.483821	0.0879984	0.764567	0.879688	0.215953	0.489804	0.7416	1.18763	0.209974	0.950843	0.960177	0.728728	0.931444
-115.84	0.568184	1.5289	1.46905	1.22781	1.29582	1.15479	0.081874	0.889216	1.04413	0.541952	0.13659	0.76522	0.859467	0.220999	0.533935	0.723073	1.2089	0.270315	0.960135	0.977411	0.762933	0.934793
-115.36	0.524025	1.51738	1.45905	1.23463	1.34021	1.02098	0.129613	0.897388	1.06814	0.596506	0.207054	0.775302	0.84796	0.220069	0.571066	0.708248	1.22256	0.32324	0.973284	0.990352	0.817921	0.942792
-114.88	0.470564	1.51703	1.43928	1.23921	1.38092	0.913249	0.15935	0.906788	1.08437	0.634387	0.281692	0.788232	0.847378	0.214966	0.595511	0.699612	1.2269	0.367083	0.986762	0.998104	0.886633	0.953503
-114.4	0.430617	1.5242	1.41521	1.25116	1.4146	0.861461	0.169163	0.918016	1.09007	0.65191	0.345602	0.791628	0.855092	0.207022	0.610797	0.695392	1.2256	0.400557	0.995731	1.00407	0.962392	0.965062
-113.92	0.427452	1.53355	1.3913	1.27184	1.43866	0.869179	0.167065	0.930712	1.09191	0.656921	0.384657	0.777625	0.864373	0.19677	0.623995	0.693983	1.2224	0.424189	0.998569	1.01142	1.03722	0.973232
-113.44	0.464212	1.53668	1.36828	1.29513	1.45454	0.905377	0.162496	0.943061	1.10272	0.663499	0.401676	0.749508	0.868034	0.179451	0.643144	0.689181	1.21893	0.440967	0.995902	1.02205	1.10184	0.975297
-112.96	0.526869	1.53538	1.3447	1.31188	1.46682	0.938431	0.164231	0.953697	1.12542	0.683542	0.406359	0.717839	0.863004	0.153282	0.667016	0.678162	1.21293	0.455461	0.989862	1.03509	1.15059	0.971819
-112.48	0.588969	1.54141	1.31679	1.31914	1.48192	0.954571	0.172368	0.960934	1.15383	0.715196	0.416322	0.689475	0.84965	0.115591	0.689936	0.664458	1.20003	0.473829	0.982328	1.04737	1.18263	0.964944
-112	0.632081	1.57247	1.28039	1.32153	1.50363	0.970833	0.180215	0.965039	1.17305	0.750514	0.44929	0.668189	0.832364	0.0706684	0.705344	0.649614	1.18008	0.498181	0.975184	1.05708	1.20015	0.960196
-111.52	0.649362	1.63896	1.23201	1.32786	1.53141	0.99742	0.183805	0.966475	1.16757	0.821864	0.517077	0.649543	0.81736	0.0243362	0.711401	0.64064	1.15782	0.526731	0.967169	1.06471	1.21379	0.958358
-111.04	0.650069	1.73331	1.17318	1.34061	1.56201	1.03195	0.18577	0.966207	1.13705	0.833643	0.626152	0.630319	0.810558	-0.0157724	0.717454	0.640228	1.139	0.552794	0.95674	1.07104	1.23037	0.96071
-110.56	0.651284	1.83458	1.10595	1.35543	1.58999	1.05602	0.193541	0.965374	1.09624	0.838402	0.768669	0.611317	0.815801	-0.044649	0.732309	0.647777	1.12782	0.570366	0.943565	1.07684	1.2543	0.965023
-110.08	0.666147	1.91686	1.03503	1.36432	1.60983	1.04843	0.211787	0.965243	1.06569	0.843485	0.923933	0.600624	0.831807	-0.0582529	0.76212	0.658992	1.12379	0.578168	0.928541	1.08273	1.27925	0.967947
-109.6	0.699143	1.96446	0.969694	1.35978	1.61966	1.01215	0.241453	0.96735	1.06125	0.851483	1.06197	0.601821	0.854219	-0.0560354	0.804315	0.66766	1.12277	0.582897	0.914833	1.08388	1.2975	0.967931
-109.12	0.751186	1.98761	0.914984	1.34229	1.61896	0.964784	0.273755	0.973248	1.08218	0.857407	1.15511	0.613858	0.872489	-0.0402281	0.85139	0.669305	1.12227	0.591817	0.903971	1.09046	1.30132	0.967142
-108.64	0.814339	2.00494	0.872533	1.31662	1.61287	0.935467	0.298819	0.982	1.12016	0.855165	1.19038	0.631587	0.877465	-0.0125201	0.893089	0.663057	1.1225	0.608633	0.898567	1.09799	1.28692	0.969871
-108.16	0.878718	2.03486	0.8411	1.28914	1.60608	0.936836	0.307481	0.991405	1.16784	0.841891	1.18201	0.652791	0.863603	0.017599	0.922887	0.65085	1.12588	0.629909	0.900059	1.10656	1.25901	0.9806
-107.68	0.935349	2.08293	0.818292	1.26109	1.60401	0.959953	0.298805	0.998329	1.22315	0.822437	1.16105	0.678938	0.833485	0.0427233	0.939883	0.638063	1.13503	0.649099	0.907956	1.11457	1.22691	0.999838
-107.2	0.972151	2.13618	0.796912	1.23214	1.6104	0.985103	0.276624	1.00084	1.28783	0.807908	1.16229	0.715185	0.79562	0.0568163	0.947351	0.627215	1.14832	0.660589	0.921657	1.12276	1.19904	1.02418
-106.72	0.987409	2.18039	0.772403	1.2053	1.62534	0.998389	0.249025	0.999404	1.36359	0.807166	1.20093	0.766369	0.760491	0.0608532	0.949499	0.623811	1.16091	0.663851	0.938186	1.13094	1.18052	1.0487
-106.24	0.981285	2.20016	0.742878	1.18749	1.64315	0.998059	0.222287	0.997557	1.44159	0.826683	1.26478	0.828142	0.735772	0.0587575	0.949258	0.63077	1.16634	0.661554	0.955609	1.14092	1.16875	1.0697
-105.76	0.96255	2.19291	0.708594	1.19123	1.65765	0.989345	0.202861	0.999108	1.50992	0.864276	1.32597	0.890296	0.725189	0.0577348	0.949046	0.648597	1.16066	0.656998	0.971027	1.1531	1.15853	1.08634
-105.28	0.939623	2.16172	0.671993	1.22174	1.66452	0.975151	0.190704	1.00505	1.55331	0.914103	1.36027	0.940107	0.724538	0.0631201	0.950141	0.678407	1.14765	0.652392	0.982499	1.16619	1.14545	1.09983
-104.8	0.914167	2.11662	0.635915	1.27085	1.66475	0.94876	0.185786	1.01484	1.56589	0.968935	1.36465	0.974311	0.728394	0.0755137	0.951357	0.719564	1.13537	0.646637	0.990674	1.1796	1.12781	1.11186
-104.32	0.880935	2.06244	0.600331	1.32428	1.66188	0.897179	0.184779	1.0251	1.55508	1.0215	1.35471	0.995152	0.732521	0.0942664	0.951206	0.768704	1.13353	0.641867	0.994871	1.19239	1.10628	1.12182
-103.84	0.836532	2.00275	0.563539	1.36049	1.6616	0.815168	0.184679	1.03414	1.53185	1.06547	1.35111	1.0086	0.735661	0.116592	0.951605	0.822645	1.14568	0.641376	0.997165	1.20548	1.08204	1.12821
-103.36	0.783531	1.94207	0.522142	1.37078	1.66881	0.713112	0.181545	1.04231	1.50706	1.10085	1.36056	1.02129	0.74021	0.142076	0.955183	0.876374	1.16996	0.646822	1.00152	1.2204	1.05657	1.12854
-102.88	0.736017	1.88062	0.472891	1.36187	1.68536	0.609821	0.179684	1.05106	1.48266	1.13008	1.37506	1.03425	0.748969	0.171877	0.964942	0.925929	1.19609	0.657131	1.00292	1.23946	1.03159	1.12504
-102.4	0.709893	1.81597	0.417094	1.35017	1.70981	0.526585	0.187824	1.06195	1.45597	1.15721	1.37731	1.04856	0.76242	0.206619	0.980964	0.967365	1.21436	0.666276	1.00714	1.26382	1.0069	1.11998
-101.92	0.71435	1.7477	0.360531	1.35439	1.73802	0.481814	0.213495	1.07446	1.41643	1.18701	1.35684	1.06397	0.777065	0.244444	1.0004	1.00024	1.2189	0.666382	1.01482	1.29294	0.983322	1.11777
-101.44	0.743839	1.6787	0.310836	1.38113	1.76849	0.476988	0.26135	1.08689	1.35919	1.22148	1.32335	1.08111	0.786829	0.282454	1.01744	1.02558	1.21043	0.653593	1.02412	1.32467	0.967065	1.12203
-100.96	0.782293	1.62211	0.275104	1.42585	1.79723	0.501341	0.330375	1.09841	1.28508	1.25504	1.29379	1.09831	0.787241	0.31469	1.03195	1.04441	1.19409	0.629035	1.03198	1.35914	0.961652	1.13374
-100.48	0.811185	1.5919	0.252287	1.47755	1.8266	0.539648	0.412577	1.10981	1.20534	1.2813	1.285	1.11057	0.778878	0.338871	1.043	1.05708	1.17654	0.598384	1.03626	1.39383	0.970716	1.15077
-100	0.830103	1.60081	0.236029	1.52533	1.85755	0.579349	0.500134	1.12352	1.13495	1.29418	1.30014	1.10985	0.768261	0.353084	1.05595	1.06146	1.1615	0.566769	1.03701	1.42779	0.992993	1.17116
-99.52	0.846506	1.64666	0.216529	1.56848	1.89281	0.615792	0.585209	1.14183	1.08629	1.29132	1.32869	1.09299	0.763238	0.362896	1.07174	1.0573	1.15071	0.537109	1.03672	1.45885	1.02625	1.19283
-99.04	0.876558	1.71516	0.188273	1.60898	1.93262	0.651042	0.663814	1.1641	1.05996	1.27469	1.35805	1.06284	0.768557	0.377059	1.08634	1.0421	1.14454	0.509844	1.03851	1.48631	1.06218	1.21422
-98.56	0.925089	1.78642	0.152611	1.64811	1.9754	0.69648	0.731739	1.18768	1.05013	1.25315	1.38368	1.0284	0.783611	0.407857	1.0927	1.02076	1.14364	0.484934	1.0438	1.5103	1.09178	1.23503
-98.08	0.982169	1.84853	0.115919	1.68139	2.01807	0.759539	0.785796	1.20898	1.04633	1.23603	1.41197	0.997781	0.802415	0.461785	1.08523	0.998934	1.14931	0.465037	1.04974	1.53122	1.11165	1.25741
-97.6	1.02861	1.89763	0.0861683	1.6965	2.05658	0.842032	0.827305	1.22574	1.04342	1.23004	1.45493	0.973785	0.8204	0.536006	1.06521	0.981236	1.16265	0.454929	1.05237	1.54948	1.1247	1.28349
-97.12	1.04604	1.94115	0.0685538	1.68447	2.09178	0.931255	0.858795	1.23865	1.03975	1.23619	1.51441	0.953549	0.836608	0.616972	1.03903	0.968628	1.18083	0.457483	1.04931	1.56652	1.13639	1.31612
-96.64	1.02815	1.98467	0.0632565	1.6471	2.12829	1.01065	0.886033	1.25086	1.03899	1.24727	1.58754	0.926776	0.850948	0.68285	1.0183	0.954143	1.19723	0.470935	1.04314	1.5833	1.15659	1.35687
-96.16	0.983075	2.03152	0.0637562	1.59636	2.17473	1.07754	0.915921	1.26525	1.04068	1.2744	1.65996	0.889161	0.866855	0.716651	1.00734	0.931405	1.20313	0.489628	1.03858	1.60123	1.18929	1.40264
-95.68	0.928432	2.07864	0.0654363	1.55152	2.23581	1.13879	0.953551	1.28326	1.03815	1.27497	1.71941	0.842954	0.884513	0.712158	1.00793	0.898881	1.19298	0.507121	1.04264	1.62094	1.23141	1.44845
-95.2	0.882065	2.12213	0.0648021	1.52258	2.30884	1.21263	0.9971	1.305	1.02742	1.27307	1.75973	0.795524	0.901036	0.677958	1.01833	0.86031	1.16608	0.519121	1.05774	1.64326	1.26996	1.48934
-94.72	0.854322	2.15919	0.0607088	1.51341	2.38678	1.30819	1.04496	1.32835	1.01826	1.28073	1.78104	0.755915	0.913725	0.631235	1.03505	0.825648	1.13019	0.524317	1.08202	1.6657	1.2932	1.52387
-94.24	0.849125	2.18638	0.0510044	1.52061	2.45944	1.41801	1.0938	1.35029	1.02375	1.30817	1.79242	0.729227	0.92157	0.586062	1.0557	0.803235	1.09564	0.522969	1.10893	1.68433	1.29603	1.55372
-93.76	0.862927	2.20204	0.0365399	1.5381	2.52065	1.51824	1.14232	1.36831	1.05737	1.35251	1.80727	0.709754	0.925853	0.546285	1.07523	0.795196	1.07206	0.516859	1.13291	1.69396	1.27668	1.58438
-93.28	0.892447	2.20087	0.0153695	1.55662	2.57252	1.58503	1.18438	1.38221	1.12027	1.3969	1.83657	0.688117	0.930686	0.504374	1.08751	0.797753	1.06159	0.507734	1.15015	1.6911	1.24508	1.61823
-92.8	0.934621	2.18453	-0.00880578	1.56711	2.6171	1.59998	1.21501	1.38988	1.19653	1.42287	1.88806	0.655882	0.937765	0.449095	1.08573	0.802917	1.06002	0.499177	1.16145	1.67914	1.21187	1.65621
-92.32	0.982556	2.15627	-0.0345819	1.56446	2.6587	1.56749	1.23166	1.40177	1.26036	1.42279	1.95848	0.614295	0.945937	0.374523	1.07013	0.799972	1.05777	0.493894	1.17013	1.66491	1.17736	1.69502
-91.84	1.02811	2.12884	-0.0566448	1.5432	2.69608	1.50206	1.23371	1.41494	1.29548	1.4067	2.0398	0.572892	0.951104	0.285645	1.04634	0.78303	1.04657	0.495179	1.17883	1.65494	1.14194	1.73184
-91.36	1.0677	2.11278	-0.0722667	1.50844	2.72533	1.42461	1.22587	1.42889	1.3019	1.3964	2.11501	0.543808	0.949981	0.19592	1.02643	0.751185	1.02405	0.503369	1.18702	1.65379	1.1022	1.76304
-90.88	1.10311	2.11355	-0.0806721	1.4736	2.74494	1.35206	1.21841	1.43962	1.29164	1.41013	2.17101	0.536447	0.939668	0.121027	1.01863	0.709082	0.995362	0.515737	1.19477	1.65918	1.05731	1.78804
-90.4	1.14249	2.12734	-0.0849437	1.45057	2.75458	1.30398	1.21968	1.44448	1.27666	1.44455	2.20353	0.54784	0.923832	0.0667288	1.02246	0.66583	0.968951	0.527426	1.20209	1.6672	1.01038	1.8073
-89.92	1.19486	2.14613	-0.086878	1.44913	2.75679	1.29006	1.23511	1.44139	1.25706	1.48346	2.22382	0.567125	0.908717	0.0298393	1.02927	0.632864	0.953397	0.534087	1.21132	1.67401	0.965927	1.81899
-89.44	1.25466	2.16196	-0.0862176	1.46789	2.75624	1.30981	1.2649	1.43268	1.22898	1.50657	2.24798	0.583687	0.900756	0.000445234	1.02742	0.619797	0.951219	0.534444	1.2262	1.67726	0.926003	1.8233
-88.96	1.30804	2.17431	-0.0815602	1.50113	2.75388	1.34215	1.3045	1.421	1.18634	1.50803	2.28929	0.591658	0.902184	-0.0296758	1.0123	0.629357	0.959691	0.528921	1.24853	1.67935	0.888206	1.8209
-88.48	1.3417	2.18476	-0.0662638	1.53973	2.74891	1.35158	1.34679	1.40997	1.13545	1.49757	2.3521	0.594236	0.911148	-0.0634421	0.991578	0.657856	0.968248	0.518971	1.2768	1.68312	0.850936	1.81566
-88	1.35575	2.19738	-0.0420141	1.58396	2.74187	1.30643	1.39115	1.3997	1.08742	1.49249	2.43093	0.595678	0.921792	-0.097774	0.978399	0.694032	0.966589	0.506795	1.30652	1.68801	0.81621	1.81238
-87.52	1.37136	2.2127	-0.0139787	1.63333	2.73507	1.20697	1.43346	1.39002	1.05171	1.50333	2.51854	0.600019	0.929451	-0.129313	0.984495	0.725856	0.947401	0.496338	1.33172	1.69429	0.790156	1.81661
-87.04	1.4184	2.23084	0.0125335	1.68723	2.73143	1.07799	1.47255	1.3794	1.02315	1.52431	2.60768	0.604386	0.932164	-0.157486	1.01387	0.747874	0.910336	0.491469	1.34816	1.69807	0.776052	1.82938
-86.56	1.51358	2.24845	0.0302738	1.74409	2.73441	0.961007	1.50535	1.36788	0.987396	1.54459	2.6954	0.602414	0.931551	-0.182815	1.06066	0.761001	0.8619	0.493609	1.35594	1.69578	0.773809	1.85081
-86.08	1.6403	2.26775	0.0378538	1.79579	2.7455	0.886248	1.52806	1.35523	0.931312	1.55972	2.77222	0.590089	0.929994	-0.20413	1.11189	0.769015	0.812684	0.502056	1.35927	1.68765	0.777147	1.87823
-85.6	1.75719	2.28988	0.0374058	1.83702	2.7647	0.846526	1.54018	1.34331	0.858365	1.57404	2.83232	0.565646	0.928511	-0.216186	1.15508	0.775031	0.771818	0.510894	1.36327	1.67697	0.775885	1.90703
-85.12	1.82197	2.31613	0.0326938	1.86859	2.79187	0.813502	1.54144	1.33257	0.787533	1.59936	2.87391	0.531291	0.926737	-0.210365	1.18561	0.78119	0.741597	0.514342	1.37178	1.66835	0.762878	1.93321
-84.64	1.81663	2.34695	0.0259075	1.89463	2.82321	0.759135	1.5367	1.32351	0.744372	1.64038	2.90809	0.490314	0.92393	-0.183696	1.20346	0.784006	0.717699	0.507597	1.38605	1.66689	0.738338	1.95338
-84.16	1.76592	2.37575	0.0161128	1.91776	2.85597	0.687967	1.53379	1.31596	0.742918	1.69207	2.95527	0.445543	0.922165	-0.144081	1.21244	0.786562	0.695342	0.489335	1.40394	1.67313	0.708047	1.96566
-83.68	1.70774	2.3937	-0.00375877	1.94437	2.88653	0.624759	1.53806	1.31144	0.782576	1.74134	3.03253	0.402075	0.924529	-0.108702	1.21613	0.791338	0.672505	0.464427	1.42357	1.68268	0.679595	1.96793
-83.2	1.67492	2.39608	-0.0360753	1.97594	2.91244	0.601451	1.55301	1.30984	0.845712	1.77807	3.14548	0.36581	0.934436	-0.093478	1.21956	0.8074	0.652765	0.438313	1.44396	1.69135	0.65717	1.96178
-82.72	1.67397	2.38072	-0.0819997	2.0204	2.93059	0.620486	1.57693	1.3099	0.913857	1.80064	3.28193	0.347176	0.949886	-0.106062	1.22365	0.83893	0.644184	0.414943	1.46557	1.68863	0.642689	1.95164
-82.24	1.67908	2.35536	-0.135334	2.08215	2.94126	0.652876	1.60589	1.30937	0.982474	1.8138	3.41354	0.348356	0.965493	-0.136309	1.22904	0.881255	0.65065	0.396836	1.48824	1.68718	0.633369	1.94084
-81.76	1.66503	2.3244	-0.180831	2.16686	2.94664	0.66313	1.63517	1.30615	1.04774	1.82438	3.52165	0.368872	0.975091	-0.166094	1.23585	0.925764	0.668836	0.385074	1.51179	1.6858	0.628294	1.93412
-81.28	1.62009	2.29599	-0.200934	2.26621	2.94852	0.636067	1.66277	1.29862	1.1157	1.8322	3.59787	0.399811	0.975338	-0.181304	1.24245	0.957701	0.689059	0.37866	1.53362	1.68884	0.625959	1.93464
-80.8	1.5611	2.27227	-0.18328	2.37017	2.94903	0.589472	1.68577	1.28809	1.18561	1.83135	3.65102	0.431518	0.968195	-0.180939	1.24853	0.970705	0.701959	0.379316	1.55107	1.69856	0.624731	1.94308
-80.32	1.51493	2.25142	-0.125905	2.46436	2.94671	0.559947	1.70503	1.27484	1.24681	1.81745	3.69633	0.458557	0.958167	-0.17595	1.25216	0.9641	0.704013	0.387948	1.56158	1.71281	0.622274	1.95731
-79.84	1.50391	2.2303	-0.037412	2.53915	2.93933	0.569331	1.72312	1.25999	1.28428	1.78933	3.73869	0.477282	0.948693	-0.178536	1.25335	0.945967	0.701479	0.402751	1.56349	1.72437	0.614587	1.97164
-79.36	1.5298	2.20683	0.0610112	2.59291	2.92979	0.61165	1.74111	1.24414	1.28594	1.75211	3.77372	0.491077	0.938265	-0.196041	1.25266	0.924453	0.70398	0.419085	1.5555	1.72865	0.601747	1.9805
-78.88	1.57603	2.17975	0.150847	2.62711	2.92185	0.653273	1.76224	1.2292	1.25398	1.71152	3.79333	0.50104	0.924631	-0.227628	1.25038	0.906178	0.719313	0.432503	1.53795	1.72504	0.586195	1.98035
-78.4	1.61833	2.15676	0.221596	2.6503	2.91946	0.665697	1.78724	1.2173	1.20544	1.66977	3.79735	0.505952	0.907054	-0.266893	1.24989	0.891929	0.746847	0.441039	1.51242	1.71634	0.567557	1.9706
-77.92	1.64128	2.14709	0.274641	2.67074	2.92434	0.647196	1.81502	1.21117	1.16524	1.62678	3.78932	0.504163	0.887333	-0.306454	1.24958	0.881718	0.778214	0.446811	1.48047	1.70785	0.549179	1.95505
-77.44	1.63728	2.1595	0.320386	2.69273	2.9323	0.611359	1.84417	1.21079	1.15024	1.57836	3.78384	0.494364	0.869897	-0.342983	1.24831	0.870014	0.801508	0.454133	1.44665	1.70285	0.528949	1.93926
-76.96	1.61453	2.19682	0.368423	2.71495	2.93741	0.584969	1.87269	1.21297	1.16319	1.52112	3.78724	0.477339	0.857889	-0.375491	1.24306	0.854733	0.80706	0.467498	1.41374	1.7046	0.505205	1.92627
-76.48	1.58723	2.25398	0.420098	2.73465	2.93383	0.57319	1.90097	1.21265	1.19206	1.4556	3.80342	0.454827	0.851229	-0.405996	1.2349	0.835552	0.792492	0.486233	1.38215	1.71332	0.475382	1.91658
-76	1.56897	2.31714	0.469187	2.74183	2.92011	0.558227	1.92928	1.2075	1.21611	1.38721	3.82788	0.426256	0.846433	-0.434243	1.22563	0.817662	0.761463	0.50737	1.35195	1.72663	0.437503	1.90733
-75.52	1.56818	2.3736	0.507597	2.73494	2.8997	0.52135	1.95987	1.19912	1.21411	1.32462	3.84827	0.390648	0.84066	-0.462096	1.21586	0.804989	0.72174	0.525014	1.32198	1.74242	0.397366	1.89761
-75.04	1.58511	2.41098	0.530221	2.71544	2.879	0.462832	1.99366	1.19198	1.17895	1.28043	3.85049	0.348296	0.832828	-0.487525	1.20555	0.800204	0.681333	0.537564	1.29232	1.75687	0.359471	1.88821
-74.56	1.61742	2.42976	0.542518	2.68991	2.86131	0.399189	2.02927	1.18982	1.11443	1.26333	3.8227	0.305615	0.827805	-0.504418	1.19136	0.80261	0.645666	0.547179	1.26308	1.76612	0.326011	1.88244
-74.08	1.6607	2.4372	0.551778	2.66118	2.84971	0.358134	2.06603	1.1919	1.0294	1.27513	3.75612	0.273648	0.829732	-0.503163	1.17423	0.804179	0.617808	0.558021	1.23571	1.76515	0.299924	1.88255
-73.6	1.71178	2.4475	0.56293	2.63641	2.84323	0.355865	2.10349	1.19364	0.929485	1.30598	3.65537	0.260955	0.842109	-0.477313	1.15707	0.798187	0.598118	0.574216	1.20902	1.75341	0.277582	1.88625
-73.12	1.7669	2.46937	0.573209	2.61031	2.84082	0.379119	2.14033	1.19016	0.821588	1.3417	3.5316	0.266578	0.863606	-0.428117	1.14912	0.778056	0.585039	0.595072	1.18028	1.73363	0.256535	1.88939
-72.64	1.82057	2.50383	0.577388	2.57876	2.83957	0.402131	2.17861	1.17909	0.71114	1.36419	3.40267	0.282773	0.889019	-0.367615	1.1586	0.744605	0.575272	0.617626	1.1467	1.7121	0.236275	1.8878
-72.16	1.86693	2.54404	0.567831	2.54685	2.83639	0.394429	2.21828	1.16158	0.608789	1.36768	3.28449	0.2952	0.912282	-0.312325	1.1882	0.705208	0.564737	0.63778	1.1069	1.69504	0.217904	1.88191
-71.68	1.90158	2.58206	0.546813	2.51997	2.82522	0.344611	2.25921	1.13961	0.525267	1.35509	3.18597	0.292849	0.927562	-0.272597	1.22906	0.667141	0.55048	0.65307	1.063	1.685	0.202729	1.87506
-71.2	1.92806	2.60744	0.518677	2.50569	2.80113	0.263707	2.29934	1.11449	0.467237	1.33853	3.11548	0.27541	0.93178	-0.248105	1.26817	0.633526	0.532931	0.662645	1.01803	1.68037	0.192336	1.87374
-70.72	1.95564	2.61928	0.491726	2.50265	2.76154	0.171746	2.3409	1.08846	0.428773	1.3286	3.07189	0.253239	0.92637	-0.227229	1.29287	0.602786	0.513902	0.667983	0.976183	1.67641	0.188049	1.87854
-70.24	1.99574	2.62013	0.472228	2.50418	2.70864	0.0906154	2.38742	1.06513	0.392864	1.33074	3.04958	0.237601	0.914287	-0.198424	1.29958	0.569496	0.497373	0.670833	0.940065	1.6697	0.188853	1.88594
-69.76	2.05161	2.61909	0.462905	2.49832	2.64869	0.0304983	2.43962	1.04971	0.346199	1.3424	3.04563	0.234571	0.901152	-0.156019	1.2945	0.531807	0.485248	0.671012	0.909339	1.66073	0.191188	1.89072
-69.28	2.11473	2.62594	0.462056	2.47836	2.58992	-0.00987216	2.49559	1.04698	0.284255	1.35756	3.05233	0.242394	0.892212	-0.105618	1.28599	0.490302	0.477631	0.668838	0.882567	1.65409	0.194713	1.88931
-68.8	2.17099	2.64646	0.470178	2.44865	2.53985	-0.0369397	2.54655	1.056	0.215461	1.37486	3.05872	0.250924	0.891395	-0.0610344	1.27985	0.451309	0.471378	0.665349	0.857642	1.65459	0.197324	1.88337
-68.32	2.20689	2.68323	0.485478	2.4227	2.50055	-0.0457061	2.58505	1.06954	0.154454	1.39482	3.05275	0.253076	0.899564	-0.0361191	1.27892	0.419582	0.46546	0.660222	0.834836	1.66482	0.196844	1.87796
-67.84	2.22176	2.73166	0.504269	2.41794	2.47021	-0.0338931	2.59824	1.07724	0.113103	1.42016	3.02737	0.247427	0.912237	-0.0341128	1.28151	0.397038	0.460579	0.652777	0.815609	1.68214	0.193206	1.87788
-67.36	2.22596	2.78401	0.522813	2.43153	2.44157	0.00402621	2.60688	1.07146	0.0889987	1.449	2.97833	0.241529	0.923806	-0.0501859	1.28455	0.379039	0.460755	0.64123	0.800815	1.69988	0.187999	1.8819
-66.88	2.23511	2.83172	0.540345	2.45659	2.40928	0.0618367	2.60979	1.05114	0.0793056	1.47734	2.90531	0.243872	0.927441	-0.0695477	1.28594	0.360432	0.469615	0.623283	0.790519	1.7149	0.185104	1.88448
-66.4	2.25684	2.86788	0.553965	2.47527	2.36997	0.111919	2.6142	1.02253	0.0817538	1.49883	2.8114	0.25509	0.920192	-0.0761773	1.28226	0.337628	0.486421	0.599936	0.782274	1.72578	0.188204	1.87886
-65.92	2.29488	2.89014	0.566086	2.4726	2.33027	0.124529	2.61966	0.992693	0.101095	1.51224	2.70514	0.27371	0.903006	-0.0626333	1.26895	0.307365	0.505538	0.574799	0.773551	1.73596	0.202679	1.86057
-65.44	2.34331	2.89847	0.575627	2.44709	2.29908	0.0770593	2.61968	0.966028	0.14226	1.5204	2.59766	0.293553	0.879104	-0.0302219	1.2438	0.272018	0.518191	0.552646	0.761058	1.74927	0.226339	1.83342
-64.96	2.39603	2.89741	0.580444	2.41129	2.28721	-0.0248993	2.607	0.942967	0.201409	1.52625	2.50564	0.314855	0.852699	0.0104756	1.20638	0.236299	0.517655	0.537506	0.744727	1.76619	0.255791	1.80782
-64.48	2.44555	2.88713	0.575455	2.38172	2.29792	-0.153919	2.57956	0.920556	0.269889	1.53153	2.43675	0.343301	0.823452	0.0471387	1.1632	0.202774	0.501735	0.528671	0.724687	1.78456	0.283216	1.79356
-64	2.48597	2.86693	0.560288	2.37265	2.32528	-0.2662	2.54239	0.896749	0.339642	1.53575	2.39575	0.387424	0.790409	0.0742299	1.12351	0.174789	0.475098	0.522351	0.704013	1.80019	0.305398	1.79555
-63.52	2.51166	2.83466	0.542361	2.38163	2.35482	-0.336848	2.50477	0.872152	0.41172	1.54036	2.36785	0.448762	0.750715	0.0965392	1.09436	0.150776	0.445228	0.515185	0.683758	1.80886	0.319514	1.81139
-63.04	2.51712	2.78973	0.528487	2.39933	2.37128	-0.363896	2.4749	0.848746	0.496419	1.54872	2.33344	0.519376	0.703946	0.124744	1.07678	0.128332	0.419939	0.506046	0.663074	1.81057	0.32548	1.83196
-62.56	2.50299	2.73607	0.526047	2.40239	2.36617	-0.373371	2.4535	0.827652	0.604213	1.56592	2.27994	0.584497	0.654097	0.165518	1.07083	0.108436	0.402066	0.497332	0.641668	1.8083	0.321563	1.8485
-62.08	2.47459	2.68092	0.536065	2.37118	2.34003	-0.391504	2.43859	0.808193	0.730807	1.59222	2.19973	0.632822	0.606214	0.217084	1.07568	0.0907846	0.392088	0.491038	0.619823	1.80694	0.307771	1.85682
-61.6	2.44636	2.6328	0.552741	2.30345	2.30034	-0.430558	2.42497	0.787854	0.853779	1.61993	2.10805	0.662037	0.564514	0.268116	1.089	0.0781986	0.387493	0.487892	0.599659	1.80727	0.283641	1.85734
-61.12	2.43226	2.59979	0.567542	2.21349	2.25488	-0.488225	2.40973	0.765755	0.947083	1.63828	2.02132	0.679382	0.529895	0.3071	1.1087	0.0720689	0.38463	0.487341	0.58384	1.80962	0.252083	1.85375
-60.64	2.4389	2.58081	0.577798	2.12979	2.20575	-0.546927	2.39474	0.741675	0.999841	1.63596	1.95698	0.694812	0.50134	0.328789	1.12985	0.0736073	0.381217	0.488096	0.575136	1.81381	0.215124	1.84811
-60.16	2.46591	2.57147	0.586347	2.07759	2.15094	-0.591073	2.38346	0.717794	1.02811	1.61491	1.92195	0.713145	0.47735	0.338636	1.14447	0.0806302	0.376283	0.489579	0.573378	1.81741	0.178264	1.84061
-59.68	2.50368	2.56585	0.59565	2.07164	2.0918	-0.621769	2.38158	0.694142	1.05869	1.58408	1.91328	0.730642	0.45795	0.346968	1.14784	0.0886788	0.369573	0.492963	0.575294	1.81864	0.14417	1.82988
-59.2	2.54382	2.55881	0.610186	2.09919	2.03365	-0.645978	2.38893	0.67067	1.11134	1.55514	1.92194	0.741942	0.444936	0.361138	1.13996	0.0941545	0.361643	0.499123	0.576989	1.81622	0.115217	1.81611
-58.72	2.58169	2.54899	0.626688	2.13655	1.98875	-0.669462	2.40369	0.64776	1.17934	1.53013	1.93744	0.741633	0.439002	0.381872	1.12761	0.093238	0.353766	0.508317	0.574733	1.80835	0.0865598	1.80154
-58.24	2.61949	2.53735	0.637306	2.16343	1.96962	-0.698248	2.41726	0.62561	1.23366	1.49882	1.9469	0.732239	0.438447	0.402571	1.1152	0.0871568	0.346259	0.51869	0.567211	1.79386	0.0596383	1.79045
-57.76	2.65699	2.52262	0.634848	2.17197	1.97951	-0.726113	2.42315	0.606842	1.24884	1.44862	1.93776	0.719592	0.435733	0.41833	1.10026	0.0798223	0.338195	0.528108	0.555034	1.77489	0.0325216	1.78626
-57.28	2.691	2.50037	0.622317	2.16835	2.00978	-0.753622	2.41328	0.59457	1.22073	1.37696	1.90286	0.711541	0.425209	0.427356	1.07904	0.0772999	0.329816	0.535932	0.538464	1.75534	0.00585573	1.78757
-56.8	2.71933	2.46878	0.603585	2.1635	2.04437	-0.773843	2.38569	0.589356	1.17006	1.29506	1.84029	0.709396	0.404469	0.432685	1.04389	0.0818192	0.322548	0.540626	0.518106	1.73931	-0.0209294	1.79306
-56.32	2.74256	2.42617	0.591326	2.16627	2.06619	-0.778927	2.34426	0.587577	1.12929	1.22201	1.76512	0.711254	0.378177	0.435243	0.996008	0.0947162	0.319891	0.54194	0.493941	1.72807	-0.0525369	1.79856
-55.84	2.76778	2.37906	0.592696	2.17583	2.06827	-0.762154	2.29972	0.583017	1.11821	1.16897	1.69015	0.713028	0.35412	0.43413	0.944413	0.115005	0.325964	0.538548	0.464428	1.72053	-0.088315	1.80223
-55.36	2.80261	2.33388	0.611271	2.18881	2.05349	-0.7216	2.26036	0.570045	1.12941	1.13309	1.63313	0.714096	0.3371	0.425242	0.899851	0.14046	0.343009	0.53014	0.430497	1.71196	-0.125231	1.80546
-54.88	2.84772	2.29554	0.640075	2.20258	2.03165	-0.664213	2.23066	0.548687	1.1436	1.09908	1.59999	0.715634	0.327051	0.40945	0.871169	0.166295	0.369201	0.517672	0.393387	1.70019	-0.154417	1.80929
-54.4	2.89191	2.26668	0.667405	2.21592	2.00953	-0.613507	2.2096	0.52443	1.14569	1.05741	1.5873	0.724142	0.31761	0.389853	0.855182	0.188927	0.398912	0.504443	0.357037	1.68408	-0.166588	1.79354
-53.92	2.92021	2.24796	0.685588	2.23023	1.98647	-0.589849	2.19059	0.504327	1.138	1.01026	1.58342	0.743073	0.300829	0.372692	0.841382	0.207796	0.426141	0.49263	0.324485	1.66689	-0.161097	1.79433
-53.44	2.92607	2.24238	0.692387	2.23349	1.957	-0.600047	2.16558	0.49201	1.13556	0.970042	1.58042	0.771086	0.271184	0.363985	0.817823	0.220273	0.447009	0.484439	0.297555	1.6526	-0.145513	1.78667
-52.96	2.91232	2.25198	0.692384	2.21301	1.91698	-0.642856	2.13061	0.485856	1.15216	0.950405	1.56976	0.799613	0.229539	0.364251	0.782507	0.228255	0.46167	0.478292	0.275767	1.64483	-0.132801	1.76672
-52.48	2.89872	2.27699	0.694794	2.15596	1.8676	-0.700643	2.09062	0.480851	1.18569	0.954349	1.54776	0.822022	0.179563	0.372294	0.743205	0.233461	0.472543	0.470811	0.258248	1.64309	-0.131484	1.73553
-52	2.89655	2.31081	0.706262	2.06546	1.81358	-0.761378	2.04802	0.473595	1.21721	0.970519	1.5134	0.83233	0.124557	0.387405	0.709168	0.239227	0.48145	0.460651	0.244179	1.64524	-0.142069	1.69846
-51.52	2.90822	2.34133	0.72694	1.95715	1.76062	-0.818077	2.00977	0.464794	1.22418	0.986124	1.46293	0.830684	0.0679142	0.408442	0.689203	0.24648	0.48781	0.448958	0.231511	1.64888	-0.155022	1.6609
-51.04	2.91765	2.35837	0.745587	1.85681	1.70962	-0.864885	1.97594	0.456891	1.19816	0.993035	1.40174	0.8231	0.0120885	0.434389	0.684674	0.255702	0.489972	0.439246	0.219883	1.6509	-0.161011	1.62809
-50.56	2.90422	2.36006	0.752869	1.78294	1.65726	-0.893293	1.94208	0.450726	1.14323	0.992821	1.33728	0.813872	-0.0360099	0.460807	0.689992	0.26469	0.487885	0.433274	0.208255	1.64945	-0.15711	1.602
-50.08	2.85541	2.35314	0.745509	1.73923	1.60083	-0.8911	1.90412	0.444455	1.07408	0.990287	1.27478	0.804126	-0.0686603	0.478715	0.697363	0.272737	0.482672	0.432206	0.194102	1.64295	-0.148135	1.58192
-49.6	2.77535	2.34433	0.731006	1.71858	1.54064	-0.846946	1.86011	0.43463	1.0065	0.984779	1.2178	0.791282	-0.0792715	0.479843	0.699713	0.278504	0.478108	0.43269	0.177182	1.63079	-0.140503	1.56551
-49.12	2.67921	2.34037	0.726464	1.70054	1.4784	-0.765369	1.81594	0.421058	0.949331	0.968908	1.16464	0.774027	-0.068859	0.458234	0.695919	0.282717	0.474802	0.431494	0.158589	1.61481	-0.139658	1.55196
-48.64	2.57874	2.33859	0.744791	1.67072	1.41906	-0.666377	1.78214	0.408684	0.91119	0.931149	1.10992	0.756276	-0.0457077	0.414966	0.687938	0.288909	0.470525	0.426007	0.140735	1.59621	-0.1452	1.54262
-48.16	2.47957	2.33225	0.788504	1.62292	1.36065	-0.568115	1.76569	0.403777	0.90054	0.868338	1.05138	0.74551	-0.0236039	0.356702	0.677764	0.297452	0.459445	0.414907	0.128036	1.57818	-0.154938	1.53994
-47.68	2.38171	2.32059	0.846485	1.56364	1.30016	-0.479352	1.76822	0.40924	0.916844	0.789697	0.984068	0.747701	-0.0154858	0.290259	0.663593	0.311365	0.438465	0.399406	0.12297	1.55969	-0.167159	1.54314
-47.2	2.28562	2.30753	0.902234	1.50637	1.23341	-0.395735	1.78537	0.420005	0.953999	0.71133	0.914818	0.761469	-0.0269522	0.221593	0.646093	0.33276	0.409398	0.378513	0.126368	1.54047	-0.1846	1.54892
-46.72	2.19871	2.30313	0.941589	1.45467	1.16452	-0.311471	1.80943	0.427019	0.994323	0.649518	0.847585	0.774619	-0.0558342	0.155054	0.624308	0.363569	0.377029	0.35213	0.135484	1.51678	-0.20925	1.54917
-46.24	2.12868	2.31206	0.963725	1.40677	1.10038	-0.22768	1.83266	0.419921	1.01569	0.610696	0.788572	0.773911	-0.0935589	0.0928194	0.601227	0.401282	0.347862	0.320691	0.14769	1.48764	-0.240852	1.53911
-45.76	2.07777	2.33205	0.97588	1.34958	1.04835	-0.154307	1.84935	0.39515	1.00785	0.594957	0.741157	0.752259	-0.131514	0.0395475	0.581876	0.444329	0.324999	0.287164	0.160769	1.4535	-0.273317	1.51602
-45.28	2.03833	2.35338	0.984445	1.27383	1.00866	-0.103752	1.85937	0.357382	0.976364	0.591115	0.703466	0.715115	-0.161629	0.00048498	0.56994	0.485187	0.306742	0.255113	0.175168	1.41826	-0.296663	1.48364
-44.8	2.00052	2.36942	0.99252	1.17451	0.974768	-0.0783923	1.86243	0.315299	0.940594	0.590772	0.670518	0.675264	-0.18199	-0.0248643	0.563822	0.519113	0.290444	0.228705	0.193067	1.38463	-0.304302	1.44828
-44.32	1.95715	2.37853	0.993955	1.05936	0.936657	-0.0675137	1.85745	0.276145	0.918972	0.586577	0.638223	0.643556	-0.191179	-0.0432103	0.557498	0.543699	0.273724	0.209384	0.215427	1.35308	-0.295919	1.41747
-43.84	1.91127	2.38466	0.98374	0.943481	0.890411	-0.0648973	1.84628	0.242672	0.920351	0.579881	0.607075	0.624347	-0.189954	-0.0645845	0.545096	0.562925	0.258705	0.195391	0.240723	1.32087	-0.279398	1.39318
-43.36	1.87444	2.3929	0.958583	0.834574	0.83796	-0.0755571	1.82958	0.21395	0.934757	0.573414	0.587175	0.613938	-0.178453	-0.0966212	0.527345	0.58412	0.248196	0.182008	0.266054	1.28652	-0.266829	1.37287
-42.88	1.85443	2.40397	0.923721	0.732261	0.784959	-0.105812	1.8079	0.188776	0.943184	0.569318	0.586429	0.608736	-0.156945	-0.139859	0.508062	0.609655	0.244167	0.163662	0.286621	1.24873	-0.265139	1.34971
-42.4	1.8556	2.41664	0.885889	0.629186	0.734779	-0.154835	1.78308	0.167137	0.932861	0.568709	0.60701	0.607411	-0.127297	-0.18877	0.49351	0.639153	0.246099	0.137435	0.300719	1.21058	-0.276276	1.31835
-41.92	1.86916	2.4287	0.846607	0.513432	0.686828	-0.200075	1.7564	0.149275	0.905836	0.567214	0.631039	0.612628	-0.0917274	-0.234237	0.488296	0.6675	0.251149	0.102308	0.310195	1.17572	-0.295837	1.27777
-41.44	1.88349	2.43681	0.805436	0.394189	0.640267	-0.214939	1.72828	0.135299	0.871908	0.564309	0.62842	0.622267	-0.0513227	-0.270194	0.491089	0.686913	0.256141	0.0624898	0.317135	1.14534	-0.317452	1.23066
-40.96	1.88608	2.43684	0.758382	0.289174	0.59583	-0.180423	1.6451	0.124192	0.847915	0.563005	0.587686	0.628939	-0.00683172	-0.295537	0.496351	0.693321	0.260049	0.0208828	0.324254	1.11707	-0.336892	1.18317
-40.48	1.86797	2.42411	0.707579	0.222936	0.556201	-0.1082	1.62154	0.113033	0.837794	0.567325	0.528754	0.622617	0.0384848	-0.310991	0.49839	0.686731	0.263661	-0.0183229	0.331171	1.08765	-0.351332	1.13986
-40	1.82638	2.39492	0.65856	0.210082	0.523654	-0.0314773	1.6014	0.0998697	0.835244	0.581525	0.492633	0.598637	0.0805112	-0.317079	0.493115	0.672665	0.26665	-0.0534318	0.336547	1.05609	-0.363703	1.10185
-39.52	1.76198	2.35255	0.617194	0.246522	0.499018	0.0236351	1.58523	0.0848146	0.825055	0.605791	0.518534	0.561925	0.11498	-0.315379	0.480525	0.655243	0.268984	-0.0835024	0.336612	1.02475	-0.374373	1.067
-39.04	1.68465	2.30745	0.587268	0.308473	0.475965	0.0531846	1.57278	0.0700701	0.801386	0.63291	0.606819	0.527566	0.138521	-0.3069	0.462511	0.639151	0.269274	-0.109511	0.330229	0.99685	-0.384632	1.03274
-38.56	1.61326	2.27004	0.566145	0.367004	0.450147	0.0816238	1.56095	0.0585168	0.766793	0.652606	0.708754	0.506803	0.15031	-0.298107	0.440515	0.624375	0.269184	-0.130023	0.3174	0.974796	-0.394529	0.999803
-38.08	1.56117	2.24782	0.548978	0.404176	0.420864	0.141307	1.54728	0.0511996	0.735735	0.65366	0.759093	0.504435	0.154441	-0.296703	0.414698	0.610172	0.271291	-0.143552	0.302648	0.954335	-0.402384	0.970984
-37.6	1.53351	2.23658	0.533301	0.411906	0.394938	0.242743	1.53145	0.0473519	0.724948	0.636369	0.714922	0.513301	0.15649	-0.307374	0.383209	0.59586	0.278838	-0.149519	0.290445	0.931598	-0.405269	0.950296
-37.12	1.52408	2.22509	0.524805	0.400189	0.382979	0.363372	1.51179	0.0457536	0.738199	0.606593	0.589676	0.523083	0.160016	-0.331173	0.345632	0.583812	0.291974	-0.147251	0.284642	0.903864	-0.400908	0.939344
-36.64	1.5172	2.20069	0.527851	0.380218	0.391702	0.466995	1.48945	0.0439714	0.767371	0.574646	0.440332	0.5272	0.167803	-0.364736	0.302838	0.576447	0.309246	-0.138974	0.287376	0.875804	-0.38695	0.934467
-36.16	1.50359	2.16088	0.541976	0.36047	0.417739	0.523466	1.4669	0.0410702	0.796092	0.551276	0.330295	0.524316	0.17892	-0.400835	0.258588	0.573927	0.326953	-0.127496	0.29698	0.853466	-0.365013	0.92965
-35.68	1.4866	2.11538	0.558719	0.343573	0.448224	0.528181	1.44942	0.0368394	0.807776	0.543455	0.292548	0.519037	0.192566	-0.43468	0.218826	0.574871	0.341478	-0.115846	0.308362	0.841428	-0.339296	0.918831
-35.2	1.48061	2.0761	0.566423	0.327602	0.469399	0.501577	1.4407	0.032281	0.798414	0.549007	0.314872	0.516594	0.207438	-0.464024	0.188166	0.574074	0.351427	-0.106828	0.316526	0.837719	-0.31519	0.898371
-34.72	1.49476	2.04954	0.559093	0.310419	0.472699	0.4699	1.44413	0.0285458	0.774031	0.561042	0.357136	0.517133	0.221009	-0.488838	0.170977	0.569305	0.358682	-0.100962	0.318905	0.83366	-0.294234	0.871546
-34.24	1.52619	2.03231	0.541126	0.290705	0.459645	0.455812	1.45728	0.0250978	0.746778	0.570589	0.383205	0.519024	0.232077	-0.512399	0.163643	0.561387	0.365496	-0.0997166	0.315792	0.821503	-0.278281	0.843017
-33.76	1.55451	2.01223	0.525154	0.262941	0.438141	0.468797	1.47523	0.0213994	0.721783	0.570387	0.381808	0.518646	0.236297	-0.539479	0.160843	0.554727	0.37492	-0.103356	0.309215	0.799997	-0.26323	0.818099
-33.28	1.5557	1.98017	0.522415	0.22737	0.420767	0.51268	1.49452	0.0173606	0.696323	0.558307	0.36037	0.516524	0.232229	-0.573968	0.156727	0.557275	0.390381	-0.112514	0.302549	0.774138	-0.2475	0.797811
-32.8	1.52281	1.93751	0.535545	0.183539	0.412672	0.578736	1.51081	0.0125895	0.662755	0.541032	0.330684	0.513334	0.219226	-0.61679	0.148549	0.572287	0.413319	-0.127392	0.298306	0.752512	-0.230445	0.781772
-32.32	1.46825	1.89734	0.554403	0.138109	0.414537	0.655278	1.52364	0.00832394	0.617445	0.530632	0.3018	0.514636	0.201799	-0.663491	0.139694	0.598606	0.444748	-0.14626	0.295363	0.740093	-0.213984	0.766959
-31.84	1.42844	1.87093	0.566722	0.104264	0.420241	0.72252	1.53417	0.0069108	0.56386	0.539668	0.272257	0.525269	0.182257	-0.700427	0.137857	0.630813	0.481516	-0.167333	0.292203	0.73549	-0.200367	0.750833
-31.36	1.431	1.85773	0.563113	0.0850125	0.426375	0.760838	1.54236	0.0100612	0.51089	0.576387	0.242832	0.547875	0.164384	-0.717012	0.152118	0.659702	0.517837	-0.185955	0.286892	0.733263	-0.192342	0.734631
-30.88	1.48925	1.84428	0.548599	0.0811226	0.431892	0.763441	1.5461	0.0187827	0.465704	0.640148	0.215139	0.580948	0.147312	-0.705233	0.184262	0.678779	0.54558	-0.199838	0.279329	0.726904	-0.185603	0.721439
-30.4	1.5858	1.81576	0.533479	0.0824756	0.436242	0.738999	1.54244	0.0330148	0.425988	0.718418	0.193265	0.615922	0.130465	-0.671101	0.230164	0.683352	0.558756	-0.207647	0.268738	0.713881	-0.175376	0.712285
-29.92	1.68829	1.76843	0.529885	0.0751377	0.441712	0.711205	1.53361	0.0514802	0.390853	0.79521	0.178531	0.639168	0.115586	-0.625735	0.284036	0.672591	0.557601	-0.211478	0.254648	0.696066	-0.15473	0.706888
-29.44	1.76345	1.71242	0.541411	0.0480551	0.44718	0.704795	1.523	0.0726724	0.357954	0.853541	0.169694	0.636996	0.10797	-0.584492	0.340404	0.652265	0.548154	-0.214216	0.238134	0.677115	-0.123279	0.700343
-28.96	1.79288	1.66549	0.560375	3.49161e-05	0.449435	0.73077	1.51368	0.0951076	0.33565	0.884	0.168427	0.603403	0.113109	-0.553961	0.3931	0.628646	0.540703	-0.219271	0.220624	0.659997	-0.0822715	0.688925
-28.48	1.77868	1.64096	0.575205	-0.0660761	0.445038	0.773431	1.50955	0.116486	0.332735	0.888341	0.178414	0.54662	0.13301	-0.532481	0.436931	0.610912	0.542633	-0.229452	0.204596	0.646911	-0.038915	0.670195
-28	1.73997	1.63433	0.577239	-0.13875	0.43561	0.808021	1.51207	0.134772	0.350886	0.876625	0.202469	0.482927	0.163552	-0.510328	0.46594	0.60317	0.555472	-0.244253	0.194337	0.63461	-0.000672401	0.646431
-27.52	1.69895	1.62739	0.564838	-0.206809	0.423404	0.810591	1.5199	0.147823	0.384498	0.863858	0.236044	0.430446	0.197744	-0.48042	0.474332	0.607009	0.5746	-0.258973	0.191969	0.621379	0.0267994	0.621289
-27.04	1.67113	1.60393	0.544152	-0.25912	0.41407	0.784742	1.53358	0.154557	0.42003	0.862028	0.265849	0.400858	0.228743	-0.441824	0.460573	0.617628	0.593083	-0.267807	0.199057	0.605936	0.0447117	0.598933
-26.56	1.65932	1.56105	0.522637	-0.284327	0.413383	0.747061	1.55405	0.156718	0.446654	0.876592	0.272837	0.393256	0.255844	-0.397019	0.429554	0.631381	0.605727	-0.265658	0.214156	0.590108	0.0559033	0.581988
-26.08	1.66217	1.50931	0.50851	-0.27724	0.423709	0.719662	1.5854	0.158422	0.464924	0.903174	0.243996	0.399386	0.282424	-0.350561	0.390685	0.645423	0.610643	-0.250843	0.233367	0.575752	0.0653372	0.570207
-25.6	1.67085	1.46403	0.501643	-0.245008	0.441657	0.71624	1.63079	0.163655	0.483143	0.935055	0.180244	0.408738	0.311416	-0.304249	0.353799	0.66061	0.609462	-0.225796	0.253212	0.564967	0.080042	0.561769
-25.12	1.67874	1.43297	0.500014	-0.205392	0.46206	0.725432	1.69056	0.175086	0.508314	0.964723	0.0934129	0.411724	0.341361	-0.258021	0.327448	0.680357	0.605095	-0.198178	0.269602	0.558626	0.100379	0.553961
-24.64	1.68534	1.41099	0.502264	-0.170295	0.478411	0.739292	1.75908	0.191383	0.537969	0.99113	0.00613098	0.40624	0.366605	-0.212197	0.315085	0.703577	0.599306	-0.174123	0.280249	0.553756	0.126159	0.54485
-24.16	1.69139	1.38315	0.511159	-0.146531	0.485285	0.756825	1.82747	0.208112	0.564309	1.01439	-0.0616976	0.391584	0.381634	-0.1717	0.316551	0.725999	0.593806	-0.156152	0.284774	0.547808	0.152842	0.533638
-23.68	1.69649	1.34588	0.530207	-0.124496	0.481759	0.797158	1.88068	0.221073	0.575629	1.03426	-0.0956958	0.371748	0.384815	-0.143103	0.331246	0.742409	0.589212	-0.142926	0.283009	0.539152	0.176601	0.519237
-23.2	1.69275	1.30681	0.561206	-0.0875005	0.470492	0.881739	1.9027	0.228618	0.572022	1.05283	-0.0921088	0.351924	0.380169	-0.132376	0.359756	0.750744	0.586302	-0.128489	0.278371	0.5305	0.193875	0.502087
-22.72	1.67255	1.28445	0.603239	-0.0273735	0.454627	1.00986	1.8864	0.232678	0.558939	1.06777	-0.0566093	0.33493	0.37236	-0.137119	0.401597	0.752813	0.584734	-0.116372	0.273299	0.526912	0.203714	0.48213
-22.24	1.6306	1.29035	0.648625	0.0467327	0.439441	1.14806	1.83501	0.238228	0.547005	1.07952	0.00196896	0.322855	0.362669	-0.152125	0.450321	0.754102	0.584413	-0.104728	0.272252	0.531957	0.205872	0.459351
-21.76	1.57766	1.32326	0.692745	0.115863	0.428422	1.25034	1.76097	0.251332	0.532858	1.08798	0.072048	0.313235	0.348855	-0.168782	0.496969	0.75737	0.584597	-0.0974144	0.310408	0.543676	0.198651	0.434467
-21.28	1.53031	1.36491	0.731983	0.162074	0.422738	1.29308	1.68275	0.274324	0.50732	1.08826	0.14168	0.300634	0.326788	-0.17923	0.532911	0.762654	0.585655	-0.0979301	0.325544	0.557879	0.183529	0.409333
-20.8	1.50075	1.39462	0.768168	0.18268	0.422314	1.29083	1.61393	0.304844	0.458408	1.07648	0.202397	0.282241	0.297097	-0.179447	0.55335	0.767119	0.588946	-0.104868	0.345477	0.57014	0.162383	0.386805
-20.32	1.49297	1.40303	0.802774	0.187995	0.425549	1.29196	1.55688	0.33728	0.386672	1.04698	0.250607	0.259884	0.263506	-0.167299	0.560534	0.770942	0.594371	-0.112029	0.366235	0.578682	0.140063	0.371694
-19.84	1.49218	1.39605	0.835547	0.190751	0.434012	1.34171	1.50918	0.365968	0.30589	1.0026	0.287921	0.2393	0.233249	-0.142922	0.560447	0.775419	0.59906	-0.112697	0.383353	0.582394	0.119706	0.365319
-19.36	1.48481	1.38453	0.860229	0.194883	0.452773	1.45611	1.46622	0.38731	0.237279	0.955134	0.320153	0.227918	0.210436	-0.106336	0.561751	0.786564	0.599327	-0.101876	0.395192	0.58236	0.0999888	0.368088
-18.88	1.46582	1.37882	0.870828	0.194564	0.485125	1.60296	1.42986	0.40334	0.199978	0.921815	0.353682	0.227751	0.194098	-0.057061	0.568551	0.804735	0.592899	-0.080159	0.399264	0.577635	0.0770285	0.377084
-18.4	1.4493	1.38109	0.865421	0.181833	0.530895	1.73518	1.40438	0.41822	0.195749	0.913053	0.387892	0.235666	0.182022	0.00394634	0.579375	0.827827	0.580986	-0.052107	0.395776	0.566512	0.0462848	0.385647
-17.92	1.45608	1.38485	0.851104	0.15761	0.584821	1.82005	1.39719	0.438532	0.213541	0.928041	0.418709	0.245645	0.170101	0.073163	0.590447	0.85258	0.566954	-0.0219719	0.383586	0.548128	0.0083721	0.389239
-17.44	1.49743	1.38561	0.840155	0.131915	0.638348	1.85736	1.4039	0.466282	0.235985	0.955701	0.440007	0.254096	0.158247	0.144775	0.600556	0.876871	0.557395	0.00888142	0.364563	0.525586	-0.0337928	0.386703
-16.96	1.5623	1.38349	0.845147	0.117869	0.682487	1.86992	1.41682	0.500543	0.250001	0.983538	0.445106	0.262718	0.146021	0.213986	0.610441	0.901633	0.557638	0.0412054	0.340377	0.503506	-0.074287	0.378925
-16.48	1.6263	1.38098	0.870117	0.12215	0.712784	1.87935	1.42668	0.536358	0.254029	1.00866	0.44178	0.275815	0.135466	0.277217	0.622534	0.926941	0.568112	0.0753932	0.315976	0.48407	-0.108403	0.366998
-16	1.67335	1.38176	0.906566	0.138911	0.729714	1.89567	1.43071	0.568934	0.254458	1.03918	0.438735	0.296777	0.127223	0.33286	0.638455	0.951295	0.587205	0.11097	0.295408	0.466858	-0.137668	0.354408
-15.52	1.70158	1.38716	0.940734	0.156706	0.739931	1.91687	1.43481	0.595825	0.260013	1.08198	0.447235	0.321498	0.123857	0.381902	0.656126	0.96878	0.612036	0.145521	0.280513	0.447999	-0.16542	0.343299
-15.04	1.72666	1.39176	0.95905	0.165075	0.749043	1.93364	1.44641	0.617892	0.275185	1.13788	0.470686	0.341305	0.13105	0.42473	0.672212	0.974446	0.639008	0.178127	0.269963	0.424786	-0.197229	0.335237
-14.56	1.76029	1.39168	0.918324	0.160662	0.761793	1.94552	1.46659	0.638755	0.300474	1.19584	0.500992	0.350656	0.152764	0.461713	0.685187	0.967695	0.664103	0.209676	0.262498	0.399026	-0.23014	0.330296
-14.08	1.80107	1.38442	0.902974	0.146446	0.776463	1.94895	1.48931	0.662693	0.330557	1.23955	0.527764	0.34942	0.189604	0.491927	0.696901	0.956156	0.683771	0.242573	0.25491	0.374795	-0.266196	0.32698
-13.6	1.82739	1.36962	0.877459	0.128559	0.79044	1.92444	1.50525	0.69159	0.354245	1.25828	0.5444	0.348116	0.23418	0.510001	0.710675	0.949223	0.696059	0.279026	0.245861	0.356098	-0.299055	0.323608
-13.12	1.82075	1.35056	0.845407	0.114161	0.801362	1.85923	1.50654	0.725834	0.358741	1.25373	0.554463	0.357305	0.276156	0.513722	0.730049	0.955764	0.701004	0.318625	0.23653	0.344026	-0.326878	0.316135
-12.64	1.77558	1.33196	0.809558	0.113726	0.807195	1.74261	1.4933	0.763979	0.337146	1.23639	0.569715	0.379017	0.303824	0.500644	0.757894	0.976119	0.70013	0.357428	0.226495	0.334299	-0.34912	0.302578
-12.16	1.70698	1.31669	0.774366	0.138727	0.809018	1.58936	1.47267	0.804578	0.288439	1.21725	0.603098	0.409794	0.313425	0.471793	0.792989	1.00349	0.694947	0.391291	0.216702	0.323929	-0.367593	0.282231
-11.68	1.63733	1.30823	0.744877	0.19093	0.810467	1.43108	1.45039	0.846822	0.225966	1.1924	0.657196	0.438459	0.310372	0.430312	0.831906	1.02646	0.685856	0.416398	0.206404	0.312634	-0.383162	0.259052
-11.2	1.58074	1.30729	0.725563	0.265962	0.813751	1.29879	1.42931	0.891182	0.170083	1.16915	0.727754	0.456161	0.305094	0.381482	0.867631	1.04132	0.670755	0.433988	0.197868	0.304858	-0.397111	0.23755
-10.72	1.54198	1.3145	0.719153	0.350629	0.818762	1.20526	1.40803	0.936955	0.137929	1.13828	0.803969	0.460564	0.307711	0.331585	0.890598	1.04946	0.647631	0.446498	0.193842	0.305084	-0.410234	0.219843
-10.24	1.50956	1.32789	0.722117	0.431238	0.823394	1.14616	1.38495	0.983205	0.136496	1.09941	0.875576	0.456307	0.322008	0.284995	0.896666	1.05881	0.615859	0.458874	0.195998	0.313441	-0.423432	0.204438
-9.76	1.48259	1.34942	0.732591	0.503552	0.825445	1.10003	1.3583	1.02674	0.155077	1.06275	0.935869	0.449152	0.344902	0.245273	0.886868	1.07572	0.577705	0.474351	0.204311	0.324397	-0.436786	0.187404
-9.28	1.4651	1.37981	0.748843	0.567652	0.824835	1.06945	1.3304	1.06459	0.17491	1.03578	0.983846	0.440242	0.372094	0.213662	0.869295	1.09875	0.536901	0.494538	0.215908	0.33145	-0.451125	0.165213
-8.8	1.46512	1.42047	0.771624	0.630758	0.823179	1.05791	1.30648	1.09585	0.179626	1.02356	1.01681	0.425144	0.398574	0.191283	0.856753	1.12051	0.494363	0.517443	0.226231	0.329961	-0.463924	0.138648
-8.32	1.48078	1.47023	0.8007	0.693929	0.82312	1.07514	1.28873	1.12174	0.172008	1.02135	1.03672	0.399554	0.421626	0.177773	0.86248	1.12928	0.448117	0.539827	0.232859	0.321116	-0.475566	0.111036
-7.84	1.50379	1.52261	0.836603	0.749093	0.826714	1.12625	1.27948	1.14405	0.17157	1.02083	1.04989	0.364235	0.441519	0.171516	0.88702	1.11886	0.395538	0.559136	0.235641	0.310837	-0.488128	0.0867145
-7.36	1.5231	1.57031	0.874085	0.791824	0.832542	1.19684	1.27816	1.16475	0.205574	1.01612	1.07035	0.324887	0.459912	0.166738	0.923258	1.08793	0.335918	0.574049	0.237152	0.303561	-0.504586	0.0687526
-6.88	1.52832	1.60947	0.909849	0.823107	0.839279	1.26419	1.28523	1.18298	0.281187	1.00517	1.1135	0.291112	0.478911	0.156049	0.961522	1.04476	0.273114	0.585539	0.239334	0.298912	-0.528388	0.0558364
-6.4	1.51944	1.64185	0.946166	0.852961	0.848217	1.31361	1.29988	1.19512	0.387223	0.996849	1.19194	0.269399	0.499402	0.131039	0.994363	0.993494	0.213108	0.596742	0.242612	0.294089	-0.564326	0.0445425
-5.92	1.501	1.67287	0.988502	0.890672	0.863471	1.33977	1.31971	1.19898	0.49139	1.00104	1.30115	0.26033	0.521553	0.0894992	1.02193	0.936397	0.162075	0.611306	0.245641	0.285299	-0.610612	0.0325551
-5.44	1.47645	1.70763	1.04356	0.938837	0.889212	1.35246	1.34688	1.19395	0.574921	1.0239	1.42368	0.256388	0.544068	0.0370751	1.049	0.870266	0.122123	0.630251	0.246271	0.272593	-0.662849	0.0206836
-4.96	1.45113	1.74723	1.11411	0.991317	0.927517	1.36093	1.37832	1.18317	0.62792	1.06162	1.53824	0.250511	0.564694	-0.0124723	1.07829	0.79427	0.094413	0.651809	0.24329	0.259271	-0.711381	0.0129213
-4.48	1.43146	1.7878	1.18987	1.04106	0.973677	1.38298	1.41087	1.17179	0.659138	1.1058	1.62992	0.236813	0.582298	-0.0460301	1.10705	0.711939	0.0782032	0.672898	0.238056	0.250426	-0.749272	0.0113097
-4	1.42843	1.82301	1.26029	1.08093	1.02042	1.42968	1.43782	1.16354	0.684451	1.1437	1.69643	0.215766	0.596431	-0.0564509	1.12967	0.632453	0.0729261	0.690257	0.232256	0.246266	-0.773538	0.0177091
-3.52	1.45405	1.84651	1.31351	1.11294	1.05948	1.50088	1.45511	1.15979	0.704656	1.17067	1.74192	0.194634	0.609468	-0.0475188	1.14332	0.571876	0.0784986	0.705874	0.227444	0.243786	-0.785855	0.0296168
-3.04	1.51337	1.85952	1.34993	1.14095	1.08729	1.59298	1.45932	1.15908	0.714213	1.18606	1.76907	0.182604	0.623782	-0.0307296	1.14918	0.533775	0.0946528	0.72358	0.224589	0.236137	-0.792223	0.042125
-2.56	1.60198	1.86503	1.37749	1.16694	1.10579	1.68898	1.45613	1.159	0.701153	1.19622	1.77151	0.187827	0.640615	-0.0187177	1.15169	0.515154	0.121196	0.748929	0.223393	0.221988	-0.796958	0.0508577
-2.08	1.70066	1.86747	1.406	1.18455	1.12445	1.77556	1.45264	1.15834	0.66739	1.20597	1.74183	0.214106	0.65771	-0.0163744	1.15221	0.502439	0.157135	0.782068	0.222734	0.205331	-0.804652	0.051388
-1.6	1.79121	1.86626	1.44275	1.18181	1.14825	1.84537	1.45599	1.15799	0.627936	1.21429	1.68581	0.261629	0.673386	-0.0197106	1.14898	0.484677	0.203425	0.819072	0.222183	0.192739	-0.815077	0.0417281
-1.12	1.85594	1.8615	1.48723	1.15157	1.17805	1.9052	1.46595	1.16039	0.60653	1.21454	1.62297	0.325445	0.686259	-0.0199493	1.13733	0.455775	0.257552	0.852681	0.223033	0.190348	-0.8268	0.0239591
-0.64	1.89415	1.8521	1.52958	1.08858	1.2108	1.9639	1.47751	1.168	0.61464	1.20196	1.57947	0.399662	0.698291	-0.01168	1.12045	0.419636	0.315242	0.876711	0.226232	0.197895	-0.841543	0.000659802
-0.16	1.92303	1.83813	1.56066	0.994562	1.23827	2.02281	1.48183	1.18143	0.645876	1.17774	1.56414	0.474674	0.713701	0.00778401	1.10564	0.38644	0.368922	0.890438	0.233335	0.210896	-0.861615	-0.0228422
0.32	1.95853	1.82473	1.57414	0.887312	1.25658	2.06697	1.47507	1.20007	0.68045	1.15163	1.57169	0.543885	0.738421	0.0350362	1.10027	0.362275	0.41039	0.899392	0.244732	0.221122	-0.890415	-0.0422196
0.8	2.01697	1.81968	1.57286	0.786838	1.26736	2.06952	1.46224	1.22228	0.70131	1.13469	1.5745	0.60065	0.77161	0.0699136	1.10681	0.346423	0.434636	0.909668	0.257978	0.224775	-0.928893	-0.0558683
1.28	2.1049	1.82405	1.56344	0.720101	1.2765	2.01822	1.45382	1.24629	0.707272	1.13445	1.55441	0.641384	0.810733	0.113594	1.12133	0.334202	0.443229	0.926372	0.268159	0.223545	-0.97397	-0.0658589
1.76	2.21705	1.83466	1.55589	0.70593	1.29184	1.92347	1.45816	1.27127	0.714562	1.14849	1.51207	0.665258	0.84771	0.163402	1.13314	0.31924	0.441816	0.947168	0.269653	0.222747	-1.02116	-0.0753834
2.24	2.34023	1.83794	1.5558	0.74765	1.31265	1.81486	1.47336	1.29649	0.745759	1.16506	1.46799	0.677805	0.876183	0.215964	1.13519	0.299644	0.43725	0.966847	0.259262	0.226783	-1.06264	-0.0881291
2.72	2.45694	1.8263	1.56509	0.831893	1.33918	1.73157	1.49054	1.3221	0.81352	1.17238	1.44511	0.691031	0.893993	0.26228	1.1278	0.277347	0.434243	0.980583	0.239551	0.234593	-1.09499	-0.10341
3.2	2.55088	1.79927	1.58249	0.928406	1.36354	1.69147	1.50129	1.34703	0.910266	1.16481	1.45212	0.714881	0.904429	0.297963	1.11473	0.256398	0.433657	0.98849	0.216385	0.240998	-1.11605	-0.119095
3.68	2.60932	1.77303	1.60133	1.01159	1.38526	1.68926	1.50145	1.36889	1.01864	1.1462	1.47954	0.752612	0.91424	0.322938	1.10129	0.238551	0.434577	0.99528	0.198562	0.243487	-1.12663	-0.132167
4.16	2.62712	1.76362	1.62367	1.06761	1.40621	1.70509	1.49702	1.38513	1.11227	1.12891	1.51623	0.798502	0.928125	0.344605	1.08602	0.221726	0.434824	1.00466	0.192169	0.239322	-1.12784	-0.141496
4.64	2.60634	1.77815	1.64619	1.09885	1.42857	1.7224	1.49498	1.39442	1.17837	1.12226	1.55607	0.839839	0.947076	0.372109	1.06568	0.205201	0.439404	1.0162	0.197918	0.231913	-1.12408	-0.148294
5.12	2.56202	1.81009	1.66898	1.10655	1.45365	1.73435	1.50084	1.39729	1.2168	1.13216	1.60361	0.861626	0.968255	0.407838	1.03737	0.188109	0.433309	1.02422	0.211403	0.225155	-1.11831	-0.153907
5.6	2.5132	1.83943	1.68965	1.09782	1.47799	1.74292	1.51086	1.39772	1.23389	1.15278	1.66308	0.858461	0.987705	0.444168	1.00614	0.173425	0.424967	1.02312	0.225309	0.219647	-1.11678	-0.15945
6.08	2.4734	1.85485	1.70429	1.07254	1.50053	1.74068	1.51719	1.40128	1.23388	1.17488	1.73149	0.837903	1.00352	0.470108	0.977585	0.164813	0.416433	1.01178	0.234357	0.21376	-1.12244	-0.164725
6.56	2.45238	1.86066	1.71466	1.03747	1.52064	1.72625	1.51562	1.41121	1.21935	1.18746	1.79487	0.810703	1.01796	0.478286	0.961003	0.162259	0.41036	0.994648	0.238908	0.204766	-1.1347	-0.166768
7.04	2.44974	1.87188	1.7204	1.00777	1.54001	1.69351	1.50946	1.42709	1.18723	1.18799	1.84452	0.789331	1.03293	0.471793	0.956231	0.161138	0.409665	0.980002	0.24332	0.190956	-1.15168	-0.165155
7.52	2.45558	1.90419	1.72294	1.00577	1.5611	1.64818	1.50755	1.44658	1.13906	1.17836	1.88288	0.779526	1.04979	0.466066	0.957189	0.156344	0.412572	0.972271	0.250358	0.172742	-1.16774	-0.159323
8	2.4566	1.96002	1.72148	1.03831	1.5831	1.59399	1.51643	1.46559	1.08714	1.1648	1.92043	0.781313	1.06407	0.470222	0.954178	0.140753	0.416798	0.968406	0.26221	0.153545	-1.17905	-0.150322
8.48	2.44773	2.02402	1.71474	1.09544	1.60221	1.53293	1.53557	1.4823	1.04773	1.15097	1.96828	0.7901	1.07034	0.48485	0.944353	0.113535	0.418212	0.962732	0.276289	0.134592	-1.18505	-0.140802
8.96	2.42797	2.07725	1.69687	1.15158	1.61077	1.45969	1.55677	1.49656	1.02849	1.13882	2.02423	0.800422	1.06355	0.49899	0.930419	0.0797021	0.416965	0.949642	0.288484	0.11648	-1.18812	-0.135118
9.44	2.40561	2.1075	1.66868	1.18197	1.60897	1.37283	1.57262	1.5112	1.0253	1.12738	2.07304	0.810394	1.04557	0.49887	0.917817	0.0486458	0.416131	0.929592	0.294771	0.0989349	-1.19015	-0.135928
9.92	2.39132	2.12435	1.63647	1.17992	1.60149	1.2789	1.58115	1.52614	1.02323	1.11967	2.10153	0.821137	1.02227	0.477181	0.912979	0.0270038	0.420935	0.908934	0.294287	0.079212	-1.19385	-0.147435
10.4	2.39181	2.14469	1.61087	1.15206	1.59937	1.20148	1.5887	1.5397	1.00752	1.12009	2.11171	0.837103	1.00071	0.438089	0.918295	0.015775	0.433264	0.89331	0.288313	0.0577706	-1.19925	-0.170051
10.88	2.40951	2.17891	1.6	1.12149	1.61247	1.17652	1.60324	1.5513	0.978614	1.13132	2.11401	0.865609	0.985515	0.39599	0.928208	0.012174	0.448459	0.883149	0.280033	0.0342603	-1.21015	-0.199332
11.36	2.44114	2.22465	1.60558	1.10162	1.64247	1.21546	1.62814	1.56148	0.952434	1.15115	2.12173	0.909943	0.978378	0.365136	0.935566	0.0111159	0.457927	0.87179	0.272157	0.0108909	-1.22925	-0.228506
11.84	2.48443	2.26699	1.62298	1.08792	1.68523	1.31303	1.65859	1.57298	0.950646	1.17158	2.13904	0.970215	0.974802	0.349769	0.935775	0.00887049	0.454943	0.851755	0.268219	-0.0117109	-1.25614	-0.250735
12.32	2.53952	2.29232	1.63903	1.0718	1.73091	1.42999	1.68378	1.58907	0.983524	1.18282	2.15691	1.04072	0.973441	0.350988	0.926939	0.00710091	0.439552	0.818885	0.270474	-0.0327676	-1.28531	-0.262976
12.8	2.61372	2.29843	1.64221	1.04859	1.77094	1.53036	1.69525	1.60997	1.04144	1.18117	2.16773	1.10769	0.97218	0.36464	0.915336	0.00888944	0.419503	0.779413	0.281273	-0.0524389	-1.30762	-0.268041
13.28	2.71808	2.29513	1.62626	1.01886	1.8016	1.60812	1.69346	1.63203	1.1059	1.16965	2.17766	1.15662	0.969337	0.389831	0.908863	0.0145901	0.402101	0.74306	0.299182	-0.0709586	-1.31261	-0.27288
13.76	2.86154	2.29449	1.59042	0.996536	1.8218	1.6849	1.6852	1.64953	1.1569	1.15339	2.20109	1.18135	0.963558	0.426903	0.914313	0.0222486	0.392347	0.718917	0.320725	-0.0890387	-1.29743	-0.28158
14.24	3.04121	2.30052	1.54079	0.988402	1.83226	1.79746	1.68143	1.66043	1.18859	1.13433	2.24992	1.18453	0.954092	0.474938	0.929764	0.0259818	0.387964	0.708434	0.341894	-0.105263	-1.26925	-0.294421
14.72	3.23502	2.3094	1.49099	0.994641	1.83325	1.96108	1.68568	1.66627	1.20403	1.10721	2.32439	1.17623	0.943133	0.527883	0.950332	0.023188	0.383075	0.704527	0.358027	-0.119418	-1.2411	-0.307907
15.2	3.41347	2.31095	1.45375	1.00497	1.82589	2.15363	1.69762	1.67141	1.21296	1.06522	2.40747	1.1693	0.934524	0.581734	0.968267	0.0135599	0.373322	0.698253	0.369322	-0.130197	-1.22385	-0.315381
15.68	3.54592	2.30273	1.43956	1.00668	1.81275	2.32791	1.71035	1.67895	1.21873	1.01261	2.48	1.17061	0.933444	0.633302	0.979846	0.00212368	0.358082	0.685155	0.378235	-0.138387	-1.21998	-0.315147
16.16	3.62381	2.29507	1.44686	0.991071	1.79848	2.43828	1.71749	1.68879	1.21849	0.964189	2.53562	1.18053	0.941193	0.684484	0.986901	-0.0056689	0.341455	0.667481	0.388698	-0.145405	-1.2267	-0.310456
16.64	3.66162	2.29973	1.46613	0.963553	1.78841	2.47321	1.71514	1.69775	1.20724	0.941237	2.58631	1.1938	0.96827	0.737077	0.993579	-0.0048096	0.327688	0.651182	0.402461	-0.15282	-1.23577	-0.306158
17.12	3.69227	2.32634	1.48453	0.928496	1.78741	2.45066	1.70441	1.70274	1.18617	0.955203	2.64254	1.20505	0.976691	0.788091	1.00156	0.00672961	0.32045	0.64136	0.419127	-0.163559	-1.24723	-0.307154
17.6	3.74443	2.37237	1.48945	0.898057	1.79612	2.39911	1.68939	1.70484	1.16544	1.00102	2.70352	1.21303	0.97603	0.828748	1.00732	0.0314477	0.31992	0.637904	0.434898	-0.178338	-1.26375	-0.314438
18.08	3.82906	2.42473	1.47988	0.884562	1.81072	2.34041	1.67565	1.70942	1.15956	1.05609	2.74755	1.21872	0.965647	0.8522	1.00255	0.070422	0.324011	0.636137	0.444213	-0.199358	-1.28917	-0.32512
18.56	3.93217	2.47348	1.46051	0.891461	1.82377	2.28167	1.6631	1.72211	1.17489	1.0967	2.75051	1.22311	0.952747	0.857654	0.982114	0.121563	0.329636	0.629601	0.445178	-0.224726	-1.32094	-0.336097
19.04	4.03057	2.51885	1.44	0.922059	1.83053	2.21442	1.64796	1.74444	1.21537	1.10987	2.70854	1.22689	0.944421	0.857123	0.948224	0.178384	0.334815	0.617531	0.438172	-0.255039	-1.3484	-0.345206
19.52	4.10721	2.56525	1.42913	0.9742	1.82601	2.14013	1.62306	1.77502	1.27547	1.10236	2.64366	1.22763	0.944481	0.863991	0.910403	0.230232	0.33921	0.601936	0.426804	-0.290624	-1.36287	-0.353859
20	4.15979	2.61941	1.42712	1.03604	1.81335	2.07199	1.58441	1.80876	1.34838	1.08878	2.59249	1.22329	0.951687	0.887342	0.879204	0.268509	0.345371	0.58819	0.416608	-0.331268	-1.36371	-0.36488
20.48	4.19411	2.67802	1.4344	1.09307	1.79781	2.03064	1.53279	1.84118	1.42505	1.08347	2.57638	1.21468	0.960775	0.923373	0.861656	0.288463	0.356549	0.577987	0.41286	-0.375648	-1.36256	-0.38075
20.96	4.21689	2.72711	1.452	1.13179	1.78486	2.02299	1.47555	1.86904	1.49822	1.08856	2.58418	1.20571	0.967076	0.960516	0.852531	0.293757	0.372892	0.570387	0.419297	-0.422066	-1.37434	-0.400894
21.44	4.2269	2.75439	1.48029	1.14444	1.77965	2.04585	1.42144	1.89262	1.561	1.09682	2.58612	1.20087	0.967745	0.987584	0.842314	0.290958	0.390268	0.561907	0.434698	-0.467572	-1.40736	-0.424068
21.92	4.22889	2.75797	1.51673	1.13394	1.7811	2.09043	1.38113	1.91276	1.60553	1.09968	2.55498	1.20521	0.962609	0.998732	0.823542	0.285273	0.399945	0.550034	0.455141	-0.509651	-1.45464	-0.447046
22.4	4.23504	2.74881	1.55657	1.11234	1.78638	2.15429	1.35476	1.93193	1.62837	1.09584	2.48291	1.21987	0.951848	0.995753	0.797402	0.276614	0.396395	0.535823	0.474088	-0.54757	-1.49648	-0.46742
22.88	4.26631	2.74714	1.59051	1.09007	1.7916	2.24123	1.33524	1.95207	1.62999	1.09281	2.39158	1.24095	0.93429	0.982823	0.77196	0.263294	0.381433	0.522748	0.484627	-0.58072	-1.51251	-0.486889
23.36	4.3311	2.7622	1.60867	1.06553	1.7942	2.35652	1.31384	1.97387	1.61694	1.09832	2.30799	1.26078	0.912499	0.962657	0.753941	0.243073	0.365035	0.514574	0.48341	-0.610375	-1.49422	-0.507443
23.84	4.41724	2.79137	1.60945	1.03074	1.79358	2.49801	1.2813	1.99601	1.59712	1.11556	2.2512	1.27467	0.891624	0.934036	0.748413	0.216638	0.359477	0.512179	0.471832	-0.637341	-1.44963	-0.53084
24.32	4.49158	2.8165	1.5996	0.974079	1.78974	2.63937	1.23771	2.01457	1.57805	1.13813	2.21945	1.28222	0.877141	0.898103	0.752552	0.187884	0.371128	0.511374	0.456593	-0.662898	-1.39647	-0.556825
24.8	4.52418	2.82106	1.58427	0.900037	1.78338	2.74888	1.19231	2.02634	1.56103	1.15405	2.20202	1.28964	0.874215	0.858781	0.760112	0.158766	0.392558	0.50557	0.444332	-0.69031	-1.35097	-0.583191
25.28	4.5129	2.79817	1.56663	0.819048	1.777	2.80041	1.15479	2.02908	1.54764	1.1513	2.18352	1.30296	0.882815	0.824124	0.767865	0.130952	0.41104	0.489253	0.43961	-0.720629	-1.32283	-0.606462
25.76	4.48795	2.75655	1.54161	0.744147	1.77437	2.79475	1.13523	2.02423	1.54074	1.12795	2.15135	1.32651	0.897587	0.797996	0.772104	0.104453	0.415201	0.461285	0.441514	-0.753751	-1.30963	-0.627296
26.24	4.4924	2.70802	1.50619	0.683522	1.77986	2.74612	1.13144	2.01704	1.54449	1.08913	2.10466	1.35783	0.911221	0.780492	0.772287	0.0807753	0.403631	0.422387	0.445515	-0.785783	-1.30415	-0.649409
26.72	4.54516	2.66437	1.46233	0.632043	1.8005	2.6789	1.13561	2.01185	1.56137	1.0432	2.03827	1.38458	0.915559	0.766926	0.766011	0.0644526	0.386695	0.377296	0.445671	-0.814239	-1.29824	-0.676804
27.2	4.62606	2.62615	1.42178	0.582679	1.83761	2.60365	1.13654	2.0105	1.58796	1.00091	1.95126	1.39719	0.906837	0.751708	0.751374	0.0578796	0.374501	0.330896	0.440865	-0.837273	-1.28886	-0.710622
27.68	4.69016	2.59373	1.39582	0.536057	1.8882	2.51552	1.12339	2.01022	1.61953	0.967127	1.84826	1.3887	0.885216	0.733313	0.726908	0.0617186	0.370444	0.286297	0.431735	-0.854632	-1.2775	-0.748789
28.16	4.69856	2.56875	1.3909	0.501878	1.94563	2.39977	1.09891	2.00642	1.65024	0.94578	1.74646	1.35895	0.855715	0.715543	0.692546	0.0727018	0.368316	0.245748	0.422465	-0.869758	-1.26894	-0.783534
28.64	4.64707	2.55333	1.40385	0.496056	1.99967	2.24698	1.06855	1.99654	1.67506	0.939952	1.66008	1.31484	0.821317	0.70191	0.653186	0.0829661	0.35749	0.208633	0.416008	-0.886618	-1.26658	-0.809599
29.12	4.57114	2.51853	1.42461	0.519765	2.04304	2.06778	1.04017	1.98162	1.69187	0.948786	1.60128	1.26509	0.785508	0.693577	0.614625	0.0894546	0.331135	0.172882	0.412253	-0.907371	-1.27017	-0.82597
29.6	4.5171	2.51635	1.44826	0.555373	2.07073	1.89035	1.01813	1.96538	1.7077	0.967768	1.56649	1.22045	0.749388	0.689182	0.581447	0.0912345	0.290687	0.135159	0.408792	-0.932198	-1.27714	-0.837667
30.08	4.51543	2.51426	1.47545	0.576897	2.08157	1.75163	1.00001	1.95155	1.72268	0.986417	1.54116	1.18825	0.712678	0.686019	0.557445	0.0890564	0.24377	0.0942445	0.414055	-0.96015	-1.28515	-0.850436
30.56	4.55969	2.50666	1.51191	0.574601	2.07776	1.67795	0.981414	1.94075	1.74173	0.997139	1.51808	1.17122	0.675567	0.682042	0.546218	0.0847102	0.198273	0.0509853	0.403504	-0.988805	-1.29022	-0.869663
31.04	4.61686	2.49278	1.56171	0.560342	2.0624	1.67908	0.959389	1.93008	1.76775	0.994383	1.49561	1.17159	0.63687	0.679087	0.546061	0.0759729	0.156993	0.00789968	0.385877	-1.01712	-1.29106	-0.89503
31.52	4.65085	2.47571	1.60516	0.566629	2.04066	1.728	0.936184	1.91665	1.80201	0.981732	1.47731	1.18643	0.599478	0.679702	0.554667	0.0626175	0.119548	-0.0326468	0.362278	-1.04296	-1.2869	-0.92047
32	4.64175	2.45861	1.64262	0.62224	2.01312	1.78025	0.915446	1.9002	1.84191	0.966339	1.46409	1.20624	0.567587	0.685569	0.564972	0.0471697	0.0864948	-0.0697119	0.336257	-1.06535	-1.27899	-0.939424
32.48	4.59695	2.43926	1.66632	0.72596	1.98426	1.79123	0.898088	1.88341	1.88136	0.957066	1.45316	1.22078	0.54438	0.697562	0.566459	0.0389421	0.0601675	-0.101852	0.312465	-1.08251	-1.27035	-0.948926
32.96	4.54199	2.40847	1.67477	0.848547	1.95385	1.72984	0.881213	1.87014	1.91199	0.953876	1.43486	1.21963	0.532359	0.713089	0.552577	0.0472382	0.0431772	-0.129331	0.294435	-1.09543	-1.26334	-0.950746
33.44	4.49808	2.35691	1.67405	0.946905	1.92238	1.60283	0.860573	1.8619	1.92244	0.95221	1.4029	1.20231	0.527257	0.732502	0.522251	0.0744461	0.0363924	-0.152662	0.281261	-1.10773	-1.26048	-0.950506
33.92	4.47649	2.28357	1.66912	0.986969	1.88782	1.43876	0.832247	1.85614	1.90524	0.945519	1.35926	1.17354	0.524161	0.755524	0.48352	0.115662	0.0377394	-0.169857	0.269456	-1.12148	-1.26278	-0.954062
34.4	4.47094	2.19603	1.66235	0.96957	1.85079	1.26577	0.799393	1.84785	1.8625	0.930576	1.31339	1.14391	0.514929	0.782164	0.451749	0.155179	0.0406604	-0.181429	0.254661	-1.13898	-1.26859	-0.965187
34.88	4.46595	2.1081	1.65073	0.920305	1.81372	1.10956	0.772364	1.83336	1.7991	0.913116	1.27019	1.12245	0.49476	0.808303	0.437331	0.180476	0.0427036	-0.189179	0.235265	-1.15779	-1.27475	-0.983104
35.36	4.4451	2.03097	1.63278	0.873578	1.77971	0.965779	0.762364	1.81225	1.72056	0.901338	1.22921	1.11121	0.462064	0.830041	0.441746	0.187181	0.0426446	-0.197696	0.210851	-1.17362	-1.27837	-1.00243
35.84	4.40481	1.97113	1.61413	0.846534	1.74985	0.832375	0.773232	1.78776	1.63129	0.901778	1.18626	1.10107	0.419882	0.842391	0.457984	0.177984	0.0441023	-0.211234	0.185228	-1.1837	-1.27934	-1.01793
36.32	4.3472	1.92616	1.6006	0.837279	1.72592	0.71445	0.803146	1.76547	1.53383	0.915469	1.14598	1.07993	0.375045	0.844786	0.476864	0.165542	0.0501178	-0.232451	0.160408	-1.18709	-1.27886	-1.02606
36.8	4.28268	1.88936	1.60056	0.827374	1.71067	0.626274	0.842712	1.74909	1.43091	0.935787	1.11506	1.03881	0.335752	0.843012	0.490353	0.157921	0.0611183	-0.261441	0.138141	-1.18646	-1.28056	-1.02995
37.28	4.21558	1.85576	1.61713	0.798247	1.70632	0.583213	0.879865	1.7391	1.32545	0.955342	1.10513	0.978562	0.306701	0.844889	0.496641	0.160273	0.0741463	-0.295365	0.116689	-1.18737	-1.28929	-1.03426
37.76	4.14741	1.82321	1.64443	0.745051	1.71412	0.58484	0.908134	1.73237	1.22071	0.969785	1.12309	0.912711	0.287433	0.857257	0.502029	0.171403	0.0850989	-0.331161	0.0943708	-1.19255	-1.30729	-1.0456
38.24	4.07982	1.7952	1.67612	0.678222	1.73054	0.623073	0.927144	1.725	1.12051	0.976075	1.16326	0.859443	0.272811	0.883454	0.511786	0.186242	0.0921633	-0.366012	0.0690538	-1.20069	-1.3304	-1.06663
38.72	4.01498	1.77387	1.70722	0.614527	1.74894	0.687695	0.944198	1.7156	1.03486	0.975223	1.20901	0.830607	0.255602	0.918834	0.526401	0.19607	0.0955308	-0.397224	0.04164	-1.20874	-1.3563	-1.0957
39.2	3.96153	1.76282	1.7375	0.569222	1.76149	0.776488	0.969043	1.7051	0.973893	0.969141	1.24237	0.825469	0.231888	0.952607	0.543826	0.194094	0.0966944	-0.4234	0.0146031	-1.20936	-1.38158	-1.12929
39.68	3.92455	1.76408	1.77022	0.54466	1.76172	0.889936	1.0027	1.69693	0.957569	0.956836	1.25422	0.832139	0.205342	0.972711	0.559813	0.174237	0.0963739	-0.442962	-0.0098233	-1.21051	-1.40849	-1.16076
40.16	3.90053	1.7767	1.80798	0.536222	1.74878	1.02423	1.04332	1.69469	0.995774	0.935804	1.24298	0.836211	0.183709	0.972052	0.573715	0.13521	0.0911208	-0.455353	-0.031336	-1.20762	-1.43924	-1.18687
40.64	3.88279	1.79619	1.84833	0.540042	1.72734	1.1502	1.0812	1.69922	1.0827	0.904926	1.21588	0.830011	0.172893	0.952567	0.586635	0.0820614	0.0777911	-0.462949	-0.0513392	-1.20336	-1.47537	-1.20557
41.12	3.86174	1.81722	1.88992	0.557491	1.70312	1.23406	1.10778	1.70768	1.1933	0.863903	1.17687	0.816299	0.173645	0.923192	0.598125	0.0271731	0.0549476	-0.469979	-0.0731316	-1.19796	-1.513	-1.21796
41.6	3.83558	1.83475	1.929	0.592133	1.68046	1.25083	1.12067	1.71413	1.29139	0.817005	1.12516	0.804827	0.179178	0.895483	0.607648	-0.0184616	0.0253527	-0.48199	-0.0992798	-1.19123	-1.54483	-1.22712
42.08	3.81362	1.85134	1.96395	0.644697	1.65982	1.21216	1.12076	1.71379	1.34965	0.769325	1.05992	0.804559	0.182192	0.875298	0.610697	-0.0503054	-0.00451328	-0.501286	-0.131649	-1.18161	-1.56698	-1.23565
42.56	3.80303	1.87044	1.99168	0.710589	1.64394	1.15073	1.1104	1.70414	1.36353	0.725811	0.987105	0.817746	0.178644	0.860729	0.603811	-0.0738319	-0.0291822	-0.527208	-0.165288	-1.16804	-1.58242	-1.24599
43.04	3.80491	1.89797	2.00672	0.785385	1.63217	1.12075	1.09678	1.68626	1.35095	0.691213	0.916775	0.837456	0.171947	0.845514	0.588868	-0.0976847	-0.0478379	-0.555918	-0.196305	-1.1521	-1.59644	-1.25997
43.52	3.80854	1.93034	2.00596	0.86631	1.62684	1.13638	1.07753	1.66356	1.34075	0.664046	0.857985	0.855813	0.169642	0.82506	0.571482	-0.129352	-0.0642564	-0.584449	-0.219174	-1.1372	-1.62142	-1.27715
44	3.79228	1.96226	1.98841	0.952306	1.62966	1.18409	1.05447	1.63978	1.34787	0.639827	0.814595	0.864783	0.176899	0.799555	0.559649	-0.167291	-0.0823998	-0.612759	-0.232376	-1.12811	-1.6589	-1.29671
44.48	3.7369	1.98412	1.96106	1.04311	1.63726	1.21817	1.0279	1.61724	1.37289	0.612046	0.775135	0.862737	0.193288	0.773392	0.553808	-0.201797	-0.101269	-0.642121	-0.241061	-1.12671	-1.70474	-1.31875
44.96	3.63591	1.99237	1.93504	1.13803	1.64672	1.20126	1.00488	1.5961	1.40197	0.576053	0.728927	0.85203	0.212939	0.748347	0.551955	-0.227489	-0.114743	-0.674115	-0.249882	-1.13392	-1.74713	-1.3423
45.44	3.49267	1.99099	1.92363	1.22892	1.65483	1.12711	0.9906	1.57647	1.4233	0.530446	0.670075	0.833023	0.231926	0.722588	0.547713	-0.245284	-0.11558	-0.707482	-0.262961	-1.14681	-1.77926	-1.36658
45.92	3.3294	1.98856	1.93335	1.31036	1.65785	1.02218	0.986944	1.55775	1.43692	0.476845	0.60346	0.804601	0.24221	0.68943	0.539866	-0.260292	-0.10097	-0.739916	-0.280588	-1.16295	-1.79749	-1.39079
46.4	3.1646	1.98829	1.96405	1.38322	1.6559	0.921781	0.990278	1.53933	1.45374	0.419965	0.546622	0.766055	0.253966	0.64869	0.530863	-0.275684	-0.0764214	-0.767396	-0.299558	-1.18077	-1.80399	-1.41198
46.88	3.01126	1.99008	2.00983	1.45139	1.65164	0.844588	0.993864	1.52034	1.47677	0.364132	0.510552	0.717156	0.274216	0.607427	0.528504	-0.287729	-0.0516077	-0.788493	-0.31543	-1.20124	-1.80613	-1.42787
47.36	2.87739	1.98497	2.06056	1.51877	1.64591	0.789657	0.992153	1.50015	1.50792	0.316277	0.500468	0.661515	0.30406	0.576551	0.534817	-0.287168	-0.033745	-0.804513	-0.327925	-1.22888	-1.81217	-1.4386
47.84	2.76489	1.96871	2.10881	1.57622	1.63493	0.737909	0.98317	1.47849	1.53644	0.284262	0.507155	0.601274	0.338247	0.564899	0.549748	-0.269944	-0.0260713	-0.817071	-0.338493	-1.26256	-1.821	-1.44906
48.32	2.67097	1.94345	2.14914	1.60771	1.61493	0.676261	0.970649	1.45753	1.55784	0.277216	0.515917	0.543437	0.367685	0.57043	0.570025	-0.242011	-0.0277789	-0.829635	-0.350447	-1.3016	-1.83281	-1.46666
48.8	2.5969	1.91495	2.18211	1.59637	1.5837	0.607286	0.96001	1.44118	1.57473	0.298213	0.514692	0.494978	0.38474	0.581972	0.592151	-0.219064	-0.0378913	-0.841522	-0.364134	-1.34137	-1.84245	-1.49683
49.28	2.54364	1.88671	2.20726	1.53678	1.54555	0.548187	0.954002	1.43153	1.59549	0.342031	0.495484	0.464196	0.388301	0.590489	0.618022	-0.213456	-0.057978	-0.85237	-0.378996	-1.37672	-1.84697	-1.53862
49.76	2.51493	1.85793	2.22468	1.44799	1.51027	0.514379	0.952075	1.42801	1.62374	0.39252	0.455592	0.457782	0.380516	0.59498	0.651899	-0.223373	-0.0895107	-0.860283	-0.393148	-1.40443	-1.84431	-1.58587
50.24	2.50509	1.82126	2.23282	1.3557	1.48804	0.513136	0.950473	1.42611	1.65342	0.430064	0.388742	0.473993	0.366325	0.603188	0.693317	-0.234189	-0.128944	-0.867312	-0.407358	-1.42347	-1.83512	-1.62788
50.72	2.50231	1.7704	2.22859	1.28429	1.48468	0.535239	0.946643	1.42052	1.6719	0.439321	0.304133	0.504375	0.349417	0.622522	0.739188	-0.228853	-0.167074	-0.876714	-0.423691	-1.43698	-1.82173	-1.66017
51.2	2.49116	1.70773	2.21042	1.23594	1.49439	0.548404	0.939983	1.40957	1.67272	0.417825	0.211739	0.530067	0.334331	0.652257	0.777928	-0.201278	-0.192841	-0.893218	-0.444593	-1.44836	-1.80712	-1.68279
51.68	2.45996	1.64238	2.18272	1.19805	1.50526	0.527559	0.930432	1.39769	1.66145	0.372576	0.131373	0.534143	0.32467	0.677822	0.801739	-0.161539	-0.200506	-0.918844	-0.471028	-1.45992	-1.79557	-1.70307
52.16	2.41353	1.58743	2.15184	1.153	1.50597	0.454053	0.921564	1.38949	1.64964	0.320803	0.0726992	0.511013	0.322428	0.687846	0.809894	-0.125911	-0.193508	-0.951245	-0.499816	-1.4738	-1.78891	-1.72851
52.64	2.36512	1.55116	2.12599	1.08858	1.48878	0.342356	0.915787	1.3879	1.64384	0.277816	0.0304602	0.469298	0.32698	0.677466	0.807232	-0.106275	-0.181606	-0.986102	-0.528368	-1.48999	-1.78652	-1.76253
53.12	2.33371	1.53317	2.10594	1.01093	1.45639	0.228052	0.913715	1.38874	1.63961	0.252208	-0.017367	0.426524	0.333227	0.656409	0.803282	-0.0988176	-0.175842	-1.02007	-0.553185	-1.50897	-1.78962	-1.80477
53.6	2.33576	1.52288	2.09027	0.925188	1.4147	0.155423	0.914085	1.38469	1.62106	0.247063	-0.0917817	0.398179	0.335517	0.6394	0.804661	-0.0929629	-0.181408	-1.05128	-0.574233	-1.52938	-1.79907	-1.8508
54.08	2.37523	1.50874	2.07373	0.833032	1.37559	0.151156	0.916028	1.36901	1.5741	0.255614	-0.196335	0.387228	0.331006	0.635292	0.814883	-0.0758073	-0.196048	-1.07963	-0.592858	-1.54947	-1.81474	-1.89786
54.56	2.44109	1.48217	2.0507	0.732266	1.34554	0.205516	0.915624	1.34167	1.5017	0.268896	-0.307431	0.383922	0.324223	0.643871	0.831957	-0.0451072	-0.213322	-1.10251	-0.611204	-1.56791	-1.83179	-1.94354
55.04	2.50948	1.44112	2.02305	0.617983	1.3283	0.278874	0.907357	1.30877	1.41634	0.278353	-0.38759	0.376261	0.323087	0.656445	0.850345	-0.00744457	-0.227038	-1.11603	-0.631125	-1.58409	-1.84716	-1.98657
55.52	2.55414	1.38924	1.99401	0.495449	1.32488	0.318553	0.889904	1.27906	1.33899	0.277081	-0.412646	0.357697	0.333846	0.667781	0.863494	0.0273539	-0.23298	-1.11566	-0.652357	-1.59841	-1.85586	-2.02247
56	2.55451	1.33809	1.97156	0.382618	1.33217	0.292809	0.864041	1.2583	1.28116	0.26744	-0.385368	0.337321	0.356566	0.682632	0.865761	0.0556971	-0.231528	-1.10271	-0.673206	-1.61337	-1.85718	-2.04756
56.48	2.49836	1.29904	1.95846	0.297218	1.3445	0.210126	0.835625	1.24466	1.24333	0.257676	-0.341818	0.328755	0.385411	0.709637	0.852984	0.0778236	-0.224811	-1.08383	-0.693175	-1.63194	-1.856	-2.06074
56.96	2.39068	1.27809	1.95141	0.246824	1.35622	0.104113	0.811951	1.23214	1.21644	0.256604	-0.318473	0.339593	0.415466	0.754877	0.824159	0.0947158	-0.216495	-1.06826	-0.710029	-1.65555	-1.85993	-2.06504
57.44	2.24356	1.27254	1.94412	0.213178	1.36101	0.0217655	0.798132	1.21382	1.19169	0.271105	-0.33727	0.366449	0.446735	0.813105	0.782044	0.104521	-0.210278	-1.06383	-0.725709	-1.68569	-1.87449	-2.06819
57.92	2.08575	1.27305	1.93214	0.171509	1.35912	-0.00749255	0.796908	1.18721	1.16612	0.297388	-0.391331	0.395822	0.482883	0.873007	0.734642	0.105949	-0.20806	-1.07253	-0.740717	-1.71912	-1.89772	-2.07928
58.4	1.94018	1.26534	1.91373	0.100536	1.35129	0.010846	0.804227	1.15332	1.13959	0.323633	-0.455015	0.418642	0.524619	0.921529	0.691876	0.0999564	-0.210014	-1.08828	-0.757692	-1.75134	-1.92285	-2.10217
58.88	1.82938	1.23886	1.89062	0.00586654	1.34425	0.0462169	0.812918	1.11649	1.10903	0.336695	-0.505716	0.432249	0.565409	0.953432	0.662079	0.0915876	-0.213045	-1.10515	-0.776437	-1.77563	-1.94054	-2.13368
59.36	1.77072	1.19145	1.8647	-0.0941473	1.34188	0.0644807	0.817507	1.08139	1.0701	0.328339	-0.53762	0.442976	0.592115	0.971217	0.647289	0.0894177	-0.215558	-1.12203	-0.797018	-1.7882	-1.9468	-2.16584
59.84	1.77069	1.12939	1.83718	-0.173056	1.3424	0.0551609	0.816825	1.04868	1.01988	0.298577	-0.553508	0.460833	0.59175	0.983224	0.644358	0.0964057	-0.21697	-1.14253	-0.817347	-1.7908	-1.94501	-2.19068
60.32	1.82602	1.06675	1.80541	-0.221093	1.33945	0.0366288	0.81157	1.0177	0.960325	0.25385	-0.553643	0.486091	0.564701	0.992962	0.643694	0.110873	-0.219894	-1.17123	-0.834723	-1.78997	-1.94356	-2.20543
60.8	1.92426	1.01151	1.7675	-0.246489	1.32745	0.0506453	0.805771	0.987205	0.899125	0.203606	-0.536997	0.515644	0.524423	0.999886	0.636776	0.124088	-0.228606	-1.20736	-0.848159	-1.7928	-1.94979	-2.21371
61.28	2.04141	0.967137	1.71936	-0.269269	1.30372	0.136965	0.798954	0.95734	0.845019	0.155778	-0.495509	0.542934	0.491548	0.999349	0.620024	0.129698	-0.246826	-1.24441	-0.856799	-1.80364	-1.96865	-2.22272
61.76	2.14677	0.927393	1.66232	-0.301185	1.27006	0.30495	0.792175	0.928519	0.802354	0.119327	-0.429199	0.565735	0.480366	0.985305	0.598632	0.12745	-0.275025	-1.27204	-0.862412	-1.81879	-1.9968	-2.23718
62.24	2.21357	0.885107	1.60032	-0.339152	1.23242	0.528497	0.783906	0.90255	0.769606	0.0968374	-0.356163	0.584664	0.490849	0.959165	0.58105	0.124963	-0.308309	-1.28445	-0.864886	-1.83372	-2.02636	-2.25642
62.72	2.22803	0.835162	1.54337	-0.363962	1.19699	0.752378	0.777971	0.88043	0.734538	0.0885712	-0.302389	0.600295	0.51317	0.927115	0.577232	0.129861	-0.338944	-1.28509	-0.867578	-1.83546	-2.05222	-2.27472
63.2	2.19587	0.781749	1.49719	-0.360589	1.16574	0.917408	0.775919	0.861542	0.690002	0.0899732	-0.284779	0.610811	0.535486	0.899101	0.589152	0.147453	-0.359051	-1.28199	-0.873614	-1.8397	-2.0684	-2.28465
63.68	2.13969	0.728517	1.46395	-0.325242	1.13788	0.990231	0.779614	0.84564	0.63369	0.0941536	-0.30319	0.613458	0.554407	0.885395	0.611883	0.172455	-0.365218	-1.28358	-0.886052	-1.84434	-2.07813	-2.2837
64.16	2.08083	0.683396	1.44103	-0.272941	1.11038	0.978722	0.787523	0.832026	0.571656	0.0936197	-0.335404	0.608038	0.572075	0.890784	0.634072	0.20003	-0.358984	-1.29178	-0.907184	-1.85395	-2.08954	-2.27437
64.64	2.03029	0.647066	1.42033	-0.223844	1.08415	0.914455	0.798479	0.820332	0.516297	0.0870094	-0.356189	0.597103	0.593321	0.911902	0.646928	0.221841	-0.347466	-1.30131	-0.933128	-1.87036	-2.10695	-2.26278
65.12	1.98748	0.617871	1.40194	-0.193074	1.06332	0.833332	0.809152	0.810899	0.475214	0.0785508	-0.354652	0.586974	0.615798	0.939518	0.647845	0.235782	-0.339749	-1.30522	-0.960106	-1.88902	-2.13345	-2.25478
65.6	1.9474	0.590298	1.38668	-0.181388	1.05013	0.761142	0.819265	0.804044	0.455051	0.0737901	-0.341892	0.57811	0.630989	0.961781	0.640648	0.243223	-0.34219	-1.29821	-0.980869	-1.90358	-2.1613	-2.25268
66.08	1.9096	0.562194	1.37812	-0.181379	1.04747	0.69974	0.826726	0.79863	0.450526	0.0752066	-0.343763	0.568178	0.631695	0.967958	0.634277	0.245678	-0.356588	-1.28108	-0.993876	-1.91091	-2.18231	-2.25464
66.56	1.88015	0.532207	1.37836	-0.176102	1.05261	0.6457	0.82902	0.794018	0.452283	0.0802328	-0.383093	0.552036	0.614206	0.956735	0.631771	0.244499	-0.37955	-1.25867	-1.0022	-1.91382	-2.19147	-2.26045
67.04	1.87242	0.503394	1.38417	-0.157716	1.06272	0.593844	0.823749	0.787349	0.444655	0.0831348	-0.457169	0.531473	0.583005	0.929923	0.632301	0.235345	-0.404488	-1.23558	-1.01159	-1.91803	-2.19208	-2.26829
67.52	1.88897	0.476961	1.38732	-0.125553	1.07421	0.542797	0.809769	0.775919	0.413298	0.0815718	-0.537252	0.510159	0.545326	0.892179	0.631719	0.217554	-0.424162	-1.21551	-1.02592	-1.92779	-2.19529	-2.2793
68	1.91991	0.452481	1.38265	-0.0822285	1.0852	0.498023	0.789124	0.75929	0.353034	0.0751849	-0.584521	0.493805	0.507558	0.845748	0.622528	0.192759	-0.435482	-1.19877	-1.04323	-1.94003	-2.21066	-2.29565
68.48	1.93976	0.426542	1.36633	-0.0406974	1.09258	0.472053	0.762158	0.739355	0.266546	0.0681078	-0.571924	0.4837	0.472054	0.79175	0.606869	0.168273	-0.436283	-1.18517	-1.05677	-1.94905	-2.23841	-2.31583
68.96	1.92919	0.398412	1.34097	-0.00828002	1.09668	0.468334	0.729039	0.718456	0.169709	0.0623067	-0.503876	0.477394	0.437851	0.730764	0.589113	0.149298	-0.428688	-1.17504	-1.05652	-1.94979	-2.26932	-2.33544
69.44	1.87928	0.369155	1.31208	0.00681437	1.09467	0.486766	0.692767	0.700011	0.0835905	0.0579734	-0.408681	0.469642	0.404581	0.665777	0.575726	0.141931	-0.417409	-1.16596	-1.0501	-1.94293	-2.28477	-2.35126
69.92	1.80121	0.344647	1.28222	-0.00141802	1.08466	0.51571	0.656697	0.685505	0.0193868	0.0531417	-0.322114	0.45678	0.371292	0.604461	0.57148	0.140592	-0.409527	-1.15803	-1.03757	-1.93504	-2.27401	-2.36041
70.4	1.71689	0.330451	1.25336	-0.0340324	1.06594	0.543675	0.626844	0.675343	-0.0165467	0.0500793	-0.273497	0.436578	0.338561	0.554089	0.577859	0.135968	-0.409641	-1.14937	-1.02707	-1.93376	-2.23888	-2.36644
70.88	1.64943	0.328922	1.22565	-0.0888383	1.0406	0.555377	0.609682	0.669071	-0.0357273	0.0557453	-0.262953	0.409542	0.305319	0.521031	0.589027	0.121764	-0.418274	-1.13924	-1.02712	-1.94355	-2.19214	-2.37212
71.36	1.60528	0.328976	1.19946	-0.158495	1.0096	0.549159	0.609079	0.664567	-0.0559432	0.0792586	-0.274428	0.370167	0.270574	0.506845	0.597788	0.0987191	-0.430515	-1.12644	-1.03959	-1.96145	-2.15122	-2.37939
71.84	1.57607	0.320504	1.17376	-0.228586	0.97591	0.540579	0.62239	0.661755	-0.0958723	0.125196	-0.283579	0.317244	0.23606	0.508928	0.596102	0.0742666	-0.427162	-1.10919	-1.06077	-1.98077	-2.12705	-2.38677
72.32	1.54678	0.293387	1.14878	-0.279468	0.938271	0.562853	0.641591	0.660038	-0.161293	0.187169	-0.276208	0.255666	0.204072	0.520416	0.579552	0.0599735	-0.420983	-1.08433	-1.08564	-1.99389	-2.12126	-2.38988
72.8	1.50829	0.248886	1.12348	-0.295272	0.893439	0.630938	0.657132	0.658283	-0.242778	0.253312	-0.251422	0.196252	0.177993	0.533481	0.55016	0.0621879	-0.399899	-1.0502	-1.10973	-1.9972	-2.12421	-2.385
73.28	1.45875	0.19692	1.09539	-0.274677	0.841143	0.741512	0.664073	0.654867	-0.328013	0.310103	-0.216611	0.154795	0.158364	0.540513	0.514629	0.0798579	-0.371875	-1.00832	-1.13226	-1.99242	-2.12679	-2.37083
73.76	1.40574	0.154442	1.06354	-0.226426	0.781598	0.866498	0.663716	0.649365	-0.400329	0.353931	-0.178089	0.138384	0.143858	0.536313	0.481628	0.102308	-0.347653	-0.964602	-1.15504	-1.98512	-2.12361	-2.34925
74.24	1.36353	0.13334	1.0295	-0.177014	0.721747	0.969286	0.662088	0.643131	-0.453492	0.389912	-0.141135	0.141542	0.130916	0.518219	0.458051	0.125496	-0.336195	-0.927387	-1.17889	-1.98171	-2.11841	-2.32306
74.72	1.3433	0.133816	0.995475	-0.14627	0.668567	1.03358	0.6639	0.63893	-0.490589	0.423912	-0.103598	0.147106	0.115903	0.490429	0.44623	0.152743	-0.339225	-0.903052	-1.20273	-1.98835	-2.11516	-2.29607
75.2	1.34893	0.146874	0.964461	-0.138661	0.628946	1.06261	0.668199	0.639571	-0.516182	0.457894	-0.0691547	0.136759	0.0973576	0.45953	0.442944	0.189406	-0.35107	-0.891146	-1.22209	-2.0069	-2.11978	-2.2714
75.68	1.3759	0.163178	0.938767	-0.138463	0.608384	1.07654	0.672378	0.646483	-0.534925	0.486241	-0.0480951	0.102425	0.076095	0.433726	0.443226	0.242246	-0.360924	-0.886305	-1.23565	-2.03312	-2.13257	-2.25197
76.16	1.4189	0.172188	0.919848	-0.122515	0.606334	1.0921	0.676377	0.657667	-0.54611	0.501172	-0.0543366	0.0452264	0.0529981	0.415258	0.442556	0.30243	-0.362219	-0.881389	-1.24229	-2.06135	-2.15023	-2.24061
76.64	1.46845	0.172762	0.9103	-0.0767591	0.618995	1.11416	0.680548	0.669663	-0.549028	0.543347	-0.0945989	-0.0222136	0.028055	0.39917	0.441591	0.356317	-0.35316	-0.873737	-1.24395	-2.08513	-2.16734	-2.23905
77.12	1.51319	0.172644	0.909805	-0.0109159	0.637898	1.13577	0.68931	0.679413	-0.547686	0.535966	-0.170467	-0.0938353	0.00109032	0.376156	0.442746	0.382766	-0.338123	-0.864234	-1.24291	-2.10403	-2.18023	-2.24361
77.6	1.54149	0.174547	0.920256	0.0499519	0.655101	1.15687	0.705038	0.687461	-0.54403	0.535663	-0.266919	-0.166768	-0.0271281	0.337275	0.453265	0.374861	-0.323595	-0.85773	-1.24105	-2.11988	-2.18389	-2.24816
78.08	1.55049	0.182846	0.94165	0.0797413	0.662973	1.18075	0.725874	0.695329	-0.542763	0.550351	-0.361386	-0.23957	-0.0540168	0.280433	0.478682	0.335396	-0.315673	-0.85824	-1.23978	-2.13833	-2.17857	-2.24537
78.56	1.53886	0.195858	0.970776	0.069322	0.662204	1.21201	0.750068	0.704865	-0.542915	0.57705	-0.431455	-0.31303	-0.0746017	0.212696	0.523392	0.280151	-0.316523	-0.868965	-1.24052	-2.16209	-2.16677	-2.23106
79.04	1.51246	0.206444	1.00283	0.0272662	0.657037	1.23474	0.775408	0.716062	-0.541069	0.600898	-0.466344	-0.379994	-0.0860209	0.147408	0.581564	0.227715	-0.323675	-0.88731	-1.24417	-2.19076	-2.15398	-2.20951
79.52	1.4768	0.208233	1.03435	-0.0235966	0.656338	1.22755	0.797961	0.725469	-0.531933	0.610497	-0.470648	-0.433937	-0.0867389	0.0965751	0.645761	0.184864	-0.333868	-0.912463	-1.252	-2.21978	-2.14469	-2.18923
80	1.4359	0.20003	1.06341	-0.0606571	0.664759	1.17123	0.816739	0.729322	-0.517176	0.601927	-0.459807	-0.471579	-0.0796242	0.0653674	0.704483	0.151936	-0.342774	-0.941088	-1.26299	-2.24464	-2.14559	-2.17798
80.48	1.3966	0.184848	1.09434	-0.0732038	0.684563	1.06735	0.831277	0.7267	-0.498259	0.582487	-0.455372	-0.498595	-0.0682699	0.0492577	0.748637	0.124819	-0.347842	-0.967989	-1.27543	-2.2615	-2.15719	-2.17955
80.96	1.36471	0.168388	1.13067	-0.0590549	0.708073	0.952499	0.843551	0.721635	-0.478929	0.561766	-0.467879	-0.52299	-0.0567858	0.0387134	0.777304	0.0979875	-0.349891	-0.986238	-1.28743	-2.27041	-2.1767	-2.19003
81.44	1.35382	0.155786	1.17488	-0.0224993	0.727095	0.876904	0.855852	0.718989	-0.463789	0.544263	-0.489353	-0.549214	-0.0454336	0.0262492	0.794391	0.0707653	-0.350793	-0.990531	-1.29812	-2.27322	-2.19703	-2.20136
81.92	1.37237	0.153086	1.22405	0.0324791	0.735008	0.870001	0.872488	0.722217	-0.450215	0.528725	-0.503312	-0.574809	-0.0347015	0.0108045	0.804461	0.0443085	-0.353962	-0.979378	-1.30857	-2.27123	-2.21315	-2.20654
82.4	1.41674	0.157626	1.27269	0.0967917	0.733711	0.927926	0.895391	0.729377	-0.44121	0.510422	-0.496835	-0.592235	-0.0234037	0.000367539	0.816662	0.0169695	-0.359541	-0.956139	-1.32029	-2.26657	-2.22353	-2.20003
82.88	1.47276	0.166047	1.3147	0.15848	0.729928	1.01271	0.919624	0.735339	-0.435722	0.489281	-0.467613	-0.59118	-0.0125804	0.00339196	0.830434	-0.0149841	-0.366467	-0.929814	-1.33424	-2.26078	-2.2313	-2.18406
83.36	1.52114	0.172397	1.34579	0.205466	0.731956	1.07356	0.941046	0.73422	-0.431819	0.470917	-0.431314	-0.570556	-0.00373604	0.0222676	0.841386	-0.0546301	-0.36963	-0.907056	-1.34858	-2.25494	-2.24059	-2.16429
83.84	1.54718	0.174007	1.36754	0.229678	0.743108	1.0682	0.952845	0.724663	-0.426411	0.463897	-0.407298	-0.537511	0.000941912	0.0519943	0.840813	-0.102078	-0.36621	-0.889612	-1.36263	-2.24928	-2.2526	-2.14597
84.32	1.55237	0.171803	1.3783	0.22851	0.761027	0.981985	0.951128	0.710725	-0.410736	0.471151	-0.3997	-0.503573	0.00234527	0.0821818	0.82053	-0.151572	-0.354209	-0.874777	-1.37473	-2.24159	-2.26489	-2.13492
84.8	1.54952	0.165287	1.37791	0.212568	0.77695	0.819551	0.93606	0.698815	-0.379285	0.487843	-0.401592	-0.480985	0.00512556	0.103024	0.780549	-0.189839	-0.336941	-0.858395	-1.38433	-2.23078	-2.27303	-2.13092
85.28	1.55574	0.15521	1.36416	0.191497	0.785623	0.612263	0.910588	0.693839	-0.332001	0.504015	-0.392338	-0.473202	0.014695	0.112558	0.728103	-0.20889	-0.318864	-0.840612	-1.39103	-2.21515	-2.27338	-2.13352
85.76	1.57862	0.139828	1.33627	0.170391	0.783734	0.399855	0.877312	0.694447	-0.277589	0.513493	-0.360283	-0.480529	0.0350527	0.115738	0.675368	-0.20695	-0.303282	-0.822527	-1.39317	-2.1949	-2.26786	-2.13931
86.24	1.61228	0.116076	1.30021	0.145332	0.774165	0.22304	0.843968	0.696859	-0.223619	0.518879	-0.307711	-0.497834	0.0650354	0.120855	0.636698	-0.189754	-0.290347	-0.806224	-1.38986	-2.17045	-2.26407	-2.14475
86.72	1.64228	0.0814991	1.2635	0.113509	0.762537	0.10531	0.81597	0.696726	-0.17975	0.526771	-0.24901	-0.523817	0.0985133	0.133232	0.619339	-0.170982	-0.27524	-0.792487	-1.37991	-2.14278	-2.26838	-2.14701
87.2	1.65577	0.0392823	1.23303	0.0741405	0.751456	0.041906	0.799653	0.693166	-0.146558	0.543324	-0.204104	-0.556	0.127014	0.149761	0.624551	-0.159626	-0.25377	-0.777099	-1.36481	-2.11321	-2.28303	-2.14534
87.68	1.64782	-0.00375292	1.21145	0.028925	0.742506	0.00617886	0.799609	0.685895	-0.127001	0.569422	-0.173032	-0.588439	0.142322	0.163449	0.643204	-0.159803	-0.225221	-0.755984	-1.34919	-2.08374	-2.30248	-2.14065
88.16	1.61842	-0.0419769	1.19278	-0.00730334	0.735454	-0.0284633	0.81698	0.676334	-0.116554	0.596448	-0.152365	-0.614252	0.141648	0.167183	0.662357	-0.167984	-0.194642	-0.728847	-1.33669	-2.05802	-2.31958	-2.13504
88.64	1.57949	-0.072236	1.16922	-0.0243891	0.729159	-0.0714749	0.844083	0.664223	-0.116471	0.61255	-0.128004	-0.624123	0.128662	0.158356	0.673265	-0.177236	-0.169063	-0.699584	-1.32696	-2.04089	-2.33029	-2.13087
89.12	1.54395	-0.0943476	1.13381	-0.0167065	0.725586	-0.100087	0.874232	0.649047	-0.12261	0.613448	-0.102863	-0.615013	0.108379	0.140849	0.672028	-0.185185	-0.152105	-0.675559	-1.31721	-2.03496	-2.33697	-2.12861
89.6	1.51842	-0.111513	1.0903	0.0174435	0.725533	-0.0782847	0.902025	0.633129	-0.127234	0.600762	-0.0831902	-0.59311	0.0883122	0.12071	0.665235	-0.196452	-0.141707	-0.661076	-1.30411	-2.039	-2.34602	-2.12727
90.08	1.51145	-0.127941	1.04326	0.074406	0.727507	0.0179388	0.928345	0.620197	-0.122097	0.585001	-0.0820015	-0.571093	0.0721312	0.101006	0.663147	-0.216294	-0.129507	-0.654642	-1.28562	-2.04637	-2.36074	-2.12582
90.56	1.52585	-0.14193	0.998121	0.147127	0.730128	0.182795	0.956961	0.613865	-0.103539	0.577524	-0.0976317	-0.561213	0.0597894	0.0842089	0.673378	-0.248735	-0.107687	-0.649257	-1.26615	-2.04844	-2.383	-2.12251
91.04	1.55614	-0.147598	0.952007	0.229129	0.730907	0.376847	0.994788	0.613387	-0.0787041	0.580544	-0.113356	-0.562773	0.0476542	0.0723418	0.695095	-0.287955	-0.0729545	-0.634775	-1.25165	-2.03953	-2.40899	-2.11687
91.52	1.59227	-0.139671	0.899932	0.31081	0.73343	0.546068	1.04465	0.613851	-0.0610364	0.587348	-0.114486	-0.568399	0.0315277	0.0667456	0.721471	-0.323076	-0.0286099	-0.604552	-1.24636	-2.02244	-2.4334	-2.1072
92	1.62301	-0.117719	0.809843	0.387207	0.736561	0.643293	1.10247	0.60804	-0.068829	0.588644	-0.0960916	-0.560679	0.00971632	0.0695007	0.738355	-0.342451	0.0160609	-0.561205	-1.24885	-2.00545	-2.4514	-2.09099
92.48	1.63734	-0.0872622	0.754712	0.454954	0.736438	0.650147	1.16069	0.591615	-0.109756	0.578289	-0.0735755	-0.533064	-0.0163226	0.0782289	0.7358	-0.346317	0.0514636	-0.51253	-1.25494	-1.99556	-2.46218	-2.07029
92.96	1.62861	-0.0603907	0.708357	0.517147	0.730312	0.575763	1.20936	0.566896	-0.178405	0.557466	-0.0658678	-0.48791	-0.0423645	0.0842815	0.709277	-0.341341	0.0723477	-0.470023	-1.25837	-1.99502	-2.46829	-2.04811
93.44	1.59299	-0.0420573	0.677629	0.574745	0.712518	0.445526	1.24531	0.540538	-0.259701	0.534197	-0.0834568	-0.443401	-0.0639864	0.0744649	0.665446	-0.336696	0.0786918	-0.444151	-1.25811	-1.99918	-2.47174	-2.02969
93.92	1.52965	-0.0340181	0.659683	0.632657	0.685221	0.300017	1.26857	0.518167	-0.341368	0.520559	-0.118294	-0.418319	-0.0805647	0.0389252	0.614281	-0.338698	0.0743774	-0.43748	-1.25553	-1.99883	-2.47197	-2.0184
94.4	1.44809	-0.031328	0.645925	0.691697	0.652892	0.172754	1.2851	0.501425	-0.411876	0.520121	-0.1558	-0.421826	-0.0919788	-0.019724	0.569773	-0.342456	0.0650115	-0.446338	-1.25528	-1.99048	-2.46962	-2.01221
94.88	1.36425	-0.0265783	0.628512	0.74316	0.624017	0.0825567	1.29218	0.486442	-0.470413	0.531201	-0.180962	-0.449829	-0.0997238	-0.0869539	0.541743	-0.338992	0.0557682	-0.461481	-1.25917	-1.9756	-2.46202	-2.00693
95.36	1.29548	-0.0169355	0.610427	0.780962	0.601536	0.0318617	1.31554	0.467718	-0.51441	0.547463	-0.197569	-0.485618	-0.107141	-0.141974	0.534301	-0.319725	0.0469475	-0.474133	-1.2652	-1.96053	-2.44622	-1.997
95.84	1.25541	-0.00606252	0.598701	0.797011	0.585878	-0.00114489	1.35481	0.442355	-0.53574	0.560884	-0.214473	-0.512164	-0.116026	-0.16958	0.545078	-0.285058	0.0376021	-0.481767	-1.26939	-1.94765	-2.42576	-1.98017
96.32	1.24032	-0.00201502	0.601604	0.786877	0.571758	-0.0434915	1.40921	0.412412	-0.522471	0.567511	-0.237449	-0.523406	-0.127706	-0.168037	0.569753	-0.246607	0.0249694	-0.487753	-1.26944	-1.93795	-2.40267	-1.9585
96.8	1.22966	-0.00501692	0.619104	0.7554	0.553931	-0.111227	1.47226	0.381604	-0.464617	0.569268	-0.257863	-0.524448	-0.140969	-0.149518	0.597192	-0.21559	0.00714306	-0.496966	-1.26736	-1.92529	-2.3834	-1.93721
97.28	1.20085	-0.0133281	0.642766	0.711872	0.530372	-0.195541	1.53238	0.353661	-0.36242	0.566945	-0.256689	-0.527799	-0.153095	-0.132396	0.616857	-0.199639	-0.0138708	-0.513496	-1.26746	-1.90565	-2.36906	-1.92022
97.76	1.14438	-0.0198838	0.659867	0.668029	0.501565	-0.267365	1.58151	0.329165	-0.230712	0.563585	-0.218336	-0.541889	-0.162226	-0.128388	0.622902	-0.196005	-0.0341179	-0.535289	-1.2734	-1.87764	-2.35576	-1.90752
98.24	1.07038	-0.0181201	0.664579	0.636006	0.466787	-0.298345	1.61842	0.306322	-0.0964637	0.560777	-0.151796	-0.562263	-0.16796	-0.139866	0.61634	-0.193021	-0.0488713	-0.555279	-1.28653	-1.84541	-2.33018	-1.89696
98.72	1.00406	-0.00750039	0.655009	0.616669	0.427241	-0.275049	1.64874	0.283894	0.0125535	0.55911	-0.0800363	-0.573367	-0.17378	-0.161865	0.604797	-0.182411	-0.0546238	-0.566679	-1.30316	-1.81273	-2.28701	-1.88714
99.2	0.9652	0.00547749	0.638564	0.606109	0.382661	-0.216032	1.68128	0.262437	0.0835165	0.55741	-0.0395058	-0.558852	-0.184166	-0.185423	0.598329	-0.160842	-0.0513605	-0.566155	-1.31787	-1.78262	-2.22283	-1.87843
99.68	0.95999	0.0098506	0.616432	0.595303	0.337295	-0.163624	1.72427	0.243022	0.114236	0.551561	-0.0384368	-0.514134	-0.202688	-0.205194	0.603565	-0.134416	-0.0414297	-0.556517	-1.32856	-1.7554	-2.14674	-1.87561
100.16	0.972807	-0.00291079	0.590406	0.577432	0.297405	-0.152832	1.77643	0.226144	0.115953	0.53965	-0.0718424	-0.445659	-0.228331	-0.220469	0.617031	-0.113892	-0.0299707	-0.546895	-1.33548	-1.72999	-2.07305	-1.88106
100.64	0.988391	-0.0318414	0.555515	0.557545	0.267941	-0.200361	1.82892	0.211083	0.10505	0.519828	-0.11648	-0.372452	-0.254336	-0.231089	0.631149	-0.107912	-0.0213816	-0.547118	-1.34129	-1.7071	-2.0137	-1.8933
101.12	0.997011	-0.0663845	0.512361	0.540916	0.248532	-0.294001	1.87214	0.19685	0.0932796	0.495053	-0.154745	-0.305794	-0.272074	-0.236607	0.638161	-0.117609	-0.0178244	-0.561306	-1.34874	-1.68693	-1.97517	-1.9078
101.6	1.00658	-0.0933954	0.463063	0.538032	0.234438	-0.409012	1.89898	0.182404	0.0877052	0.471614	-0.180087	-0.250474	-0.275985	-0.235694	0.635019	-0.136595	-0.0199955	-0.58592	-1.3597	-1.67076	-1.9524	-1.92012
102.08	1.02761	-0.103485	0.409871	0.554819	0.217851	-0.521055	1.91049	0.169158	0.0894098	0.455151	-0.200461	-0.200997	-0.26629	-0.225863	0.62741	-0.153881	-0.0239777	-0.612625	-1.37206	-1.65893	-1.94104	-1.92825
102.56	1.05757	-0.0944363	0.355693	0.582133	0.195249	-0.623811	1.91754	0.157411	0.0989874	0.447747	-0.227298	-0.149928	-0.250054	-0.209293	0.626252	-0.157574	-0.0251122	-0.632097	-1.38365	-1.65019	-1.93631	-1.93604
103.04	1.08479	-0.0747469	0.298165	0.610411	0.165935	-0.717457	1.92903	0.147811	0.11327	0.444331	-0.265608	-0.0989092	-0.233724	-0.190054	0.638634	-0.141446	-0.0200629	-0.640314	-1.39286	-1.64285	-1.93619	-1.94654
103.52	1.09425	-0.0539043	0.235099	0.625895	0.13597	-0.807986	1.95524	0.138624	0.132375	0.43792	-0.308745	-0.0539053	-0.221322	-0.173663	0.663894	-0.106866	-0.0083838	-0.638005	-1.40059	-1.63459	-1.93888	-1.96091
104	1.08064	-0.0403213	0.163829	0.620158	0.112222	-0.898425	1.99548	0.127542	0.158263	0.421196	-0.347775	-0.020035	-0.211785	-0.165318	0.696122	-0.0602441	0.00721655	-0.630073	-1.40947	-1.62467	-1.94317	-1.97698
104.48	1.04453	-0.0306461	0.0842868	0.588566	0.0979745	-0.985881	2.04245	0.114073	0.194282	0.392745	-0.375689	0.00131081	-0.199613	-0.167983	0.72445	-0.0094621	0.0212467	-0.623271	-1.42136	-1.61188	-1.94736	-1.99116
104.96	0.998358	-0.0200393	0.00186998	0.539657	0.0898847	-1.06963	2.08106	0.10065	0.243778	0.356638	-0.397316	0.016063	-0.17989	-0.179703	0.743964	0.0383254	0.0316747	-0.620828	-1.43515	-1.59459	-1.94981	-1.99732
105.44	0.952665	-0.005523	-0.0818076	0.479275	0.0848102	-1.15063	2.09911	0.0908063	0.305098	0.3171	-0.410636	0.0318984	-0.151377	-0.193571	0.750334	0.0782963	0.0388428	-0.623198	-1.44538	-1.57104	-1.95205	-1.99567
105.92	0.917291	0.0077547	-0.163223	0.415778	0.0771628	-1.23232	2.09247	0.0880018	0.374159	0.279051	-0.418037	0.0515015	-0.116309	-0.204101	0.745536	0.10939	0.0452471	-0.62885	-1.4457	-1.54039	-1.95577	-1.9882
106.4	0.899628	0.0123927	-0.240553	0.35349	0.0657623	-1.31013	2.06488	0.0935317	0.444468	0.246418	-0.415613	0.0772643	-0.0800726	-0.205881	0.733889	0.128507	0.0530426	-0.635031	-1.43225	-1.50416	-1.96142	-1.97587
106.88	0.906912	0.00215648	-0.30948	0.293791	0.0529578	-1.3744	2.02486	0.104762	0.508117	0.221942	-0.404149	0.10843	-0.046354	-0.198322	0.718169	0.132618	0.0619792	-0.639994	-1.40835	-1.46498	-1.9652	-1.96142
107.36	0.94394	-0.0154531	-0.361245	0.232708	0.043235	-1.41216	1.98368	0.117912	0.559356	0.207211	-0.391064	0.14403	-0.0146854	-0.183957	0.700624	0.119623	0.0715334	-0.643941	-1.38077	-1.42547	-1.96462	-1.94529
107.84	1.002	-0.0260487	-0.391964	0.16548	0.0400369	-1.4206	1.94877	0.128963	0.596331	0.205028	-0.38342	0.18329	0.0158633	-0.166461	0.682214	0.093292	0.0793961	-0.645525	-1.35609	-1.38668	-1.95451	-1.92791
108.32	1.06656	-0.0147907	-0.405216	0.0877592	0.0390769	-1.40289	1.91959	0.135749	0.619939	0.213999	-0.387847	0.222333	0.0490306	-0.146959	0.662132	0.0614918	0.0865717	-0.645565	-1.33633	-1.34958	-1.93631	-1.91201
108.8	1.11704	0.0237855	-0.407594	0.000578483	0.0362227	-1.37037	1.89287	0.138951	0.630432	0.232822	-0.402928	0.255677	0.0872321	-0.123145	0.640748	0.0388381	0.0949221	-0.642704	-1.31745	-1.31457	-1.91456	-1.89875
109.28	1.1406	0.0808508	-0.40705	-0.0891213	0.0234182	-1.33187	1.86425	0.139753	0.631335	0.253564	-0.424789	0.280859	0.132456	-0.0979544	0.620025	0.0319739	0.104757	-0.636234	-1.29304	-1.28165	-1.89534	-1.88849
109.76	1.14172	0.141958	-0.406408	-0.173983	-0.00355121	-1.29487	1.83662	0.140943	0.622436	0.267909	-0.444649	0.302202	0.183076	-0.0752456	0.602134	0.0438004	0.116097	-0.625726	-1.2597	-1.24994	-1.8834	-1.87766
110.24	1.13326	0.195855	-0.399773	-0.240125	-0.0410031	-1.2569	1.81709	0.145405	0.605851	0.267306	-0.45993	0.326555	0.234917	-0.062199	0.58682	0.0682945	0.12473	-0.609685	-1.22016	-1.22093	-1.88008	-1.86291
110.72	1.12578	0.235142	-0.382203	-0.275225	-0.0817727	-1.21914	1.8118	0.153722	0.587147	0.248	-0.470392	0.359211	0.283458	-0.0624244	0.575236	0.0951157	0.126694	-0.5878	-1.1805	-1.19628	-1.88549	-1.84165
111.2	1.12451	0.264523	-0.350763	-0.27923	-0.117657	-1.18824	1.82531	0.164158	0.569366	0.214018	-0.482622	0.396067	0.324636	-0.0697244	0.566567	0.114055	0.120694	-0.558055	-1.14762	-1.17848	-1.89525	-1.8153
111.68	1.12262	0.285954	-0.313149	-0.258273	-0.145018	-1.17804	1.84959	0.173414	0.556275	0.176094	-0.502227	0.426205	0.356656	-0.0741145	0.558443	0.119505	0.107608	-0.521047	-1.12289	-1.1673	-1.90304	-1.78969
112.16	1.1166	0.298324	-0.2808	-0.231717	-0.167042	-1.20012	1.87278	0.178103	0.546763	0.149589	-0.531901	0.440433	0.381156	-0.0641147	0.548509	0.115281	0.0924968	-0.479474	-1.10387	-1.16012	-1.90589	-1.76898
112.64	1.11152	0.300166	-0.262991	-0.218824	-0.187314	-1.25524	1.8829	0.176815	0.54213	0.146019	-0.571831	0.438096	0.401116	-0.0390636	0.533814	0.108326	0.0787948	-0.436901	-1.08745	-1.15334	-1.90093	-1.75395
113.12	1.11152	0.289292	-0.257747	-0.233432	-0.208785	-1.32593	1.87698	0.171629	0.54171	0.16846	-0.620303	0.428405	0.419588	-0.0126543	0.511552	0.106151	0.0683088	-0.399911	-1.07031	-1.1441	-1.88899	-1.74168
113.6	1.12122	0.268165	-0.25863	-0.27012	-0.231517	-1.38279	1.85904	0.165637	0.544906	0.208704	-0.674344	0.416394	0.439068	-0.000617745	0.481181	0.119309	0.0595048	-0.372785	-1.05194	-1.12969	-1.87523	-1.72677
114.08	1.1374	0.242136	-0.256885	-0.315451	-0.253532	-1.39543	1.84084	0.162805	0.55171	0.251776	-0.738577	0.398082	0.460306	-0.0119756	0.44344	0.154435	0.0463156	-0.358519	-1.03199	-1.11058	-1.86567	-1.70776
114.56	1.14847	0.217335	-0.248849	-0.352061	-0.276004	-1.35535	1.83118	0.163098	0.564744	0.28755	-0.819108	0.363504	0.48253	-0.0405421	0.405332	0.213783	0.0262552	-0.3567	-1.0113	-1.08786	-1.86437	-1.68562
115.04	1.15214	0.194812	-0.23992	-0.370596	-0.302027	-1.27662	1.83349	0.163406	0.586427	0.31315	-0.9263	0.305287	0.502622	-0.0664687	0.371778	0.291383	-0.000928187	-0.363902	-0.989507	-1.06339	-1.87129	-1.66257
115.52	1.15278	0.175543	-0.231715	-0.373187	-0.337122	-1.19046	1.84074	0.1602	0.618315	0.334054	-1.06167	0.235352	0.517838	-0.0730863	0.351402	0.375513	-0.0321061	-0.375554	-0.970174	-1.03918	-1.8834	-1.63994
116	1.15566	0.157829	-0.222468	-0.363906	-0.380516	-1.13446	1.84534	0.151414	0.659202	0.358175	-1.207	0.172717	0.525108	-0.058571	0.345277	0.454066	-0.0580142	-0.385904	-0.956196	-1.01664	-1.8957	-1.61723
116.48	1.16796	0.142899	-0.206922	-0.346396	-0.425779	-1.12835	1.83966	0.138572	0.698298	0.382373	-1.32839	0.136692	0.523447	-0.0363515	0.351658	0.515475	-0.0725493	-0.390012	-0.949476	-0.996841	-1.90512	-1.59263
116.96	1.19008	0.130613	-0.180998	-0.323268	-0.463129	-1.17073	1.82419	0.125249	0.720027	0.395517	-1.38711	0.131123	0.514758	-0.0236595	0.361676	0.557009	-0.0747469	-0.385123	-0.949464	-0.982156	-1.91047	-1.56736
117.44	1.21984	0.121139	-0.144824	-0.29766	-0.487139	-1.24583	1.8058	0.114092	0.711782	0.383854	-1.35966	0.142149	0.501424	-0.0298377	0.367856	0.583846	-0.0685214	-0.370864	-0.950255	-0.973075	-1.91163	-1.54481
117.92	1.24642	0.111975	-0.108944	-0.271519	-0.497441	-1.3365	1.79344	0.107025	0.671035	0.342991	-1.25285	0.146579	0.486728	-0.0489847	0.362124	0.604284	-0.0619403	-0.351036	-0.945682	-0.96837	-1.90824	-1.5262
118.4	1.26481	0.103047	-0.0859636	-0.25202	-0.502983	-1.4316	1.78826	0.103249	0.607463	0.279605	-1.10846	0.130014	0.470994	-0.0608879	0.345051	0.625834	-0.059476	-0.330323	-0.931567	-0.964842	-1.90143	-1.51018
118.88	1.26618	0.0954787	-0.0840182	-0.246411	-0.515357	-1.52623	1.78846	0.102256	0.546493	0.211789	-0.974599	0.096307	0.453865	-0.050978	0.319983	0.650267	-0.0615628	-0.311115	-0.910614	-0.959954	-1.8946	-1.49468
119.36	1.24927	0.0931405	-0.103067	-0.259408	-0.539788	-1.61809	1.78663	0.103229	0.5135	0.155405	-0.881942	0.0585394	0.4355	-0.0158735	0.293191	0.675986	-0.066284	-0.293996	-0.888991	-0.952338	-1.89035	-1.47805
119.84	1.21292	0.0988178	-0.133889	-0.288192	-0.575663	-1.70725	1.77715	0.10563	0.525958	0.116685	-0.830807	0.0280805	0.417125	0.0323217	0.267125	0.697519	-0.068952	-0.274619	-0.872214	-0.944539	-1.89014	-1.46271
120.32	1.16769	0.113458	-0.165617	-0.33091	-0.612459	-1.7852	1.75788	0.106884	0.579104	0.0928028	-0.795169	0.00556484	0.403147	0.0764853	0.242678	0.707582	-0.0682286	-0.249719	-0.862807	-0.93963	-1.89064	-1.4521
120.8	1.12404	0.129569	-0.194271	-0.386284	-0.63832	-1.84942	1.73413	0.10479	0.64799	0.0765549	-0.751295	-0.0153708	0.396577	0.105184	0.216082	0.702755	-0.0663985	-0.217356	-0.857823	-0.941549	-1.88812	-1.4487
121.28	1.09227	0.143434	-0.218033	-0.4544	-0.645078	-1.90389	1.71441	0.0969979	0.700028	0.0665132	-0.685939	-0.0411703	0.397833	0.118341	0.186047	0.685196	-0.064923	-0.18096	-0.85393	-0.949234	-1.87704	-1.45065
121.76	1.06718	0.151991	-0.243098	-0.530841	-0.635287	-1.95506	1.70422	0.0841864	0.712587	0.0635265	-0.606938	-0.0676852	0.402299	0.123663	0.152035	0.662345	-0.063736	-0.148651	-0.849378	-0.958754	-1.85956	-1.4529
122.24	1.03806	0.153466	-0.272621	-0.60792	-0.617702	-2.00666	1.70294	0.0693879	0.682524	0.0722715	-0.524639	-0.0855792	0.405498	0.128228	0.119252	0.642491	-0.0600324	-0.125554	-0.844846	-0.9653	-1.84123	-1.45261
122.72	0.995662	0.151517	-0.308887	-0.671513	-0.607021	-2.05292	1.70025	0.0560666	0.62817	0.0900991	-0.441111	-0.0898114	0.403756	0.133935	0.0904452	0.628218	-0.0499716	-0.114782	-0.842825	-0.966623	-1.82777	-1.45005
123.2	0.945004	0.153741	-0.348099	-0.714321	-0.613741	-2.07965	1.68703	0.0466419	0.576896	0.1113	-0.355865	-0.0831102	0.396825	0.138548	0.0687892	0.615796	-0.0324382	-0.114507	-0.843204	-0.963552	-1.82394	-1.4485
123.68	0.904601	0.164814	-0.383823	-0.732094	-0.639729	-2.07543	1.65959	0.0392999	0.55457	0.126093	-0.265634	-0.0740387	0.386377	0.137028	0.0528148	0.600242	-0.0101037	-0.119587	-0.846804	-0.959264	-1.82709	-1.44814
124.16	0.898057	0.186904	-0.408983	-0.734742	-0.68021	-2.03747	1.62232	0.0298286	0.573231	0.128142	-0.181764	-0.0721002	0.374541	0.129091	0.0420179	0.576617	0.0109804	-0.124848	-0.850557	-0.955243	-1.83206	-1.44696
124.64	0.930924	0.216123	-0.418961	-0.731622	-0.725355	-1.97343	1.58689	0.015414	0.624599	0.116996	-0.120588	-0.0786569	0.362859	0.117505	0.0371848	0.542733	0.0251695	-0.126531	-0.853012	-0.948579	-1.83315	-1.43988
125.12	0.985387	0.244104	-0.412826	-0.740659	-0.764153	-1.89967	1.5645	-0.0043588	0.686763	0.0911157	-0.0930505	-0.0852035	0.353724	0.104075	0.0390927	0.508382	0.030439	-0.126221	-0.85436	-0.935257	-1.82777	-1.42423
125.6	1.03359	0.260375	-0.395019	-0.761581	-0.789042	-1.83028	1.5553	-0.0256029	0.736894	0.0537451	-0.0913743	-0.0818232	0.349629	0.0895518	0.0469421	0.47689	0.028251	-0.124382	-0.855394	-0.912821	-1.81575	-1.40268
126.08	1.05194	0.25911	-0.374293	-0.790471	-0.799555	-1.77289	1.55414	-0.0434623	0.766138	0.00752181	-0.0992486	-0.0632001	0.354098	0.0711038	0.0591906	0.449722	0.0227552	-0.124153	-0.856274	-0.883816	-1.79917	-1.37922
126.56	1.0331	0.24452	-0.359606	-0.815157	-0.803242	-1.72662	1.54987	-0.0555158	0.781016	-0.0430658	-0.0987316	-0.0328583	0.367639	0.0449094	0.0710348	0.42048	0.0193649	-0.127315	-0.857407	-0.855646	-1.77952	-1.35958
127.04	0.990862	0.221844	-0.3568	-0.82343	-0.806763	-1.68595	1.53831	-0.0623932	0.795257	-0.0892846	-0.0868578	-0.00145295	0.387565	0.0153174	0.0781051	0.382423	0.0203701	-0.133648	-0.85638	-0.833337	-1.75522	-1.34282
127.52	0.941031	0.199815	-0.363982	-0.815057	-0.815205	-1.6451	1.52585	-0.0656631	0.820403	-0.123443	-0.0725786	0.0202087	0.407629	-0.0121803	0.0774994	0.335757	0.0251561	-0.143476	-0.852049	-0.816574	-1.72575	-1.32479
128	0.895752	0.180056	-0.373112	-0.788867	-0.828223	-1.60274	1.52172	-0.0675798	0.858988	-0.140173	-0.0738232	0.0227531	0.420572	-0.0309605	0.0746401	0.288297	0.0314835	-0.155025	-0.842698	-0.803084	-1.69036	-1.30198
128.48	0.858876	0.160235	-0.374121	-0.759006	-0.840548	-1.56266	1.53573	-0.0680787	0.901539	-0.14065	-0.102136	0.00553042	0.424572	-0.0359875	0.0720254	0.251493	0.0356176	-0.168046	-0.827577	-0.784653	-1.65566	-1.27431
128.96	0.829516	0.136141	-0.361427	-0.736999	-0.845359	-1.53554	1.5665	-0.0642218	0.932335	-0.128611	-0.154192	-0.0255775	0.421959	-0.0281363	0.0732938	0.230782	0.0345645	-0.18178	-0.808228	-0.758625	-1.63062	-1.24897
129.44	0.809184	0.109834	-0.339377	-0.735304	-0.839958	-1.52756	1.60148	-0.0563422	0.93986	-0.105399	-0.223087	-0.0571041	0.418617	-0.0123886	0.0746731	0.222402	0.0264724	-0.196203	-0.786195	-0.728788	-1.61722	-1.2328
129.92	0.799211	0.0878082	-0.316107	-0.759206	-0.825326	-1.53751	1.63151	-0.0464019	0.922175	-0.0714826	-0.295698	-0.0787268	0.418293	0.00574736	0.0740687	0.212552	0.0147054	-0.208591	-0.765338	-0.700941	-1.61688	-1.22764
130.4	0.79545	0.0760901	-0.300695	-0.803555	-0.806401	-1.55707	1.64604	-0.0390794	0.888788	-0.0247045	-0.359369	-0.0862605	0.419384	0.0249031	0.0684982	0.193313	0.00403147	-0.216952	-0.74879	-0.679532	-1.62651	-1.22971
130.88	0.786392	0.0787719	-0.299903	-0.851659	-0.78845	-1.58165	1.59781	-0.0377406	0.854008	0.032309	-0.405557	-0.0823219	0.41843	0.041539	0.0584826	0.16086	4.37956e-05	-0.220193	-0.738115	-0.664781	-1.64087	-1.22901
131.36	0.764442	0.0918011	-0.311528	-0.890022	-0.774614	-1.60631	1.58248	-0.0410384	0.829922	0.0939522	-0.431447	-0.0776674	0.412213	0.0526976	0.0460979	0.121361	0.00479351	-0.217436	-0.731895	-0.653362	-1.65295	-1.21992
131.84	0.732489	0.107398	-0.332107	-0.909401	-0.766096	-1.6319	1.56116	-0.0445331	0.821104	0.149576	-0.439791	-0.0854972	0.400124	0.0523419	0.0347282	0.08292	0.0146551	-0.210211	-0.72933	-0.643748	-1.6618	-1.2003
132.32	0.708094	0.114583	-0.359395	-0.911902	-0.765069	-1.65833	1.53596	-0.0439552	0.827743	0.192128	-0.43273	-0.111468	0.385986	0.0346214	0.0247755	0.0485875	0.022319	-0.200375	-0.727449	-0.634299	-1.6632	-1.17553
132.8	0.710949	0.107752	-0.394066	-0.911192	-0.771107	-1.67781	1.50626	-0.0372162	0.844654	0.220178	-0.412207	-0.152541	0.375219	0.00067311	0.0164591	0.0147204	0.0186381	-0.188858	-0.726996	-0.625676	-1.66103	-1.15281
133.28	0.751015	0.0864765	-0.434359	-0.917928	-0.784301	-1.67142	1.46979	-0.0284436	0.869179	0.242465	-0.376887	-0.198033	0.371793	-0.0464104	0.00682352	-0.0212099	0.000852409	-0.173683	-0.727086	-0.617548	-1.65626	-1.13688
133.76	0.807978	0.0554077	-0.4768	-0.94082	-0.798961	-1.62812	1.4269	-0.0236782	0.894456	0.266835	-0.32155	-0.239497	0.374528	-0.0968997	-8.41171e-05	-0.0602574	-0.0263473	-0.152495	-0.728567	-0.607894	-1.65115	-1.12655
134.24	0.849466	0.0261494	-0.513615	-0.975738	-0.808838	-1.55064	1.38145	-0.0267547	0.918802	0.297776	-0.245826	-0.274745	0.380655	-0.141084	-0.00429172	-0.0967898	-0.0540374	-0.125124	-0.731608	-0.592697	-1.64687	-1.11754
134.72	0.84591	0.00954565	-0.538547	-1.01298	-0.806772	-1.46161	1.33657	-0.0362098	0.939061	0.332473	-0.167395	-0.307161	0.386609	-0.174754	-0.00302927	-0.126498	-0.075607	-0.0963232	-0.735607	-0.571829	-1.64083	-1.10526
135.2	0.787951	0.00916535	-0.550891	-1.04371	-0.792429	-1.39211	1.29465	-0.0465532	0.958631	0.362626	-0.111763	-0.340829	0.390751	-0.197597	0.00711867	-0.149368	-0.0911021	-0.0748254	-0.738228	-0.549757	-1.6343	-1.08955
135.68	0.696089	0.023959	-0.555011	-1.05776	-0.769631	-1.35654	1.25644	-0.0520931	0.979874	0.383506	-0.102343	-0.379876	0.393203	-0.210698	0.0248751	-0.169793	-0.105723	-0.0685363	-0.737289	-0.533068	-1.62551	-1.07244
136.16	0.602431	0.044066	-0.553931	-1.0555	-0.746378	-1.34907	1.22493	-0.0514907	1.00966	0.39671	-0.143031	-0.421257	0.395724	-0.21637	0.0510496	-0.19361	-0.124251	-0.0790513	-0.731149	-0.526009	-1.61397	-1.05756
136.64	0.535469	0.0591387	-0.549522	-1.03841	-0.729514	-1.34904	1.20061	-0.049133	1.05347	0.410466	-0.211468	-0.458171	0.397593	-0.214376	0.0854213	-0.222612	-0.145871	-0.102093	-0.71895	-0.526819	-1.59862	-1.04544
137.12	0.506342	0.0662661	-0.537834	-1.01413	-0.720141	-1.33464	1.1813	-0.0507326	1.11191	0.431458	-0.274419	-0.481725	0.398342	-0.205977	0.125895	-0.253926	-0.162814	-0.128822	-0.702023	-0.529791	-1.57904	-1.03291
137.6	0.505658	0.070558	-0.513055	-0.990291	-0.713029	-1.3012	1.16529	-0.059629	1.18014	0.462164	-0.305515	-0.48529	0.397717	-0.193353	0.166147	-0.281864	-0.166534	-0.151673	-0.683997	-0.53	-1.55567	-1.01549
138.08	0.522263	0.0785235	-0.472321	-0.973471	-0.701349	-1.25457	1.14682	-0.0751112	1.24467	0.494094	-0.299408	-0.469051	0.395052	-0.17848	0.204217	-0.303363	-0.152061	-0.169334	-0.6694	-0.526661	-1.53049	-0.99219
138.56	0.550456	0.0980254	-0.420404	-0.964069	-0.67947	-1.20268	1.12305	-0.0913456	1.29128	0.518335	-0.265799	-0.434801	0.39147	-0.166989	0.235467	-0.320867	-0.122759	-0.184323	-0.662952	-0.525752	-1.50615	-0.965667
139.04	0.592722	0.124331	-0.363015	-0.960618	-0.649625	-1.14792	1.09594	-0.102923	1.30975	0.528507	-0.222016	-0.388423	0.385815	-0.160725	0.25893	-0.338718	-0.0881808	-0.199542	-0.666372	-0.533073	-1.4882	-0.942339
139.52	0.650876	0.146127	-0.306097	-0.953124	-0.617932	-1.08505	1.0709	-0.109006	1.29562	0.527175	-0.177617	-0.339946	0.379133	-0.160718	0.275913	-0.35939	-0.0579331	-0.214972	-0.676583	-0.526764	-1.47805	-0.92501
140	0.718783	0.154173	-0.250682	-0.934677	-0.590612	-1.0138	1.05144	-0.112311	1.25533	0.524678	-0.128547	-0.297646	0.37138	-0.168651	0.288851	-0.377003	-0.0396108	-0.2291	-0.688527	-0.554929	-1.47379	-0.912706
140.48	0.781387	0.144387	-0.199934	-0.908116	-0.571156	-0.940472	1.03898	-0.119354	1.19665	0.533734	-0.0697765	-0.267608	0.364393	-0.1826	0.299247	-0.385585	-0.0368879	-0.24034	-0.697224	-0.584885	-1.47077	-0.899119
140.96	0.824589	0.126666	-0.153668	-0.88031	-0.559719	-0.876574	1.02723	-0.133853	1.12852	0.561253	-0.0032461	-0.251339	0.361	-0.200359	0.308601	-0.382257	-0.0491745	-0.248632	-0.700318	-0.610608	-1.46308	-0.879923
141.44	0.843113	0.118183	-0.113201	-0.863292	-0.554946	-0.828266	1.01252	-0.156466	1.05432	0.602092	0.0623969	-0.249327	0.364608	-0.215758	0.320954	-0.369308	-0.0722182	-0.256432	-0.697418	-0.628129	-1.44583	-0.852906
141.92	0.844079	0.131699	-0.0787512	-0.862153	-0.554749	-0.792844	0.989661	-0.182997	0.975865	0.643995	0.115087	-0.261297	0.377189	-0.223641	0.337986	-0.357891	-0.0993345	-0.264919	-0.690066	-0.637512	-1.41987	-0.822116
142.4	0.841402	0.167446	-0.0471302	-0.872653	-0.55841	-0.761484	0.963251	-0.209392	0.89573	0.671832	0.150157	-0.284366	0.396324	-0.222546	0.358468	-0.357801	-0.122064	-0.272515	-0.677488	-0.640673	-1.38917	-0.791597
142.88	0.845449	0.214352	-0.0117143	-0.878683	-0.562424	-0.730634	0.941054	-0.231615	0.820145	0.677095	0.1679	-0.309563	0.418095	-0.217686	0.377421	-0.370575	-0.134279	-0.276386	-0.659876	-0.639057	-1.36166	-0.765
143.36	0.85446	0.258882	0.0334971	-0.866022	-0.567679	-0.699512	0.927043	-0.250025	0.757399	0.661656	0.17732	-0.327849	0.438102	-0.216955	0.38987	-0.387734	-0.134975	-0.272384	-0.636205	-0.633613	-1.34027	-0.7431
143.84	0.85972	0.287984	0.0892495	-0.826099	-0.569018	-0.678351	0.917538	-0.264686	0.713137	0.636028	0.185997	-0.332053	0.454293	-0.226674	0.389508	-0.39847	-0.129291	-0.263709	-0.607915	-0.626748	-1.31953	-0.725634
144.32	0.85217	0.299951	0.146319	-0.763553	-0.566374	-0.670245	0.902854	-0.276464	0.682963	0.613216	0.199461	-0.31915	0.465354	-0.241324	0.3788	-0.397738	-0.124096	-0.254001	-0.57889	-0.61929	-1.29187	-0.712236
144.8	0.836601	0.301447	0.193627	-0.684493	-0.559028	-0.687063	0.875732	-0.285416	0.651378	0.598769	0.22156	-0.29526	0.472075	-0.245941	0.362117	-0.388732	-0.122165	-0.246805	-0.552872	-0.610259	-1.25243	-0.703034
145.28	0.829371	0.296168	0.224404	-0.594908	-0.55192	-0.726728	0.836822	-0.292013	0.600546	0.588877	0.257086	-0.271399	0.478543	-0.225974	0.347989	-0.380239	-0.119557	-0.241644	-0.531061	-0.597886	-1.20642	-0.697296
145.76	0.849214	0.290039	0.239077	-0.497227	-0.545691	-0.78178	0.796106	-0.297257	0.524876	0.574277	0.312706	-0.252825	0.488056	-0.178648	0.341577	-0.376317	-0.108042	-0.236159	-0.513479	-0.581101	-1.16427	-0.691674
146.24	0.906364	0.286401	0.247094	-0.390139	-0.541581	-0.840791	0.764754	-0.302892	0.430819	0.546536	0.38884	-0.237076	0.503008	-0.114301	0.337612	-0.375213	-0.0834459	-0.226566	-0.497779	-0.559798	-1.14126	-0.682563
146.72	0.992698	0.28495	0.25626	-0.27295	-0.540173	-0.884437	0.745487	-0.309532	0.339692	0.505513	0.481402	-0.219575	0.523097	-0.0546368	0.333826	-0.368414	-0.0503836	-0.213111	-0.481363	-0.537498	-1.14276	-0.669182
147.2	1.08649	0.288922	0.273121	-0.156036	-0.537574	-0.89195	0.731787	-0.315251	0.271778	0.459525	0.578468	-0.195485	0.544629	-0.016689	0.325181	-0.347255	-0.0177412	-0.19781	-0.466016	-0.517894	-1.16271	-0.654662
147.68	1.15905	0.301322	0.293067	-0.0504386	-0.532801	-0.850128	0.713836	-0.317317	0.23352	0.421566	0.673651	-0.166609	0.561845	-0.00344995	0.311482	-0.310768	0.00658122	-0.182735	-0.453564	-0.503364	-1.18587	-0.64374
148.16	1.19197	0.325151	0.309814	0.0374041	-0.525169	-0.766209	0.687401	-0.314561	0.222034	0.398716	0.763647	-0.143001	0.572167	-0.00870338	0.295374	-0.268092	0.0216036	-0.166994	-0.445261	-0.492233	-1.19743	-0.637947
148.64	1.18131	0.360923	0.319341	0.103027	-0.514305	-0.647604	0.655801	-0.307395	0.225305	0.390876	0.85043	-0.132084	0.576579	-0.0195735	0.281777	-0.230027	0.0327765	-0.148787	-0.469855	-0.48099	-1.19433	-0.633051
149.12	1.14885	0.404394	0.322602	0.148242	-0.498321	-0.510293	0.628908	-0.298556	0.236145	0.390607	0.934622	-0.137147	0.57958	-0.0295429	0.269916	-0.206868	0.0451125	-0.123603	-0.46073	-0.464796	-1.18315	-0.621465
149.6	1.1224	0.446826	0.325269	0.177193	-0.4738	-0.361204	0.614051	-0.290625	0.249658	0.390167	1.01536	-0.156193	0.584878	-0.0397576	0.255498	-0.198816	0.058203	-0.100932	-0.444917	-0.446964	-1.17738	-0.59924
150.08	1.12905	0.478731	0.330203	0.19117	-0.436862	-0.20114	0.609272	-0.283334	0.269603	0.389486	1.08498	-0.182883	0.591227	-0.0531851	0.237449	-0.202334	0.0670206	-0.0783946	-0.421332	-0.428416	-1.1823	-0.570058
150.56	1.17806	0.491519	0.336028	0.189208	-0.389608	-0.0346979	0.608527	-0.274385	0.296353	0.395503	1.13542	-0.211818	0.5931	-0.0710496	0.215598	-0.214851	0.0669599	-0.0570286	-0.3897	-0.413311	-1.19186	-0.543185
151.04	1.26084	0.481906	0.340881	0.170503	-0.339729	0.118786	0.608721	-0.261749	0.326567	0.418512	1.15719	-0.233757	0.583558	-0.0870663	0.196111	-0.230174	0.0594123	-0.03485	-0.353711	-0.40238	-1.19755	-0.528596
151.52	1.35513	0.45315	0.33936	0.140727	-0.29719	0.241415	0.616094	-0.2454	0.357771	0.462988	1.14621	-0.244728	0.561683	-0.0915913	0.183372	-0.246311	0.05274	-0.00855668	-0.319091	-0.393033	-1.19126	-0.52805
152	1.44066	0.415645	0.332078	0.107577	-0.272594	0.325481	0.636787	-0.227633	0.39174	0.522254	1.09651	-0.240258	0.536036	-0.0793574	0.182321	-0.259106	0.0539811	0.0247018	-0.286719	-0.379791	-1.17092	-0.53409
152.48	1.5085	0.380844	0.320868	0.0893844	-0.269097	0.380881	0.671527	-0.210096	0.436623	0.583832	1.01261	-0.22093	0.517343	-0.048745	0.189577	-0.264467	0.0637698	0.063068	-0.25796	-0.358967	-1.1421	-0.535538
152.96	1.55862	0.357859	0.311442	0.0957478	-0.283042	0.42359	0.711862	-0.19389	0.494557	0.633524	0.907423	-0.193441	0.511631	-0.00720701	0.197128	-0.263935	0.0744784	0.100626	-0.231799	-0.331797	-1.11179	-0.527411
153.44	1.59983	0.348209	0.311246	0.126773	-0.305281	0.473383	0.741449	-0.177541	0.564247	0.666012	0.801634	-0.169028	0.516878	0.0347781	0.201306	-0.260795	0.0778497	0.129984	-0.207111	-0.303661	-1.0884	-0.512866
153.92	1.63279	0.345491	0.324259	0.168804	-0.327528	0.529486	0.75262	-0.160658	0.633177	0.682388	0.718223	-0.158533	0.526385	0.0659063	0.200299	-0.262631	0.0700623	0.14661	-0.185658	-0.279092	-1.07404	-0.497941
154.4	1.65401	0.342136	0.350838	0.207719	-0.345508	0.58025	0.749304	-0.143246	0.688115	0.692344	0.669423	-0.164835	0.533187	0.0766717	0.198574	-0.275198	0.0550867	0.151532	-0.167626	-0.26131	-1.07017	-0.484963
154.88	1.65528	0.334703	0.385791	0.233676	-0.358081	0.611196	0.744811	-0.126682	0.721799	0.701815	0.661678	-0.185079	0.537372	0.064419	0.201382	-0.294619	0.0396364	0.148027	-0.152375	-0.247403	-1.07223	-0.471222
155.36	1.63508	0.320829	0.419905	0.250368	-0.367877	0.621371	0.755333	-0.112756	0.738488	0.708675	0.683528	-0.214803	0.543453	0.033704	0.211507	-0.316417	0.0252974	0.142501	-0.138211	-0.233914	-1.07828	-0.449598
155.84	1.59978	0.307161	0.44281	0.271584	-0.376305	0.62411	0.781317	-0.101794	0.747633	0.707625	0.724999	-0.246752	0.554895	-0.00469212	0.228364	-0.334053	0.0082261	0.139131	-0.121921	-0.216707	-1.08525	-0.416028
156.32	1.55827	0.298698	0.448563	0.309424	-0.383278	0.633784	0.810979	-0.0924091	0.758875	0.692735	0.774903	-0.277984	0.567893	-0.0382938	0.241517	-0.345136	-0.0175399	0.139007	-0.100014	-0.198158	-1.08906	-0.374363
156.8	1.52045	0.297895	0.435183	0.359317	-0.385091	0.651813	0.826859	-0.0842877	0.775076	0.668458	0.828014	-0.306707	0.575348	-0.0614672	0.238722	-0.352718	-0.0527635	0.139387	-0.0710502	-0.182507	-1.08817	-0.336144
157.28	1.4925	0.30442	0.406629	0.40221	-0.378128	0.663761	0.81876	-0.0773946	0.796235	0.64665	0.877962	-0.329154	0.571477	-0.0734589	0.212009	-0.362216	-0.0908228	0.13748	-0.0360327	-0.171782	-1.08315	-0.309483
157.76	1.47933	0.316121	0.367478	0.423385	-0.360839	0.652031	0.789604	-0.0732146	0.823418	0.640648	0.919049	-0.341246	0.559104	-0.08293	0.165655	-0.37559	-0.12069	0.132081	0.00124049	-0.163972	-1.07576	-0.29522
158.24	1.4877	0.331987	0.321227	0.418622	-0.336592	0.614874	0.750772	-0.0723986	0.855532	0.658058	0.942107	-0.338948	0.547489	-0.0979937	0.113636	-0.388536	-0.132994	0.127542	0.0374057	-0.153376	-1.06603	-0.288254
158.72	1.52258	0.350844	0.270401	0.40274	-0.312234	0.567306	0.712315	-0.0751537	0.895987	0.693413	0.945653	-0.322829	0.544588	-0.121318	0.0720329	-0.393315	-0.127169	0.130075	0.0690396	-0.135775	-1.05119	-0.278428
159.2	1.57646	0.372348	0.217968	0.399352	-0.294893	0.523089	0.677417	-0.0806803	0.941984	0.732297	0.937436	-0.298703	0.551277	-0.147391	0.0497415	-0.386012	-0.110939	0.145419	0.0958983	-0.112314	-1.02932	-0.260984
159.68	1.63661	0.393063	0.167423	0.427025	-0.289071	0.491535	0.646475	-0.0881428	0.985965	0.760972	0.937856	-0.274267	0.560054	-0.166583	0.0442334	-0.368039	-0.0939969	0.172261	0.120247	-0.0888539	-1.00052	-0.237117
160.16	1.68233	0.411465	0.125528	0.488668	-0.295877	0.465252	0.618029	-0.0953457	1.01736	0.770571	0.96162	-0.256453	0.559552	-0.170407	0.0444035	-0.347226	-0.0807395	0.203635	0.145061	-0.0727187	-0.972145	-0.212921
160.64	1.7	0.427753	0.0977105	0.567424	-0.311101	0.430454	0.595288	-0.100995	1.03052	0.760684	1.01481	-0.245958	0.545769	-0.157384	0.0388974	-0.332789	-0.0689918	0.231501	0.173198	-0.0680715	-0.950495	-0.194971
161.12	1.69117	0.445383	0.0825062	0.640656	-0.327433	0.384549	0.582843	-0.104291	1.02262	0.735982	1.08819	-0.233943	0.523178	-0.131185	0.0233473	-0.327045	-0.0520123	0.249583	0.204318	-0.0706754	-0.939333	-0.184776
161.6	1.66835	0.466211	0.07698	0.692402	-0.339687	0.340101	0.5843	-0.10545	1.00001	0.70169	1.15991	-0.21097	0.502648	-0.09853	0.00290676	-0.326847	-0.024194	0.258252	0.235949	-0.072482	-0.937219	-0.180566
162.08	1.64535	0.495785	0.0748155	0.720982	-0.343271	0.310639	0.595418	-0.105526	0.973114	0.664237	1.216	-0.169381	0.491998	-0.0659975	-0.0147445	-0.32404	0.0143173	0.259771	0.265466	-0.0644595	-0.937726	-0.177257
162.56	1.62415	0.526563	0.0723694	0.733553	-0.340076	0.308894	0.611591	-0.105457	0.951413	0.629957	1.25442	-0.111758	0.493639	-0.0364503	-0.0241728	-0.311927	0.0583576	0.256734	0.288555	-0.0446253	-0.932833	-0.172048
163.04	1.59604	0.552028	0.0681275	0.739659	-0.330916	0.323916	0.62734	-0.106072	0.941503	0.606681	1.28411	-0.0496287	0.501543	-0.010836	-0.0243439	-0.29006	0.100966	0.248007	0.304192	-0.0166861	-0.920895	-0.163726
163.52	1.54864	0.564644	0.063406	0.749104	-0.316957	0.347149	0.641513	-0.106241	0.944519	0.602126	1.32216	0.000137465	0.509719	0.0123763	-0.0167771	-0.258721	0.136373	0.231496	0.309077	0.0132535	-0.906951	-0.153797
164	1.47699	0.56323	0.0622337	0.762863	-0.298296	0.375631	0.657936	-0.104081	0.96419	0.616335	1.3711	0.0247434	0.514577	0.0347764	-0.00540822	-0.220762	0.161157	0.209083	0.304541	0.0410801	-0.895655	-0.144016
164.48	1.38887	0.553927	0.0680713	0.777802	-0.275312	0.425121	0.676788	-0.0984647	0.998716	0.643466	1.42459	0.0202426	0.517766	0.0592798	0.00721371	-0.177444	0.17515	0.187242	0.292266	0.0654988	-0.890715	-0.134377
164.96	1.29934	0.545158	0.0838668	0.79189	-0.24835	0.496937	0.694714	-0.0899293	1.04629	0.673534	1.46542	-0.00290781	0.523371	0.0817963	0.0198059	-0.1342	0.180547	0.173732	0.275872	0.0892925	-0.892637	-0.124193
165.44	1.21987	0.543856	0.109264	0.799432	-0.221559	0.60206	0.704157	-0.0814142	1.10239	0.696442	1.48332	-0.0333429	0.534677	0.0988831	0.0279943	-0.0973841	0.179963	0.175395	0.260617	0.114637	-0.898474	-0.113389
165.92	1.15525	0.54874	0.141794	0.794654	-0.19885	0.726612	0.700432	-0.0758163	1.17022	0.706432	1.48026	-0.0557839	0.552812	0.104906	0.0284264	-0.0798252	0.177696	0.189235	0.251229	0.140078	-0.905014	-0.102082
166.4	1.10478	0.555044	0.174599	0.776194	-0.185511	0.862263	0.681835	-0.0750818	1.2247	0.706183	1.47184	-0.0642499	0.577945	0.100335	0.0205937	-0.0849045	0.179683	0.206732	0.248774	0.162537	-0.913138	-0.0911225
166.88	1.06668	0.559161	0.200462	0.746371	-0.18161	1.00445	0.654009	-0.0781631	1.26544	0.700972	1.47245	-0.0578018	0.608121	0.0915329	0.00932756	-0.104233	0.19032	0.218133	0.251254	0.178898	-0.923312	-0.0815403
167.36	1.04283	0.557829	0.216901	0.711492	-0.18612	1.1637	0.626454	-0.0831779	1.28512	0.697552	1.48774	-0.0420427	0.641609	0.085714	0.00354498	-0.118538	0.210991	0.217681	0.255989	0.189387	-0.934035	-0.0727269
167.84	1.0369	0.552521	0.225644	0.678349	-0.197357	1.34487	0.604737	-0.0881678	1.27689	0.7004	1.50923	-0.0262225	0.673825	0.0892091	0.00586606	-0.107828	0.24057	0.206073	0.259599	0.19731	-0.942786	-0.0634736
168.32	1.04697	0.551813	0.232485	0.652128	-0.214763	1.53992	0.592174	-0.0918139	1.2409	0.708944	1.52938	-0.0163198	0.700991	0.101282	0.0151726	-0.0659273	0.276786	0.188058	0.26	0.207298	-0.947035	-0.0527433
168.8	1.07248	0.561813	0.24449	0.635216	-0.23577	1.72661	0.58649	-0.0937129	1.18652	0.718895	1.54611	-0.0149195	0.72068	0.11623	0.0254973	-0.00259942	0.316384	0.169352	0.257968	0.221678	-0.948493	-0.0407791
169.28	1.11099	0.586556	0.267856	0.62935	-0.260947	1.88225	0.587334	-0.0946653	1.12639	0.723644	1.5662	-0.018351	0.735623	0.129202	0.0337456	0.0592998	0.355701	0.155709	0.254767	0.237882	-0.950745	-0.0291034
169.76	1.16121	0.624932	0.303905	0.6384	-0.288616	1.99911	0.591183	-0.0931598	1.0774	0.718736	1.60061	-0.0216915	0.749801	0.142791	0.0438867	0.10078	0.389794	0.149916	0.251684	0.252072	-0.954343	-0.0203441
170.24	1.2237	0.672778	0.348179	0.666838	-0.314086	2.09709	0.595749	-0.0889718	1.04611	0.705224	1.64789	-0.0202234	0.76578	0.164072	0.0645232	0.115212	0.412806	0.154287	0.251249	0.261005	-0.960957	-0.0165221
170.72	1.29726	0.716764	0.395279	0.71467	-0.333567	2.19751	0.59914	-0.0824001	1.03	0.68972	1.69683	-0.0150204	0.781283	0.199585	0.101855	0.109469	0.420694	0.166664	0.255785	0.263689	-0.965375	-0.0175316
171.2	1.37488	0.750225	0.438802	0.775954	-0.344174	2.31277	0.60273	-0.0743265	1.02285	0.680794	1.73389	-0.00946196	0.791194	0.249385	0.151403	0.0971951	0.412131	0.183366	0.269788	0.263827	-0.962563	-0.0223242
171.68	1.44602	0.771808	0.477211	0.838285	-0.344835	2.42854	0.605269	-0.0667683	1.01635	0.685641	1.75862	-0.00934379	0.791761	0.303303	0.199757	0.0883135	0.391875	0.199596	0.292351	0.26495	-0.951527	-0.0286098
172.16	1.50425	0.7846	0.512265	0.88769	-0.339377	2.52035	0.606429	-0.0617283	1.00936	0.701621	1.78279	-0.0140627	0.78572	0.348812	0.232105	0.0838658	0.368118	0.212796	0.321837	0.270976	-0.935292	-0.0355982
172.64	1.54717	0.797213	0.548177	0.912146	-0.332474	2.56358	0.604925	-0.0610713	1.00455	0.718315	1.82615	-0.0180935	0.78209	0.378192	0.241048	0.0809359	0.348501	0.223353	0.353176	0.281095	-0.921869	-0.0422624
173.12	1.58177	0.814691	0.58894	0.91422	-0.326758	2.54682	0.602562	-0.064782	1.00496	0.72482	1.89408	-0.0130868	0.792676	0.392389	0.234342	0.0792031	0.337147	0.236108	0.382703	0.292854	-0.916762	-0.0485866
173.6	1.60778	0.832609	0.630602	0.90265	-0.322466	2.47678	0.597808	-0.0701792	1.00716	0.71369	1.97099	0.00649169	0.821734	0.397262	0.224035	0.0776662	0.334365	0.252802	0.408683	0.302327	-0.918239	-0.056468
174.08	1.62148	0.842021	0.660529	0.892867	-0.314261	2.36445	0.590167	-0.0739589	1.0009	0.687459	2.03056	0.037845	0.865643	0.398261	0.221525	0.0805058	0.337194	0.270954	0.432415	0.308282	-0.920746	-0.0644176
174.56	1.61207	0.827402	0.667828	0.89832	-0.300313	2.22802	0.579969	-0.0724562	0.979127	0.654027	2.053	0.0722987	0.913655	0.393279	0.227414	0.0884482	0.342347	0.28315	0.45673	0.310647	-0.919578	-0.0706086
175.04	1.5743	0.786419	0.649283	0.924308	-0.277636	2.08259	0.567516	-0.0640614	0.937009	0.620222	2.03845	0.0974271	0.955763	0.381903	0.236216	0.101234	0.348713	0.284261	0.483483	0.310266	-0.90893	-0.0731778
175.52	1.51025	0.725764	0.610112	0.965715	-0.248565	1.95763	0.552109	-0.0490716	0.890428	0.588665	2.0093	0.109137	0.987366	0.364368	0.243434	0.116434	0.354878	0.274212	0.511584	0.30849	-0.892173	-0.0696722
176	1.43031	0.662823	0.566953	1.01057	-0.217792	1.86736	0.535664	-0.0308085	0.858243	0.558514	1.98787	0.10702	1.01111	0.346159	0.25048	0.129593	0.359937	0.261791	0.538512	0.306909	-0.873176	-0.061699
176.48	1.34838	0.613819	0.535528	1.04611	-0.187322	1.80963	0.522148	-0.012527	0.851541	0.531537	1.98438	0.0998833	1.03085	0.333918	0.262898	0.156182	0.362208	0.255172	0.559744	0.306734	-0.856624	-0.0524025
176.96	1.27312	0.587618	0.521621	1.06799	-0.158118	1.77137	0.51361	0.00477775	0.868713	0.510135	1.98624	0.0918728	1.0484	0.3252	0.286547	0.162464	0.359143	0.260112	0.573565	0.308978	-0.843663	-0.0492308
177.44	1.2047	0.581071	0.518962	1.08071	-0.128601	1.73045	0.509387	0.0222317	0.89025	0.500193	1.97509	0.0845042	1.0622	0.310766	0.318816	0.168076	0.347503	0.276598	0.580264	0.310672	-0.832545	-0.0572303
177.92	1.14029	0.584923	0.517336	1.09587	-0.09573	1.68086	0.506008	0.041515	0.899705	0.503427	1.9458	0.074701	1.07005	0.27905	0.352255	0.176372	0.326644	0.297116	0.582003	0.310199	-0.820621	-0.0770371
178.4	1.08115	0.58822	0.510076	1.12539	-0.0591589	1.63587	0.500916	0.0626827	0.890897	0.513876	1.91199	0.0618642	1.07455	0.229155	0.380873	0.191156	0.296167	0.315172	0.583618	0.30421	-0.807069	-0.100087
178.88	1.03128	0.589225	0.498345	1.17209	-0.0199007	1.62014	0.49362	0.0824818	0.870909	0.523591	1.89954	0.0474131	1.07945	0.175468	0.406746	0.212772	0.259112	0.325219	0.588974	0.293094	-0.79051	-0.115265
179.36	0.998292	0.586556	0.489228	1.22828	0.0177459	1.64685	0.489973	0.0961092	0.856638	0.527007	1.92547	0.0354317	1.0903	0.141114	0.437735	0.239841	0.220939	0.326328	0.598213	0.280283	-0.771721	-0.114145
179.84	0.986783	0.580156	0.488762	1.28115	0.0512656	1.7064	0.495802	0.10062	0.859296	0.522851	1.98519	0.0283705	1.10683	0.139776	0.480808	0.267409	0.189193	0.319262	0.611017	0.272054	-0.749247	-0.0967332
180.32	0.993327	0.56972	0.498087	1.32086	0.0819841	1.76596	0.515001	0.0980208	0.878515	0.517326	2.05393	0.022667	1.12365	0.166198	0.532169	0.287816	0.171165	0.307596	0.626994	0.271957	-0.721812	-0.0722805
180.8	1.008	0.553853	0.509462	1.3425	0.11058	1.79503	0.547764	0.0926552	0.904764	0.518725	2.10129	0.0110446	1.13395	0.192607	0.580969	0.295188	0.168238	0.296489	0.644516	0.281431	-0.687831	-0.0535687
181.28	1.02424	0.529318	0.515993	1.35139	0.140493	1.78602	0.589157	0.0903397	0.925185	0.527725	2.1108	-0.00893573	1.13322	0.189418	0.61323	0.290238	0.17534	0.290617	0.663928	0.29654	-0.649679	-0.049589
181.76	1.04059	0.495629	0.515271	1.35066	0.168775	1.75643	0.630513	0.0933644	0.937874	0.543576	2.08114	-0.0373563	1.12156	0.141668	0.627294	0.282584	0.183687	0.294776	0.683585	0.311934	-0.612102	-0.0595466
182.24	1.06678	0.453158	0.509627	1.34364	0.189417	1.73816	0.66348	0.0977917	0.94766	0.563645	2.02119	-0.064306	1.10275	0.0609881	0.631502	0.282672	0.186625	0.307399	0.703501	0.325322	-0.579001	-0.0768908
182.72	1.11288	0.404194	0.501231	1.32532	0.195676	1.75299	0.68652	0.0976061	0.963794	0.587488	1.94878	-0.0802578	1.08098	-0.023546	0.638482	0.295438	0.18331	0.321745	0.721768	0.338227	-0.552584	-0.0942925
183.2	1.19107	0.355096	0.491843	1.29419	0.185558	1.79537	0.699351	0.0887971	0.989769	0.613281	1.87842	-0.0846545	1.057	-0.0827332	0.654231	0.316225	0.181911	0.331731	0.737837	0.352416	-0.532929	-0.10629
183.68	1.30058	0.314924	0.479533	1.25821	0.166593	1.84065	0.702798	0.072638	1.02206	0.637766	1.81794	-0.0842952	1.03017	-0.107265	0.671753	0.334489	0.191061	0.334092	0.753402	0.368212	-0.516839	-0.113886
184.16	1.43301	0.291321	0.462526	1.23269	0.150627	1.86539	0.698186	0.0539113	1.05148	0.653863	1.77755	-0.0856406	1.00061	-0.105828	0.679365	0.342397	0.215921	0.331957	0.771771	0.383157	-0.499648	-0.118482
184.64	1.57151	0.286746	0.442438	1.23772	0.148947	1.86416	0.685779	0.0388456	1.07323	0.651099	1.76365	-0.0944892	0.971714	-0.0993339	0.668052	0.339925	0.252435	0.334137	0.794593	0.391859	-0.481128	-0.119431
185.12	1.69751	0.293259	0.426053	1.28399	0.163695	1.84898	0.668571	0.0307798	1.08939	0.623903	1.77995	-0.106428	0.94696	-0.103366	0.639737	0.334669	0.290244	0.348511	0.822239	0.39376	-0.463445	-0.11617
185.6	1.79738	0.299386	0.415383	1.35851	0.187325	1.85312	0.648444	0.0289313	1.10869	0.576888	1.82122	-0.113076	0.928613	-0.119797	0.607406	0.332744	0.318878	0.375841	0.850731	0.390463	-0.449347	-0.106915
186.08	1.86592	0.293093	0.408681	1.44302	0.207601	1.89902	0.629545	0.0302585	1.14009	0.52137	1.87371	-0.108427	0.915212	-0.140204	0.586182	0.337659	0.334272	0.40997	0.874698	0.388243	-0.439143	-0.0931896
186.56	1.91054	0.272357	0.401143	1.51683	0.216096	1.97927	0.614961	0.0322754	1.18444	0.468836	1.92294	-0.0951373	0.903411	-0.155052	0.583156	0.343474	0.338811	0.440561	0.890099	0.392785	-0.431193	-0.078141
187.04	1.94123	0.235779	0.384266	1.56269	0.212947	2.06963	0.607045	0.0346579	1.23631	0.423483	1.95994	-0.0811188	0.889112	-0.160928	0.593677	0.339417	0.337975	0.461659	0.896394	0.407381	-0.423411	-0.064792
187.52	1.97555	0.19386	0.35728	1.57958	0.203947	2.14059	0.604465	0.0389233	1.27962	0.383119	1.97942	-0.0757927	0.873285	-0.160213	0.60319	0.320809	0.336492	0.472302	0.89764	0.42898	-0.416733	-0.0538331
188	2.02371	0.157008	0.326413	1.5824	0.198635	2.17724	0.607937	0.046331	1.3065	0.342688	1.98948	-0.0841403	0.860765	-0.158805	0.603403	0.288957	0.33429	0.476694	0.900358	0.453267	-0.413894	-0.0427102
188.48	2.09696	0.130807	0.306138	1.57869	0.202763	2.18709	0.619664	0.0571238	1.31491	0.298391	1.99657	-0.101083	0.855205	-0.163907	0.592574	0.250457	0.329609	0.480496	0.907607	0.477263	-0.414472	-0.029671
188.96	2.18991	0.117837	0.304635	1.57674	0.215147	2.18593	0.643316	0.0711763	1.30948	0.250559	1.99752	-0.116567	0.860961	-0.180097	0.574876	0.212782	0.322302	0.485493	0.91953	0.500746	-0.418551	-0.0151526
189.44	2.29123	0.11445	0.320846	1.57135	0.229834	2.19073	0.674101	0.0879534	1.29904	0.20412	1.98997	-0.118741	0.875067	-0.210344	0.556436	0.181371	0.313894	0.494516	0.934722	0.526795	-0.422423	-0.00269747
189.92	2.38219	0.11936	0.343154	1.55906	0.239417	2.20041	0.704187	0.106615	1.28903	0.164428	1.96848	-0.101165	0.890756	-0.25439	0.53851	0.155792	0.308298	0.507434	0.951809	0.557288	-0.422697	0.00439605
190.4	2.45277	0.130071	0.354396	1.53647	0.240578	2.20134	0.71979	0.126054	1.27956	0.133313	1.93296	-0.0653019	0.90324	-0.307437	0.51612	0.133222	0.307348	0.524444	0.970683	0.593812	-0.412866	0.00364582
190.88	2.49781	0.1467	0.344994	1.50598	0.233344	2.19288	0.70957	0.143416	1.26963	0.110704	1.89449	-0.0250404	0.910123	-0.362619	0.483313	0.112549	0.309816	0.544588	0.99293	0.632665	-0.39575	-0.00290984
191.36	2.5211	0.165713	0.318968	1.47805	0.223133	2.18297	0.675338	0.1566	1.2579	0.0946807	1.86423	0.00537429	0.91324	-0.410229	0.436677	0.0940949	0.312866	0.564906	1.02009	0.667681	-0.371306	-0.0116935
191.84	2.52648	0.1819	0.286561	1.46057	0.212882	2.18586	0.629934	0.163786	1.24888	0.0843068	1.84788	0.0153751	0.914255	-0.448251	0.381863	0.0804616	0.314081	0.581689	1.05095	0.693656	-0.342947	-0.0199514
192.32	2.50986	0.19188	0.258488	1.46383	0.209384	2.2098	0.589316	0.165654	1.24699	0.0778828	1.8371	0.00664734	0.913458	-0.479744	0.329189	0.072831	0.314958	0.592219	1.08001	0.70857	-0.319371	-0.0255247
192.8	2.46189	0.190067	0.241476	1.48732	0.2157	2.24799	0.565031	0.164741	1.25194	0.075835	1.81925	-0.00877977	0.908758	-0.511852	0.285648	0.0685222	0.319735	0.597528	1.1035	0.714427	-0.305707	-0.0283804
193.28	2.38063	0.176845	0.234095	1.52948	0.230305	2.28087	0.555233	0.16354	1.25893	0.0784247	1.77843	-0.0164423	0.897842	-0.5468	0.254575	0.0648615	0.332416	0.599928	1.12101	0.715479	-0.303277	-0.0285334
193.76	2.27817	0.152035	0.234377	1.5764	0.248923	2.29737	0.548147	0.164509	1.25557	0.0848065	1.71341	-0.00634368	0.880168	-0.577905	0.22832	0.0582958	0.352487	0.603103	1.1343	0.716702	-0.308545	-0.026596
194.24	2.17764	0.12015	0.241079	1.61475	0.266749	2.29112	0.537964	0.169049	1.23157	0.0942674	1.63531	0.0171176	0.859836	-0.590249	0.200555	0.0499276	0.374157	0.608391	1.14785	0.720108	-0.312968	-0.0226524
194.72	2.10455	0.087335	0.255451	1.63409	0.276812	2.27741	0.522605	0.179174	1.18241	0.106603	1.56179	0.0444085	0.843032	-0.572176	0.165209	0.0439662	0.388021	0.614659	1.1635	0.726758	-0.308676	-0.0183528
195.2	2.06528	0.0546721	0.276596	1.63721	0.276052	2.26242	0.513104	0.195352	1.11387	0.124163	1.50876	0.0664956	0.834183	-0.521756	0.124088	0.0453937	0.389221	0.618931	1.17813	0.735926	-0.292715	-0.0126393
195.68	2.04585	0.0225047	0.301439	1.63371	0.264638	2.2426	0.523377	0.216064	1.03778	0.143004	1.47988	0.080002	0.834917	-0.449516	0.0848086	0.0562418	0.377627	0.620528	1.18599	0.748944	-0.273602	-0.00487779
196.16	2.02636	-0.00844769	0.322923	1.63728	0.245795	2.20156	0.556542	0.23716	0.964066	0.162003	1.46695	0.0928282	0.842955	-0.374242	0.0543604	0.0745759	0.359988	0.618672	1.18214	0.767101	-0.260624	0.00585278
196.64	1.99493	-0.0351331	0.335982	1.64849	0.224838	2.12928	0.607279	0.252151	0.897261	0.176078	1.45929	0.109794	0.853738	-0.311401	0.0380883	0.0909791	0.343897	0.617115	1.16622	0.79192	-0.259062	0.0183967
197.12	1.96501	-0.0564518	0.343944	1.66439	0.211034	2.0365	0.66419	0.25638	0.837136	0.179441	1.4478	0.134539	0.861138	-0.265139	0.034144	0.101399	0.332901	0.617371	1.14376	0.820268	-0.267264	0.0308036
197.6	1.96437	-0.0693941	0.350541	1.67222	0.206129	1.95735	0.718018	0.249287	0.781896	0.1653	1.43291	0.159927	0.862379	-0.229786	0.0376471	0.105901	0.324586	0.621109	1.12164	0.84818	-0.277444	0.0402775
198.08	2.00797	-0.0773882	0.361341	1.66097	0.211778	1.92481	0.763344	0.235536	0.734665	0.13137	1.42511	0.177908	0.856077	-0.198936	0.0416297	0.10898	0.314	0.626905	1.10451	0.870957	-0.282057	0.0455829
198.56	2.08831	-0.08525	0.374249	1.63708	0.227133	1.94729	0.798876	0.220979	0.70047	0.0843008	1.4369	0.184055	0.847054	-0.16765	0.043765	0.116983	0.297222	0.632792	1.09414	0.888546	-0.277161	0.047922
199.04	2.16775	-0.093879	0.384492	1.60635	0.247602	2.00194	0.823933	0.208997	0.685985	0.0338976	1.4744	0.180364	0.841097	-0.136529	0.0426308	0.13374	0.274853	0.638752	1.08733	0.902651	-0.270475	0.0502428
199.52	2.20644	-0.105404	0.388653	1.58116	0.268212	2.0539	0.838065	0.197512	0.689273	-0.0105036	1.52971	0.172514	0.843356	-0.108631	0.0440886	0.155712	0.252065	0.646846	1.08221	0.917747	-0.262296	0.0538595
200	2.18908	-0.114906	0.392531	1.56803	0.287208	2.0746	0.844568	0.183231	0.704257	-0.0435424	1.58376	0.167499	0.852946	-0.083456	0.0539975	0.17604	0.234603	0.657448	1.07752	0.937174	-0.252931	0.0575778
200.48	2.12952	-0.118554	0.403323	1.57095	0.304205	2.06551	0.843949	0.163624	0.717277	-0.0688021	1.61699	0.167693	0.863379	-0.0563909	0.0736621	0.188663	0.225526	0.669933	1.07307	0.961843	-0.240005	0.0608539
200.96	2.06357	-0.116612	0.427726	1.58055	0.319035	2.05362	0.84274	0.140689	0.724895	-0.0915205	1.62682	0.173244	0.867178	-0.0210098	0.10028	0.192538	0.22513	0.680061	1.06806	0.989372	-0.217678	0.0651952
201.44	2.0132	-0.11503	0.459801	1.59328	0.328421	2.06451	0.842355	0.120088	0.72052	-0.115335	1.62039	0.183992	0.860929	0.024764	0.126599	0.194539	0.231432	0.682175	1.07084	1.02015	-0.188479	0.0727601
201.92	1.97992	-0.120642	0.487119	1.60486	0.329921	2.10855	0.842036	0.106867	0.707585	-0.137919	1.61904	0.201696	0.847858	0.0785014	0.143999	0.201439	0.242489	0.673694	1.05914	1.0525	-0.158329	0.0872549
202.4	1.94562	-0.133719	0.498616	1.60966	0.322653	2.17049	0.836061	0.102653	0.685097	-0.153827	1.63489	0.225916	0.834319	0.133622	0.153622	0.219485	0.255919	0.655976	1.04336	1.08374	-0.137664	0.106959
202.88	1.89419	-0.150191	0.491442	1.60223	0.309558	2.22501	0.819787	0.104462	0.653471	-0.161327	1.66084	0.258541	0.826265	0.181525	0.160029	0.249872	0.270431	0.63551	1.02435	1.11059	-0.130365	0.127832
203.36	1.82815	-0.163605	0.477231	1.57572	0.295466	2.25252	0.795703	0.107479	0.611381	-0.163008	1.67504	0.299957	0.822834	0.217667	0.172078	0.287635	0.284192	0.6183	1.00423	1.12949	-0.137127	0.144409
203.84	1.76878	-0.168963	0.468293	1.5286	0.283464	2.25524	0.768049	0.108923	0.560012	-0.16669	1.65542	0.349581	0.820039	0.23598	0.194177	0.325535	0.295059	0.610078	0.984068	1.14146	-0.152112	0.153846
204.32	1.73504	-0.167872	0.471689	1.46124	0.27267	2.24133	0.742574	0.107275	0.505249	-0.178141	1.59949	0.405933	0.812248	0.23236	0.223031	0.358964	0.303521	0.612589	0.964602	1.14851	-0.168111	0.15764
204.8	1.73278	-0.168272	0.483873	1.38601	0.264258	2.22051	0.722242	0.103823	0.456044	-0.194988	1.5248	0.465048	0.797432	0.20492	0.247745	0.387674	0.308086	0.624369	0.945912	1.15538	-0.180702	0.160246
205.28	1.74262	-0.170371	0.495785	1.30994	0.255636	2.18594	0.709006	0.0984014	0.419219	-0.210448	1.46145	0.518978	0.777698	0.15756	0.259608	0.412507	0.309916	0.643057	0.928523	1.1642	-0.188081	0.164083
205.76	1.74185	-0.175613	0.500377	1.24284	0.247901	2.14177	0.699336	0.0894595	0.398073	-0.216004	1.43124	0.561036	0.754295	0.102086	0.255171	0.435579	0.308235	0.665912	0.913153	1.17368	-0.194271	0.168261
206.24	1.71431	-0.183149	0.496357	1.19194	0.240784	2.10376	0.690976	0.0756982	0.393336	-0.209252	1.4342	0.586444	0.727871	0.054891	0.23834	0.457176	0.302188	0.691304	0.89818	1.17993	-0.200785	0.170402
206.72	1.66907	-0.191287	0.488694	1.15682	0.236753	2.09842	0.681191	0.0576389	0.396834	-0.196044	1.44927	0.597964	0.697152	0.0322999	0.217973	0.475278	0.29138	0.71707	0.881979	1.18145	-0.210969	0.168825
207.2	1.62234	-0.202285	0.485809	1.12919	0.234911	2.14776	0.67097	0.0382523	0.405955	-0.186754	1.4472	0.604567	0.659835	0.0386111	0.198992	0.484667	0.273927	0.740656	0.862241	1.17986	-0.222901	0.165808
207.68	1.58735	-0.216438	0.491724	1.09353	0.236954	2.24832	0.66084	0.0231899	0.414333	-0.186646	1.41242	0.614199	0.619623	0.0660655	0.179533	0.4817	0.249252	0.759121	0.839487	1.17833	-0.234607	0.164527
208.16	1.56567	-0.237033	0.507755	1.0364	0.248526	2.37033	0.653061	0.016757	0.419366	-0.196649	1.34758	0.631425	0.583101	0.0975084	0.155647	0.468317	0.21597	0.771371	0.81853	1.18052	-0.244292	0.165712
208.64	1.54529	-0.260327	0.536009	0.954984	0.26998	2.47128	0.652094	0.0200975	0.423332	-0.210452	1.27255	0.652817	0.55532	0.119412	0.119229	0.450644	0.175356	0.775737	0.803686	1.1835	-0.251427	0.168511
209.12	1.51621	-0.280258	0.572911	0.864448	0.297575	2.53106	0.659048	0.0291682	0.432393	-0.220092	1.21016	0.670823	0.538251	0.127314	0.0738735	0.43796	0.130095	0.772458	0.796999	1.18253	-0.258261	0.168783
209.6	1.47664	-0.298246	0.613009	0.792357	0.323502	2.55865	0.670771	0.0382015	0.452546	-0.219124	1.17172	0.677936	0.529252	0.126238	0.0214635	0.435835	0.085381	0.763433	0.795958	1.17534	-0.26425	0.164741
210.08	1.43419	-0.31581	0.645017	0.758123	0.340521	2.58998	0.684867	0.0420212	0.488488	-0.205831	1.1539	0.673303	0.526686	0.125654	-0.0288657	0.444251	0.0464143	0.749518	0.795514	1.16229	-0.270364	0.157841
210.56	1.39529	-0.334888	0.657658	0.767275	0.343877	2.65142	0.697875	0.0412424	0.533898	-0.182647	1.14102	0.663473	0.529871	0.130089	-0.0753856	0.453689	0.0173031	0.734285	0.791217	1.14743	-0.270764	0.152858
211.04	1.36233	-0.353873	0.644419	0.802431	0.336383	2.74189	0.707705	0.0417607	0.572001	-0.155824	1.12563	0.657429	0.540096	0.135435	-0.117223	0.455755	-0.000161862	0.721028	0.784069	1.13647	-0.261037	0.153342
211.52	1.33412	-0.370698	0.611052	0.833967	0.323754	2.83148	0.714671	0.0514779	0.587348	-0.132091	1.1105	0.666017	0.557734	0.135262	-0.155398	0.443951	-0.0081708	0.712014	0.778915	1.13037	-0.239526	0.157769
212	1.31127	-0.379547	0.570603	0.848986	0.311703	2.8744	0.720689	0.0741096	0.573294	-0.114048	1.10814	0.69319	0.578947	0.127494	-0.188266	0.419515	-0.0111305	0.708907	0.781045	1.12712	-0.211368	0.162658
212.48	1.29595	-0.376931	0.541346	0.853793	0.302122	2.85576	0.723903	0.106715	0.539174	-0.10002	1.13418	0.733011	0.594963	0.115136	-0.213949	0.387475	-0.0140716	0.708307	0.790735	1.12552	-0.184923	0.163896
212.96	1.29004	-0.357937	0.52917	0.865739	0.293672	2.79002	0.723613	0.141408	0.503407	-0.0829038	1.20089	0.777209	0.59962	0.107127	-0.231348	0.353316	-0.0189834	0.704312	0.804703	1.12448	-0.167606	0.160273
213.44	1.28915	-0.324637	0.532214	0.902529	0.285982	2.72294	0.717445	0.169758	0.479021	-0.051493	1.29884	0.814941	0.59145	0.106392	-0.239447	0.321937	-0.025505	0.692049	0.816873	1.12342	-0.160718	0.153496
213.92	1.2816	-0.281915	0.539433	0.967037	0.278945	2.69243	0.704179	0.188061	0.46933	0.00106175	1.41193	0.838911	0.576571	0.112268	-0.240117	0.292986	-0.0297692	0.671886	0.822417	1.12327	-0.158415	0.147165
214.4	1.25467	-0.235519	0.541127	1.04394	0.275982	2.70866	0.684322	0.198709	0.461902	0.0735999	1.51951	0.84966	0.563053	0.118551	-0.23501	0.264558	-0.0272296	0.647613	0.819439	1.12467	-0.149457	0.142873
214.88	1.2013	-0.193206	0.535312	1.11623	0.279924	2.74818	0.659516	0.207362	0.443822	0.157348	1.60599	0.850902	0.558694	0.122812	-0.227355	0.235674	-0.0159972	0.62582	0.811012	1.12758	-0.126545	0.140342
215.36	1.12675	-0.162046	0.527438	1.18036	0.290174	2.76617	0.630749	0.217196	0.410783	0.238529	1.65976	0.8477	0.564097	0.125229	-0.220603	0.203224	0.000307464	0.607563	0.800105	1.1317	-0.0902244	0.138113
215.84	1.04424	-0.146959	0.523048	1.23909	0.304826	2.72894	0.599687	0.228184	0.369009	0.309418	1.68545	0.844848	0.576291	0.129469	-0.218367	0.166324	0.0139455	0.589405	0.786558	1.13673	-0.046353	0.133805
216.32	0.968791	-0.14629	0.525396	1.2971	0.324254	2.63932	0.564825	0.235796	0.326436	0.364853	1.6877	0.842662	0.590032	0.137448	-0.221103	0.120339	0.0179403	0.566097	0.771383	1.14241	-0.0048978	0.126454
216.8	0.903148	-0.155712	0.53508	1.34908	0.347441	2.53412	0.525426	0.238851	0.288963	0.430037	1.67738	0.837545	0.600663	0.142938	-0.227791	0.0672976	0.0111771	0.535542	0.75592	1.14937	0.0285727	0.116185
217.28	0.845384	-0.172604	0.551334	1.38286	0.371397	2.46562	0.481482	0.238709	0.257573	0.454919	1.66428	0.826691	0.607421	0.14149	-0.233042	0.00960662	-0.00104214	0.4993	0.74327	1.15797	0.0535003	0.104284
217.76	0.784456	-0.192626	0.57598	1.38746	0.391027	2.46528	0.432235	0.238887	0.230956	0.468346	1.65456	0.808813	0.609715	0.130256	-0.231547	-0.0450765	-0.00980493	0.463774	0.736462	1.16841	0.0715509	0.0936956
218.24	0.715927	-0.21395	0.607418	1.36921	0.402676	2.52288	0.383122	0.242011	0.212135	0.473047	1.64336	0.78729	0.608201	0.114039	-0.220721	-0.0896349	-0.0095262	0.432684	0.735156	1.17897	0.0894471	0.0870314
218.72	0.643923	-0.231817	0.641974	1.34424	0.404959	2.59584	0.340298	0.246675	0.207074	0.472979	1.62151	0.768851	0.603434	0.100626	-0.200885	-0.122609	-0.0028688	0.406992	0.736442	1.18771	0.109192	0.0858319
219.2	0.576713	-0.24362	0.668814	1.33274	0.399534	2.63035	0.305879	0.248633	0.218096	0.476307	1.57911	0.761187	0.596856	0.0975488	-0.177074	-0.145018	0.00285151	0.383032	0.734493	1.19209	0.129737	0.0883985
219.68	0.525788	-0.244666	0.678539	1.33694	0.390919	2.60592	0.279374	0.244222	0.2422	0.492942	1.51086	0.769705	0.588374	0.104526	-0.153122	-0.161264	0.000990687	0.358688	0.723858	1.18981	0.152228	0.0909563
220.16	0.492812	-0.236701	0.667272	1.34695	0.384524	2.54014	0.257076	0.232098	0.268202	0.525438	1.42508	0.792536	0.580563	0.117292	-0.130741	-0.175654	-0.0070744	0.335604	0.70609	1.18087	0.172138	0.0906736
220.64	0.471999	-0.223935	0.644403	1.34553	0.381849	2.47517	0.233638	0.214972	0.288978	0.572624	1.33443	0.825075	0.57436	0.129954	-0.112314	-0.192963	-0.0123672	0.321083	0.684743	1.1679	0.191891	0.0871835
221.12	0.45284	-0.212438	0.625072	1.32526	0.382231	2.44732	0.208282	0.195893	0.303356	0.623374	1.2523	0.859114	0.570248	0.141572	-0.096698	-0.213875	-0.005129	0.318859	0.66551	1.15743	0.208086	0.0848391
221.6	0.421476	-0.205679	0.621035	1.29528	0.384838	2.46818	0.183746	0.176813	0.320603	0.667061	1.18418	0.887255	0.568165	0.152398	-0.0854321	-0.242399	0.0162743	0.328106	0.651564	1.15262	0.221095	0.0883972
222.08	0.375196	-0.203172	0.634976	1.26336	0.39186	2.51841	0.167335	0.157072	0.345622	0.69447	1.12467	0.906968	0.564938	0.166151	-0.0792449	-0.28031	0.0419768	0.340307	0.642831	1.15603	0.229008	0.0992458
222.56	0.320911	-0.200665	0.659438	1.23404	0.408939	2.56813	0.161307	0.135334	0.375818	0.706325	1.06424	0.920486	0.55802	0.181964	-0.078201	-0.325458	0.0580394	0.347087	0.636556	1.16498	0.234355	0.114293
223.04	0.271885	-0.1935	0.681328	1.19973	0.438162	2.59778	0.166201	0.111887	0.398421	0.705718	0.994173	0.932737	0.547397	0.193686	-0.0795307	-0.369417	0.0548615	0.345001	0.630464	1.17182	0.236282	0.128536
223.52	0.239253	-0.179741	0.692585	1.15	0.480876	2.61641	0.173452	0.089188	0.400598	0.696909	0.915817	0.945469	0.533387	0.195422	-0.0825049	-0.400591	0.0339802	0.339189	0.622921	1.17099	0.238513	0.137527
224	0.224198	-0.16064	0.696372	1.08185	0.525843	2.63877	0.17508	0.0699502	0.382331	0.684721	0.836171	0.958294	0.520178	0.181559	-0.0854153	-0.410478	0.00635062	0.337484	0.616081	1.15975	0.242297	0.141709
224.48	0.221742	-0.141335	0.699744	1.00902	0.562404	2.67534	0.168477	0.0561557	0.353386	0.67191	0.765208	0.966885	0.513253	0.154619	-0.0900531	-0.400584	-0.0150541	0.34458	0.611875	1.14151	0.247876	0.144131
224.96	0.219437	-0.122723	0.707652	0.955827	0.58048	2.72406	0.158433	0.0471891	0.332687	0.664688	0.706762	0.96776	0.516601	0.121454	-0.0986925	-0.381082	-0.0212965	0.359816	0.612141	1.12115	0.254432	0.145523
225.44	0.21141	-0.107824	0.717513	0.940153	0.577973	2.77466	0.154981	0.0408789	0.333175	0.668329	0.664808	0.958825	0.531623	0.0923495	-0.112596	-0.368236	-0.0139656	0.377835	0.616365	1.10479	0.258663	0.145549
225.92	0.200004	-0.0958646	0.72081	0.957046	0.555511	2.81941	0.166331	0.0356007	0.352823	0.687228	0.639696	0.940437	0.554463	0.0771992	-0.128737	-0.372119	-0.00100577	0.392736	0.620218	1.09411	0.260368	0.142087
226.4	0.193784	-0.0883202	0.716468	0.988648	0.521807	2.85987	0.193721	0.0302145	0.382458	0.718456	0.627209	0.914376	0.579132	0.0812899	-0.142195	-0.391907	0.00943637	0.403024	0.621165	1.09006	0.256969	0.133079
226.88	0.196496	-0.0863943	0.706966	1.01483	0.485602	2.90187	0.229911	0.0254952	0.40952	0.753405	0.624071	0.881922	0.599316	0.103104	-0.1488	-0.418663	0.0147372	0.40881	0.617356	1.08971	0.249671	0.120571
227.36	0.208875	-0.0913818	0.701466	1.02722	0.451632	2.95264	0.260827	0.0227114	0.428973	0.781023	0.620696	0.844344	0.612161	0.136917	-0.147715	-0.443235	0.0179974	0.409865	0.608814	1.08824	0.243434	0.110716
227.84	0.222863	-0.100758	0.710402	1.03677	0.423478	3.00862	0.277997	0.0210043	0.441191	0.79481	0.603854	0.802439	0.617754	0.175169	-0.140423	-0.462005	0.0246798	0.405878	0.598297	1.08186	0.239823	0.107475
228.32	0.229343	-0.112851	0.735304	1.06182	0.397256	3.05779	0.281155	0.0195041	0.454683	0.793572	0.56152	0.758906	0.619861	0.21411	-0.130017	-0.476797	0.0378025	0.394905	0.58788	1.06861	0.2392	0.11258
228.8	0.222789	-0.124672	0.76922	1.11408	0.370608	3.09188	0.275589	0.0155312	0.473132	0.784632	0.489973	0.717842	0.621255	0.25446	-0.116473	-0.492871	0.056793	0.37862	0.577983	1.05145	0.237338	0.122828
229.28	0.202761	-0.135912	0.800204	1.18162	0.340144	3.10931	0.267382	0.00780644	0.491942	0.777591	0.391622	0.680068	0.621416	0.301537	-0.0973743	-0.511825	0.0777953	0.359018	0.568464	1.03582	0.228932	0.132571
229.76	0.172749	-0.141901	0.819919	1.23613	0.305793	3.11549	0.256196	-0.00332262	0.505553	0.779315	0.278289	0.644691	0.617373	0.359999	-0.0683883	-0.532713	0.0958638	0.340938	0.55746	1.02688	0.211007	0.13783
230.24	0.135978	-0.140842	0.825412	1.2557	0.26628	3.11784	0.238165	-0.016012	0.510466	0.791568	0.162654	0.605939	0.60792	0.425648	-0.0310744	-0.554115	0.107708	0.327969	0.546482	1.02358	0.183928	0.137778
230.72	0.0894679	-0.125642	0.817336	1.23437	0.227323	3.11907	0.211299	-0.026672	0.51234	0.812163	0.0571605	0.561583	0.592858	0.489682	0.00804279	-0.575219	0.115223	0.320925	0.539595	1.02134	0.154941	0.133532
231.2	0.0308402	-0.0958844	0.798754	1.19486	0.194526	3.11276	0.179279	-0.0314808	0.520386	0.836828	-0.0274952	0.51279	0.575149	0.540353	0.0369601	-0.5954	0.120279	0.32248	0.539066	1.01165	0.132856	0.126899
231.68	-0.034352	-0.052797	0.774046	1.16687	0.17169	3.10269	0.150591	-0.0281207	0.5387	0.861599	-0.0864114	0.466481	0.559362	0.56924	0.0491915	-0.615309	0.126231	0.334249	0.54568	0.991695	0.124287	0.119841
232.16	-0.0904324	-0.0031585	0.746871	1.18063	0.158046	3.08572	0.131912	-0.0170295	0.565692	0.882565	-0.122766	0.433039	0.547461	0.578127	0.0444169	-0.6321	0.132344	0.356001	0.557167	0.964831	0.130892	0.113056
232.64	-0.120011	0.0438144	0.722232	1.23765	0.149863	3.06231	0.124178	-0.00269866	0.590635	0.89837	-0.143741	0.420529	0.538791	0.575567	0.0316626	-0.643242	0.137253	0.384185	0.569625	0.938728	0.149182	0.106007
233.12	-0.110078	0.0819197	0.705815	1.32141	0.1414	3.03275	0.124562	0.00918983	0.603032	0.907312	-0.160806	0.427995	0.532203	0.569791	0.0244473	-0.647551	0.138085	0.412241	0.57906	0.92006	0.174167	0.0989106
233.6	-0.0634677	0.106904	0.700053	1.40777	0.126348	2.99637	0.131315	0.0130923	0.599373	0.907579	-0.182656	0.448702	0.527053	0.564372	0.034849	-0.647387	0.134532	0.431467	0.584434	0.910972	0.200362	0.0922241
234.08	-9.23375e-06	0.122539	0.703657	1.47566	0.106235	2.94803	0.144937	0.00800068	0.585746	0.898721	-0.210929	0.468122	0.526768	0.555922	0.0630573	-0.647066	0.129949	0.43861	0.585534	0.907004	0.225206	0.0857636
234.56	0.0577562	0.135406	0.712202	1.52268	0.0831419	2.88067	0.164917	-0.00262815	0.57526	0.87985	-0.240816	0.476766	0.534508	0.537409	0.103014	-0.650868	0.128257	0.434544	0.582246	0.903114	0.250146	0.0820136
235.04	0.0947631	0.149145	0.720596	1.56196	0.0643206	2.78708	0.18204	-0.0131363	0.577597	0.853363	-0.265026	0.472219	0.552215	0.505876	0.141447	-0.66066	0.132173	0.424674	0.575101	0.896376	0.276704	0.0814423
235.52	0.108871	0.163568	0.725642	1.60468	0.0556209	2.66659	0.175232	-0.0191799	0.594219	0.826378	-0.285701	0.458064	0.577458	0.467318	0.170672	-0.675309	0.141009	0.415872	0.56573	0.887467	0.305322	0.0850445
236	0.109536	0.177971	0.72977	1.65905	0.0579719	2.52374	0.137297	-0.0216613	0.615842	0.806818	-0.310013	0.44155	0.602651	0.433342	0.188194	-0.69573	0.151215	0.411998	0.556813	0.87929	0.336741	0.0921544
236.48	0.100039	0.19193	0.735229	1.72396	0.0692961	2.37152	0.0709761	-0.0248812	0.632226	0.801282	-0.343438	0.430261	0.620539	0.415906	0.19895	-0.720648	0.158593	0.413029	0.552903	0.873301	0.37001	0.100576
236.96	0.0814205	0.207337	0.740118	1.7932	0.0860328	2.22834	0.00758075	-0.0330308	0.633008	0.810515	-0.38874	0.427905	0.627764	0.419361	0.215187	-0.750473	0.160577	0.41922	0.556043	0.868644	0.403069	0.10856
237.44	0.0444433	0.228908	0.740243	1.85901	0.102862	2.10566	-0.0188933	-0.0460239	0.615003	0.825609	-0.433894	0.43495	0.624739	0.43935	0.246337	-0.782277	0.1582	0.430511	0.563944	0.864527	0.432547	0.114967
237.92	-0.0181605	0.255648	0.727318	1.91644	0.115759	2.00394	0.00739769	-0.0589836	0.5826	0.838693	-0.466888	0.450105	0.616305	0.466792	0.295668	-0.812056	0.153473	0.449424	0.57229	0.861603	0.456362	0.119478
238.4	-0.10563	0.282723	0.69766	1.96107	0.124128	1.91172	0.0677745	-0.0657993	0.53986	0.840895	-0.48166	0.469348	0.606728	0.493174	0.357591	-0.836098	0.146011	0.474351	0.576512	0.861338	0.472576	0.123111
238.88	-0.201836	0.304433	0.655197	1.98728	0.126519	1.81357	0.11726	-0.0617744	0.496416	0.832419	-0.477842	0.485098	0.598776	0.51238	0.419445	-0.853456	0.133176	0.502844	0.577376	0.863554	0.482871	0.126576
239.36	-0.287147	0.313963	0.612888	1.98881	0.123762	1.70476	0.117053	-0.0482956	0.457467	0.818645	-0.457877	0.486511	0.591991	0.520559	0.469761	-0.863427	0.111481	0.528959	0.579371	0.867255	0.492534	0.129607
239.84	-0.346496	0.314802	0.584888	1.95919	0.119104	1.59245	0.0599557	-0.0312965	0.428887	0.805396	-0.426477	0.467331	0.586432	0.515473	0.502502	-0.868983	0.0801659	0.548047	0.588804	0.870901	0.504972	0.132736
240.32	-0.372794	0.313635	0.583793	1.90009	0.118675	1.49202	-0.0257866	-0.0158578	0.419969	0.79364	-0.384869	0.428444	0.582188	0.494715	0.521444	-0.868504	0.0443976	0.559964	0.610316	0.873047	0.520337	0.135987
240.8	-0.371155	0.320895	0.610464	1.81604	0.130692	1.40336	-0.0978806	-0.00421314	0.435057	0.779203	-0.331416	0.383912	0.580169	0.460473	0.536526	-0.859279	0.0126246	0.567473	0.639716	0.875997	0.534671	0.140118
241.28	-0.353581	0.337234	0.656681	1.72605	0.16027	1.32094	-0.130561	0.00471993	0.476951	0.756936	-0.264405	0.349396	0.581917	0.416231	0.557566	-0.840734	-0.00756453	0.573426	0.670549	0.882737	0.540418	0.146126
241.76	-0.324966	0.359027	0.705676	1.65116	0.206802	1.23476	-0.130604	0.0139755	0.541178	0.720329	-0.195581	0.336579	0.588964	0.368285	0.590277	-0.810376	-0.0132042	0.578071	0.694672	0.893273	0.534324	0.15517
242.24	-0.286177	0.379825	0.742804	1.60298	0.259935	1.14839	-0.123341	0.0255274	0.619173	0.670529	-0.134418	0.341988	0.600331	0.317485	0.63535	-0.773004	-0.00663863	0.578005	0.708799	0.905734	0.517531	0.166438
242.72	-0.231391	0.396114	0.76143	1.58021	0.308398	1.07777	-0.129155	0.03898	0.694212	0.610546	-0.092205	0.350588	0.615425	0.261282	0.68807	-0.731498	0.00482643	0.571031	0.712545	0.914153	0.498287	0.180107
243.2	-0.152175	0.408686	0.764106	1.57012	0.34432	1.04388	-0.150043	0.0513106	0.753419	0.548669	-0.0789853	0.346156	0.632646	0.195192	0.74445	-0.692123	0.0280082	0.557659	0.709243	0.916425	0.484651	0.195161
243.68	-0.0453247	0.424823	0.761501	1.55588	0.366234	1.05361	-0.174088	0.0612415	0.791438	0.493391	-0.0947491	0.323516	0.648934	0.119683	0.804354	-0.658664	0.0363532	0.541815	0.702741	0.911845	0.479512	0.211073
244.16	0.0763577	0.446463	0.757653	1.52287	0.380845	1.09603	-0.189147	0.0680295	0.810977	0.451899	-0.136313	0.289245	0.663272	0.0444838	0.867726	-0.629416	0.0419347	0.528481	0.693287	0.90215	0.480748	0.227001
244.64	0.19777	0.471832	0.751863	1.47288	0.394884	1.15087	-0.196077	0.071643	0.824063	0.428151	-0.193577	0.258768	0.674296	-0.0149626	0.93306	-0.605947	0.0464913	0.521325	0.682188	0.89061	0.483269	0.243958
245.12	0.299758	0.496254	0.736837	1.41867	0.407677	1.20474	-0.201999	0.0717041	0.842016	0.422165	-0.253662	0.243268	0.682929	-0.0489575	0.996715	-0.587862	0.0491303	0.519043	0.668859	0.876954	0.483393	0.262265
245.6	0.378616	0.51493	0.705158	1.38053	0.414624	1.25954	-0.217873	0.0673608	0.876919	0.429706	-0.309458	0.244375	0.691237	-0.0585811	1.05286	-0.578297	0.0477552	0.518933	0.65379	0.861612	0.481206	0.282748
246.08	0.44205	0.529417	0.659631	1.36622	0.40922	1.33441	-0.239201	0.0592392	0.92483	0.442827	-0.362437	0.253987	0.701436	-0.0589549	1.09699	-0.574198	0.0414947	0.519169	0.638565	0.843068	0.477113	0.30422
246.56	0.502625	0.544475	0.607825	1.36992	0.391473	1.44472	-0.253847	0.049669	0.974544	0.457691	-0.414083	0.261377	0.713672	-0.0648219	1.12694	-0.573789	0.0314229	0.519499	0.624275	0.820757	0.472027	0.325512
247.04	0.566536	0.56478	0.561715	1.37703	0.366171	1.5862	-0.247067	0.0439978	1.01226	0.474721	-0.477333	0.259805	0.724663	-0.0819205	1.14181	-0.573528	0.0211766	0.522572	0.613385	0.796614	0.464191	0.344784
247.52	0.628736	0.589845	0.525188	1.37479	0.342263	1.73921	-0.218459	0.0450517	1.02696	0.493842	-0.555775	0.245358	0.730465	-0.10197	1.13953	-0.572951	0.0157462	0.530502	0.608246	0.770634	0.451596	0.360362
248	0.67613	0.61559	0.497116	1.35894	0.324324	1.87495	-0.177806	0.0519627	1.02291	0.514014	-0.644158	0.219561	0.727966	-0.11085	1.12285	-0.574895	0.0186459	0.543119	0.610438	0.742761	0.435876	0.3727
248.48	0.695274	0.634031	0.471039	1.33464	0.307686	1.98216	-0.139481	0.0585694	1.00665	0.529865	-0.731671	0.183273	0.719199	-0.0983217	1.09628	-0.581562	0.0314091	0.558403	0.61783	0.714047	0.420411	0.383632
248.96	0.686196	0.642441	0.444281	1.30875	0.287914	2.06659	-0.110916	0.0581147	0.98675	0.532647	-0.805638	0.142158	0.70844	-0.068427	1.06752	-0.597853	0.0514238	0.572079	0.627809	0.686965	0.411255	0.395111
249.44	0.659069	0.643347	0.420324	1.29012	0.264369	2.13341	-0.0902848	0.0488485	0.966104	0.519679	-0.858131	0.102917	0.702114	-0.0332564	1.04176	-0.624533	0.0751436	0.581208	0.636058	0.665148	0.408253	0.407968
249.92	0.628273	0.640808	0.404166	1.2859	0.243402	2.18747	-0.067719	0.0339554	0.943171	0.495958	-0.887055	0.0765277	0.703467	-0.00617213	1.02669	-0.653893	0.0989588	0.582938	0.641177	0.653871	0.405263	0.421224
250.4	0.603495	0.6382	0.398222	1.3003	0.235462	2.21843	-0.0359166	0.0212502	0.913818	0.472218	-0.891052	0.0706577	0.712707	0.00750406	1.02036	-0.68318	0.119007	0.577782	0.644294	0.654208	0.39685	0.431557
250.88	0.579209	0.63505	0.397806	1.34158	0.243284	2.21472	0.00398394	0.0175258	0.881765	0.459025	-0.876214	0.0871325	0.725591	0.0139044	1.01949	-0.705158	0.133841	0.568437	0.649533	0.664596	0.379448	0.438089
251.36	0.545728	0.629624	0.394733	1.40778	0.263087	2.16832	0.0432383	0.0223684	0.859011	0.457318	-0.845607	0.119814	0.736026	0.0191196	1.02306	-0.720831	0.143571	0.557541	0.658078	0.679567	0.356954	0.440101
251.84	0.497007	0.618137	0.383665	1.49664	0.280815	2.09323	0.0724325	0.0302981	0.858756	0.456995	-0.805923	0.157819	0.739751	0.0244469	1.03218	-0.728884	0.149329	0.546773	0.670246	0.694358	0.334743	0.439821
252.32	0.439315	0.598822	0.362591	1.58315	0.287007	2.00843	0.0860461	0.0342458	0.885769	0.445462	-0.764255	0.192473	0.735749	0.0241553	1.05054	-0.731883	0.150772	0.535453	0.683134	0.704684	0.319705	0.440654
252.8	0.392362	0.573275	0.337547	1.65065	0.278469	1.94231	0.0855686	0.0319231	0.930418	0.414405	-0.721267	0.223389	0.724817	0.0108049	1.08	-0.734342	0.148463	0.52083	0.691199	0.709298	0.309591	0.443594
253.28	0.378834	0.541355	0.313284	1.6802	0.26187	1.90474	0.0739801	0.026497	0.973523	0.366459	-0.669042	0.255167	0.709441	-0.0187623	1.11902	-0.73961	0.140267	0.501524	0.695147	0.708411	0.298742	0.449874
253.76	0.405436	0.50599	0.290035	1.67565	0.245743	1.88838	0.0574485	0.024684	0.994899	0.312832	-0.602209	0.291253	0.692407	-0.0616947	1.15965	-0.751495	0.126027	0.479729	0.697161	0.703353	0.280028	0.46006
254.24	0.460048	0.465962	0.263426	1.65861	0.235439	1.86817	0.0391048	0.0298282	0.98638	0.265311	-0.519398	0.332722	0.673691	-0.10955	1.18972	-0.768902	0.107715	0.457594	0.703891	0.698484	0.250474	0.472582
254.72	0.515923	0.424301	0.230909	1.64434	0.23112	1.82498	0.0187213	0.0400777	0.952108	0.230629	-0.430364	0.375951	0.655082	-0.15127	1.20256	-0.78892	0.0896435	0.439401	0.719495	0.696343	0.213248	0.48508
255.2	0.550953	0.382666	0.193699	1.63965	0.227429	1.75056	-0.00616976	0.0492674	0.912305	0.208163	-0.354753	0.41325	0.636622	-0.179955	1.19811	-0.803781	0.0761791	0.425259	0.74364	0.699179	0.177097	0.495621
255.68	0.560804	0.347805	0.157829	1.63801	0.219764	1.66417	-0.0358921	0.0512346	0.883505	0.19449	-0.308144	0.438335	0.61962	-0.192072	1.18062	-0.806838	0.0690688	0.413993	0.771791	0.707616	0.150502	0.503338
256.16	0.549881	0.326798	0.126446	1.62932	0.207957	1.59401	-0.0721627	0.0442933	0.87395	0.18946	-0.28863	0.448227	0.605663	-0.187645	1.15676	-0.794829	0.0678541	0.402771	0.797931	0.718491	0.134825	0.507079
256.64	0.534309	0.322974	0.104667	1.61005	0.195054	1.56951	-0.113184	0.0313494	0.880527	0.196658	-0.276158	0.44551	0.596373	-0.172177	1.13215	-0.770296	0.0697396	0.390199	0.818131	0.729301	0.126215	0.509954
257.12	0.519381	0.335994	0.0913663	1.58931	0.182646	1.59276	-0.158386	0.0177427	0.89009	0.218896	-0.2447	0.434727	0.59235	-0.152689	1.10556	-0.739446	0.0715062	0.376759	0.831808	0.735907	0.118671	0.510652
257.6	0.49731	0.357614	0.0807188	1.5794	0.172483	1.64214	-0.20455	0.00675062	0.891719	0.251831	-0.179014	0.419085	0.59202	-0.138465	1.07934	-0.708403	0.0725321	0.364481	0.841116	0.7384	0.107492	0.509154
258.08	0.459771	0.378239	0.0708407	1.59225	0.161259	1.69682	-0.250971	-0.0012052	0.8808	0.286773	-0.0845297	0.400936	0.593315	-0.134621	1.05425	-0.679017	0.0718014	0.356377	0.849163	0.736205	0.088667	0.502003
258.56	0.406672	0.390906	0.0582159	1.62176	0.148834	1.73811	-0.291387	-0.00532037	0.859904	0.311537	0.0153094	0.379972	0.593273	-0.14154	1.0314	-0.650528	0.0675527	0.354296	0.857872	0.732182	0.069803	0.486561
259.04	0.347573	0.394737	0.0436367	1.65116	0.133978	1.76513	-0.324731	-0.00486496	0.831066	0.320525	0.0947357	0.359812	0.58899	-0.154739	1.01178	-0.62263	0.0554662	0.359213	0.866382	0.72827	0.0528526	0.46388
259.52	0.297266	0.396098	0.0263232	1.66386	0.116184	1.79226	-0.347585	0.00248575	0.800424	0.319591	0.140533	0.345826	0.57972	-0.168021	0.991708	-0.59444	0.0323284	0.370127	0.874547	0.725092	0.0426802	0.438848
260	0.263098	0.399641	0.00811319	1.65109	0.0948775	1.82747	-0.355915	0.0171808	0.77036	0.322567	0.148912	0.344177	0.568118	-0.179453	0.969896	-0.565865	-0.00265524	0.384188	0.883734	0.723688	0.0400901	0.416616
260.48	0.239751	0.406154	-0.0104245	1.62014	0.0719654	1.86721	-0.351135	0.0371631	0.746671	0.342716	0.131422	0.354272	0.560962	-0.190308	0.944094	-0.539252	-0.0438528	0.398278	0.89495	0.72471	0.0436992	0.4005
260.96	0.209956	0.410544	-0.027297	1.59183	0.0488479	1.88915	-0.335691	0.0558882	0.736058	0.381652	0.0994537	0.371622	0.562621	-0.202479	0.915184	-0.516399	-0.0812858	0.409426	0.909257	0.728527	0.052392	0.38928
261.44	0.165811	0.405752	-0.0423084	1.5872	0.0289888	1.87049	-0.316823	0.0664968	0.745409	0.43176	0.063518	0.385214	0.573142	-0.216198	0.885061	-0.497967	-0.105226	0.418186	0.924812	0.734494	0.0658037	0.378765
261.92	0.106896	0.387942	-0.0526891	1.6124	0.0117402	1.79933	-0.302617	0.0649636	0.774528	0.474944	0.0308663	0.383338	0.58772	-0.228709	0.85669	-0.485474	-0.112505	0.428866	0.937711	0.741514	0.0842339	0.367317
262.4	0.0446322	0.358907	-0.0587909	1.6559	-0.00180472	1.68394	-0.296831	0.0528644	0.815972	0.500307	0.00753328	0.362821	0.596593	-0.236712	0.833225	-0.476368	-0.107772	0.446388	0.942742	0.746513	0.110105	0.355374
262.88	-0.00873674	0.324187	-0.0598305	1.69713	-0.0145636	1.54659	-0.301467	0.0369065	0.858525	0.505274	0.00173829	0.325977	0.594094	-0.239478	0.813757	-0.467699	-0.100088	0.472676	0.937452	0.748153	0.141052	0.346749
263.36	-0.050899	0.286542	-0.0566212	1.71552	-0.0305869	1.41071	-0.313411	0.0247264	0.891867	0.497742	0.0209323	0.278411	0.581082	-0.240422	0.800389	-0.45552	-0.0974314	0.503426	0.92282	0.746219	0.173781	0.343439
263.84	-0.0878378	0.243165	-0.0497997	1.70696	-0.0499708	1.29002	-0.324008	0.0201133	0.912086	0.489679	0.062246	0.226123	0.564209	-0.242611	0.791994	-0.435288	-0.0998839	0.52883	0.904721	0.742198	0.200879	0.34404
264.32	-0.124052	0.191333	-0.0396525	1.68249	-0.0689489	1.18086	-0.328354	0.0220493	0.922642	0.489826	0.115364	0.169558	0.550897	-0.246603	0.789426	-0.402514	-0.0991533	0.540338	0.887024	0.737988	0.21874	0.342534
264.8	-0.153597	0.130659	-0.0279505	1.65384	-0.0866211	1.07426	-0.325316	0.0272676	0.930758	0.495996	0.172857	0.111008	0.544473	-0.247039	0.789569	-0.362384	-0.0835842	0.536301	0.872005	0.736556	0.227374	0.334617
265.28	-0.167351	0.0692095	-0.0161011	1.63037	-0.100906	0.966381	-0.314835	0.0321277	0.940336	0.499003	0.226898	0.0549309	0.542668	-0.239785	0.790772	-0.320745	-0.0460873	0.521993	0.859883	0.737361	0.228558	0.319495
265.76	-0.157908	0.0168811	-0.00369527	1.61262	-0.112268	0.863072	-0.296332	0.0365044	0.94601	0.489024	0.272625	0.0114573	0.538377	-0.224171	0.790605	-0.284899	0.0103407	0.509396	0.847355	0.739419	0.229255	0.301001
266.24	-0.133668	-0.0190249	0.00966855	1.59266	-0.124212	0.780612	-0.268331	0.0424078	0.942783	0.461245	0.3163	-0.0104461	0.530031	-0.207946	0.790544	-0.257822	0.0732109	0.508671	0.832366	0.74056	0.232236	0.28393
266.72	-0.114386	-0.03839	0.0272876	1.56849	-0.140161	0.72705	-0.231285	0.0526592	0.928202	0.421548	0.36442	-0.00467413	0.519873	-0.201413	0.787514	-0.240246	0.128905	0.522861	0.814707	0.73844	0.236631	0.272466
267.2	-0.120512	-0.0474629	0.0511243	1.54286	-0.15921	0.695788	-0.187737	0.0668776	0.909864	0.380841	0.421786	0.0236403	0.516251	-0.213873	0.777289	-0.2275	0.169375	0.546735	0.793621	0.732738	0.24179	0.264931
267.68	-0.159166	-0.0535409	0.0826925	1.52564	-0.177934	0.668192	-0.144112	0.0816764	0.900651	0.351047	0.48937	0.0645612	0.524325	-0.246586	0.757911	-0.217138	0.19365	0.573042	0.769112	0.725172	0.24397	0.259502
268.16	-0.215974	-0.0618383	0.12135	1.52357	-0.194752	0.629676	-0.107641	0.093575	0.909773	0.338348	0.559176	0.104697	0.542355	-0.294206	0.724905	-0.205873	0.208161	0.594356	0.740873	0.717687	0.241256	0.25325
268.64	-0.26647	-0.075903	0.162622	1.53252	-0.204183	0.580629	-0.0811376	0.100327	0.933862	0.339362	0.615781	0.138006	0.563427	-0.343802	0.678445	-0.191514	0.219419	0.608581	0.71087	0.711078	0.233419	0.24626
269.12	-0.290644	-0.0946506	0.20282	1.54137	-0.207563	0.530904	-0.0613258	0.104562	0.958006	0.345781	0.641095	0.166442	0.577583	-0.384879	0.623953	-0.170503	0.232405	0.616932	0.682609	0.703565	0.221918	0.239113
269.6	-0.281403	-0.119808	0.237661	1.53839	-0.208781	0.494542	-0.0426434	0.109908	0.958647	0.34891	0.628849	0.199423	0.578862	-0.413087	0.56954	-0.139443	0.248673	0.620872	0.661848	0.692633	0.20937	0.233486
270.08	-0.244915	-0.153065	0.257082	1.51402	-0.211627	0.471633	-0.0166936	0.119502	0.921139	0.34515	0.580205	0.245336	0.566692	-0.431024	0.521698	-0.0986781	0.26938	0.622476	0.653261	0.676769	0.19772	0.231081
270.56	-0.196151	-0.194436	0.25579	1.47154	-0.22125	0.455209	0.0193607	0.132398	0.849981	0.335173	0.513502	0.305477	0.546469	-0.444277	0.48464	-0.0532469	0.295764	0.623929	0.657138	0.654956	0.188708	0.230321
271.04	-0.144265	-0.241873	0.230248	1.42274	-0.237974	0.427437	0.0645355	0.145174	0.767614	0.321984	0.445976	0.37168	0.525156	-0.456247	0.456484	-0.0149775	0.327677	0.62601	0.669248	0.630818	0.181753	0.231707
271.52	-0.0901359	-0.288781	0.184121	1.3825	-0.261012	0.385118	0.12033	0.152712	0.697563	0.308051	0.391955	0.431251	0.507653	-0.466013	0.430484	0.00676368	0.361635	0.630284	0.68215	0.606911	0.17772	0.234712
272	-0.0377459	-0.331289	0.131413	1.35967	-0.28238	0.334432	0.181095	0.153645	0.655861	0.29505	0.349947	0.47194	0.494443	-0.46849	0.398878	0.00833694	0.390275	0.638392	0.688847	0.58626	0.171682	0.238239
272.48	0.0115517	-0.368661	0.0868242	1.35902	-0.295248	0.285779	0.24494	0.15008	0.637119	0.280685	0.310013	0.489111	0.483536	-0.458561	0.360633	-0.00154642	0.406144	0.648253	0.685819	0.569598	0.16422	0.242406
272.96	0.0521793	-0.402832	0.0595474	1.37764	-0.298193	0.250643	0.306667	0.146754	0.626313	0.263091	0.26123	0.487747	0.471214	-0.434713	0.319099	-0.011566	0.406941	0.655073	0.675077	0.555453	0.156847	0.246653
273.44	0.0780487	-0.437853	0.0480204	1.4044	-0.29078	0.229439	0.357701	0.146633	0.606099	0.2425	0.204669	0.477886	0.453732	-0.401477	0.282316	-0.0155268	0.396251	0.652815	0.659894	0.542013	0.154786	0.252215
273.92	0.0941799	-0.47305	0.0439118	1.42141	-0.277832	0.222113	0.389936	0.149004	0.567404	0.221958	0.153793	0.470537	0.432049	-0.363593	0.261591	-0.0127129	0.380002	0.637124	0.643678	0.528741	0.160292	0.26016
274.4	0.107737	-0.505421	0.0345029	1.42125	-0.266436	0.231835	0.403275	0.150982	0.520408	0.204093	0.12477	0.472814	0.40947	-0.32716	0.261981	-0.0102028	0.363767	0.608062	0.628249	0.515818	0.174695	0.271878
274.88	0.128317	-0.52806	0.017927	1.40233	-0.260534	0.261118	0.406798	0.149533	0.477993	0.191101	0.118514	0.487048	0.391479	-0.295959	0.279886	-0.0151097	0.346974	0.571178	0.614447	0.505564	0.19374	0.284393
275.36	0.161469	-0.534882	0.000666536	1.3722	-0.261004	0.30245	0.415964	0.143527	0.450387	0.184945	0.122302	0.509749	0.382112	-0.272959	0.301944	-0.0282982	0.326066	0.533477	0.602709	0.498422	0.212598	0.295704
275.84	0.204637	-0.525239	-0.00810891	1.33937	-0.262433	0.345437	0.441523	0.13591	0.435737	0.186183	0.116734	0.535673	0.379986	-0.259539	0.315316	-0.0451323	0.300618	0.501619	0.5927	0.493684	0.226623	0.302312
276.32	0.250779	-0.503533	-0.000854515	1.31043	-0.260923	0.379755	0.48265	0.130022	0.424446	0.196479	0.0861237	0.556742	0.380085	-0.259243	0.311777	-0.0612321	0.27454	0.478289	0.585752	0.490728	0.23187	0.302893
276.8	0.295217	-0.480668	0.0196145	1.28547	-0.252988	0.398823	0.529209	0.128598	0.406474	0.21682	0.0343546	0.568901	0.376796	-0.270773	0.292197	-0.0740216	0.25665	0.460645	0.581622	0.490175	0.229605	0.297677
277.28	0.33488	-0.466432	0.0463629	1.25759	-0.241473	0.409999	0.568804	0.130714	0.381202	0.247275	-0.0278284	0.568175	0.367899	-0.290472	0.265252	-0.0856642	0.253049	0.443949	0.580409	0.493066	0.221827	0.288217
277.76	0.377923	-0.467037	0.0739716	1.2199	-0.228822	0.422005	0.595437	0.133698	0.35387	0.286421	-0.0857303	0.556592	0.355217	-0.312828	0.237565	-0.0998669	0.263156	0.425938	0.580593	0.501388	0.211552	0.274683
278.24	0.436621	-0.485028	0.100703	1.17841	-0.222188	0.426222	0.613682	0.135232	0.334216	0.328904	-0.138795	0.535439	0.343247	-0.331914	0.21621	-0.117453	0.279381	0.40678	0.582151	0.514234	0.201639	0.25734
278.72	0.518358	-0.516714	0.129806	1.13954	-0.224006	0.406865	0.63253	0.136028	0.323409	0.369186	-0.192748	0.511375	0.334874	-0.345992	0.197965	-0.13365	0.292845	0.389031	0.582979	0.527532	0.19436	0.235337
279.2	0.624673	-0.553667	0.161234	1.11604	-0.233441	0.347361	0.65903	0.138008	0.319778	0.39763	-0.249697	0.48948	0.327178	-0.357065	0.176244	-0.144471	0.298932	0.372922	0.582304	0.53574	0.190075	0.210342
279.68	0.738792	-0.586319	0.191818	1.10688	-0.246056	0.252403	0.692453	0.14255	0.31861	0.408912	-0.301528	0.472259	0.317401	-0.367782	0.144253	-0.149882	0.300366	0.358153	0.579319	0.536397	0.186914	0.185559
280.16	0.837527	-0.607419	0.216388	1.10711	-0.25585	0.139012	0.727602	0.150397	0.315672	0.402815	-0.329034	0.45915	0.305692	-0.380162	0.0996859	-0.153417	0.302841	0.342121	0.573472	0.5303	0.183672	0.163689
280.64	0.898747	-0.615343	0.232127	1.1038	-0.258696	0.0346844	0.762361	0.159664	0.317218	0.383011	-0.318761	0.445333	0.296484	-0.392278	0.0452287	-0.158249	0.310376	0.324848	0.564433	0.523134	0.177369	0.146698
281.12	0.916805	-0.60971	0.240812	1.08422	-0.253443	-0.0434213	0.798316	0.168278	0.327832	0.357288	-0.276396	0.423588	0.295641	-0.39909	-0.00828862	-0.167122	0.321775	0.309952	0.551895	0.521192	0.165803	0.132981
281.6	0.902793	-0.596669	0.250367	1.04698	-0.243535	-0.0960201	0.843552	0.174899	0.346203	0.333544	-0.226979	0.391848	0.30554	-0.396488	-0.0516656	-0.179623	0.332396	0.303919	0.537378	0.527998	0.150629	0.119949
282.08	0.877986	-0.577608	0.263613	1.00076	-0.2326	-0.133607	0.900096	0.179482	0.365654	0.313872	-0.195346	0.354085	0.321295	-0.381887	-0.0770497	-0.194812	0.340799	0.312272	0.519616	0.542006	0.13676	0.105429
282.56	0.859049	-0.556367	0.281576	0.960897	-0.223196	-0.167415	0.960518	0.182405	0.377715	0.300184	-0.19474	0.319632	0.335277	-0.357762	-0.0810182	-0.2126	0.349583	0.335398	0.500481	0.560423	0.125626	0.0909795
283.04	0.847072	-0.535309	0.299522	0.938878	-0.217377	-0.205449	1.00803	0.183295	0.373083	0.291783	-0.214429	0.298906	0.341708	-0.330227	-0.0668474	-0.231873	0.363226	0.367294	0.479546	0.578218	0.11962	0.0798744
283.52	0.824576	-0.512386	0.314399	0.928589	-0.213814	-0.249671	1.02755	0.180909	0.354624	0.28888	-0.232845	0.299665	0.342272	-0.305251	-0.0462909	-0.251072	0.385245	0.399855	0.456903	0.593721	0.118062	0.0746062
284	0.776826	-0.487208	0.322281	0.922636	-0.214025	-0.303634	1.01301	0.17507	0.330468	0.292943	-0.229439	0.321289	0.343855	-0.288065	-0.031274	-0.262165	0.414169	0.426471	0.434091	0.60829	0.117545	0.0752604
284.48	0.699846	-0.459161	0.323308	0.90881	-0.222544	-0.371435	0.973473	0.169028	0.308503	0.301993	-0.20028	0.355499	0.354435	-0.279761	-0.031578	-0.258601	0.444418	0.445108	0.41333	0.62242	0.114648	0.080382
284.96	0.605804	-0.429475	0.319552	0.880053	-0.2406	-0.444843	0.929554	0.166634	0.295553	0.313052	-0.152459	0.39164	0.376067	-0.27879	-0.0478387	-0.239953	0.47019	0.45611	0.397436	0.635401	0.109428	0.0881694
285.44	0.515429	-0.401458	0.313341	0.839624	-0.269948	-0.509152	0.897566	0.170884	0.293209	0.320234	-0.0942624	0.420457	0.403709	-0.279187	-0.0727522	-0.210643	0.488484	0.461134	0.388413	0.644069	0.103527	0.0974213
285.92	0.442659	-0.379635	0.310643	0.798517	-0.302571	-0.557632	0.884643	0.180294	0.303164	0.319737	-0.030812	0.441659	0.427907	-0.278091	-0.0945208	-0.181226	0.499706	0.460013	0.384167	0.646359	0.0996464	0.109408
286.4	0.393242	-0.367578	0.315329	0.76844	-0.329887	-0.594809	0.883357	0.189541	0.326265	0.312718	0.0342567	0.459774	0.440925	-0.27163	-0.104273	-0.159261	0.506037	0.452032	0.381322	0.640281	0.0971574	0.123474
286.88	0.360488	-0.367034	0.333595	0.761523	-0.344698	-0.642307	0.879925	0.19314	0.362628	0.303377	0.0992023	0.478393	0.440591	-0.258695	-0.101164	-0.145585	0.508206	0.438396	0.376207	0.628763	0.0934963	0.141972
287.36	0.344107	-0.376591	0.364524	0.783148	-0.347259	-0.720182	0.861653	0.189396	0.408768	0.295744	0.155132	0.498616	0.430464	-0.241369	-0.0925473	-0.136294	0.504821	0.421208	0.367139	0.616741	0.0864132	0.162405
287.84	0.348527	-0.393461	0.402278	0.828963	-0.345999	-0.831147	0.829574	0.180517	0.453988	0.290631	0.194307	0.518106	0.417399	-0.222482	-0.0933132	-0.125518	0.493793	0.406041	0.356441	0.608679	0.0740519	0.180876
288.32	0.379886	-0.412979	0.437769	0.888886	-0.347235	-0.953559	0.794078	0.17079	0.488845	0.285667	0.209173	0.531745	0.40773	-0.205287	-0.110635	-0.111251	0.474296	0.396392	0.348462	0.608099	0.0613128	0.19632
288.8	0.435349	-0.429724	0.46323	0.948051	-0.354136	-1.04703	0.767825	0.163133	0.506826	0.277829	0.203452	0.535879	0.404797	-0.191159	-0.145023	-0.0966309	0.44862	0.391571	0.346043	0.613792	0.0556929	0.207223
289.28	0.504139	-0.43924	0.477346	0.992229	-0.361351	-1.09135	0.759042	0.156024	0.51394	0.26815	0.18639	0.528149	0.410608	-0.182318	-0.185939	-0.0843281	0.421293	0.38821	0.347518	0.622395	0.063208	0.214016
289.76	0.573414	-0.44065	0.482212	1.01786	-0.361243	-1.09488	0.765769	0.146235	0.52391	0.259159	0.172619	0.511264	0.424705	-0.176808	-0.220932	-0.0761657	0.396452	0.382081	0.348485	0.627499	0.0843518	0.216052
290.24	0.638297	-0.436109	0.481269	1.0341	-0.350405	-1.09488	0.779503	0.13182	0.547062	0.256417	0.165753	0.490121	0.447057	-0.170819	-0.245605	-0.0692454	0.377017	0.371019	0.341495	0.626898	0.117488	0.212235
290.72	0.706391	-0.430546	0.473209	1.0571	-0.335243	-1.13245	0.788649	0.114632	0.583111	0.263739	0.172869	0.471285	0.47671	-0.159159	-0.262771	-0.0607831	0.362418	0.357241	0.324158	0.62006	0.154403	0.202408
291.2	0.786102	-0.427606	0.456981	1.102	-0.324539	-1.22467	0.785719	0.098677	0.624287	0.278071	0.195094	0.461081	0.512262	-0.140359	-0.280419	-0.0485124	0.352522	0.344393	0.297399	0.609734	0.188364	0.18976
291.68	0.880161	-0.428704	0.435196	1.16934	-0.326619	-1.35196	0.7738	0.0878812	0.66102	0.293128	0.235266	0.462446	0.550608	-0.118773	-0.301979	-0.0351336	0.348313	0.334255	0.265598	0.600298	0.219612	0.179585
292.16	0.976694	-0.431992	0.413883	1.24346	-0.343543	-1.48052	0.760972	0.0828381	0.686792	0.30134	0.282549	0.473456	0.586276	-0.10188	-0.324102	-0.025399	0.352891	0.326396	0.233124	0.594771	0.251891	0.176761
292.64	1.05942	-0.434911	0.401748	1.2996	-0.365494	-1.57631	0.757043	0.0795672	0.706982	0.301048	0.332597	0.488349	0.612693	-0.0941571	-0.3369	-0.0229086	0.369517	0.317342	0.202195	0.591528	0.286799	0.182791
293.12	1.12349	-0.434071	0.402428	1.32087	-0.381095	-1.62901	0.765038	0.0744533	0.731403	0.294119	0.379444	0.496579	0.626096	-0.0926704	-0.332036	-0.0279254	0.397651	0.305538	0.172384	0.58756	0.325652	0.195508
293.6	1.18132	-0.427872	0.41409	1.3082	-0.384055	-1.65025	0.783142	0.0664232	0.76202	0.28768	0.424332	0.49249	0.626625	-0.0882973	-0.308679	-0.0353243	0.432855	0.291595	0.144878	0.578788	0.363962	0.208803
294.08	1.25274	-0.419301	0.42602	1.27465	-0.375729	-1.6529	0.804705	0.0576618	0.795346	0.288264	0.471602	0.472352	0.617801	-0.0693316	-0.27574	-0.0397004	0.465783	0.278754	0.121588	0.566614	0.394208	0.215924
294.56	1.35399	-0.410147	0.427712	1.24467	-0.365125	-1.64873	0.821969	0.051426	0.823207	0.297648	0.525386	0.438721	0.606778	-0.0334138	-0.243444	-0.0333573	0.488569	0.270611	0.105983	0.555812	0.412295	0.214868
295.04	1.48024	-0.404081	0.41926	1.23356	-0.361156	-1.63375	0.835087	0.0500079	0.840524	0.314254	0.583889	0.395349	0.599462	0.0121607	-0.217574	-0.0150037	0.497323	0.267571	0.100504	0.553124	0.42078	0.205037
295.52	1.60185	-0.399949	0.407646	1.24465	-0.368775	-1.6116	0.847057	0.0524031	0.846667	0.335958	0.64174	0.345032	0.597615	0.0509155	-0.195592	0.011018	0.49521	0.266529	0.103899	0.563809	0.426838	0.189768
296	1.68773	-0.397372	0.406226	1.27028	-0.389616	-1.59136	0.864679	0.0571217	0.845986	0.360683	0.686367	0.287407	0.598764	0.0698668	-0.174883	0.0397562	0.489044	0.263374	0.112832	0.585814	0.437142	0.172826
296.48	1.71866	-0.396014	0.420237	1.30181	-0.416519	-1.58658	0.891934	0.0622017	0.839186	0.385032	0.713759	0.222067	0.597037	0.0687125	-0.153949	0.0640868	0.484982	0.257378	0.124702	0.613893	0.4562	0.156823
296.96	1.69864	-0.401628	0.447002	1.33247	-0.446315	-1.61294	0.926604	0.0690665	0.818976	0.405933	0.724259	0.15341	0.588874	0.0629203	-0.136988	0.0810847	0.485315	0.251541	0.138843	0.640088	0.482408	0.143744
297.44	1.6504	-0.417226	0.476422	1.36253	-0.472964	-1.67132	0.962871	0.0779599	0.786026	0.420845	0.72196	0.0902522	0.574958	0.0732938	-0.131221	0.0907409	0.487327	0.250267	0.157585	0.660172	0.510303	0.134173
297.92	1.599	-0.444434	0.498362	1.38955	-0.497363	-1.7493	0.993351	0.0887711	0.745893	0.42918	0.708118	0.0453644	0.56056	0.111331	-0.136422	0.0965872	0.48652	0.256497	0.182152	0.674684	0.533116	0.129643
298.4	1.56502	-0.475675	0.510352	1.41759	-0.519568	-1.83106	1.01639	0.0992068	0.713108	0.434653	0.687066	0.0266238	0.549819	0.170535	-0.149307	0.10081	0.479281	0.266457	0.211814	0.685822	0.547727	0.129185
298.88	1.55781	-0.496731	0.518146	1.44283	-0.543082	-1.90224	1.03154	0.105104	0.703978	0.443858	0.664437	0.0312637	0.544078	0.232076	-0.161877	0.103696	0.468631	0.272741	0.243417	0.694278	0.552331	0.130304
299.36	1.57737	-0.492282	0.52745	1.4692	-0.568991	-1.95568	1.04234	0.103966	0.726708	0.460119	0.648098	0.0506095	0.539784	0.274902	-0.16896	0.105418	0.459884	0.269278	0.273422	0.699463	0.54965	0.129019
299.84	1.62465	-0.458362	0.539734	1.4958	-0.599444	-1.99286	1.04951	0.0947959	0.778042	0.482882	0.641813	0.0723239	0.533646	0.289741	-0.174088	0.108952	0.460411	0.256257	0.299332	0.699958	0.542443	0.123925
300.32	1.69553	-0.402888	0.548245	1.52155	-0.63176	-2.01094	1.05394	0.0809612	0.841076	0.50603	0.644462	0.0901439	0.525095	0.284963	-0.183482	0.119442	0.473496	0.238305	0.321145	0.697769	0.532477	0.116788
300.8	1.77892	-0.34411	0.543886	1.54885	-0.664271	-2.00435	1.05014	0.0674162	0.898355	0.519703	0.649048	0.106567	0.520147	0.278542	-0.202694	0.13791	0.496601	0.22068	0.339317	0.69705	0.518894	0.111369
301.28	1.85828	-0.299715	0.520112	1.5746	-0.692209	-1.97695	1.03624	0.0597604	0.945203	0.518294	0.647006	0.129077	0.526574	0.285587	-0.230375	0.165225	0.522045	0.207293	0.354953	0.70293	0.501896	0.114615
301.76	1.91528	-0.277442	0.483676	1.5961	-0.7141	-1.94066	1.01673	0.0626414	0.982006	0.501244	0.639606	0.159686	0.545943	0.309887	-0.261746	0.192434	0.543138	0.195669	0.367466	0.716952	0.481625	0.126656
302.24	1.93561	-0.275035	0.447538	1.60735	-0.730426	-1.91945	1.00007	0.0774493	1.01398	0.47333	0.629766	0.194454	0.572085	0.344159	-0.288892	0.21403	0.55854	0.182785	0.37713	0.736082	0.460476	0.144324
302.72	1.92057	-0.286838	0.425058	1.60079	-0.742228	-1.91982	0.994953	0.101013	1.04204	0.438691	0.624713	0.223021	0.591614	0.376008	-0.308185	0.223159	0.571412	0.166855	0.385295	0.752873	0.44131	0.159989
303.2	1.88278	-0.3038	0.420139	1.58298	-0.751372	-1.94054	1.00241	0.126965	1.06304	0.398812	0.626737	0.240946	0.594196	0.396947	-0.32292	0.223385	0.588687	0.149821	0.394043	0.760546	0.425019	0.170607
303.68	1.83868	-0.324018	0.426244	1.55671	-0.760306	-1.95639	1.01815	0.147108	1.06989	0.350732	0.625372	0.247613	0.578812	0.406937	-0.338361	0.218638	0.613157	0.134386	0.405973	0.757164	0.411453	0.177432
304.16	1.79711	-0.349744	0.432802	1.53229	-0.768715	-1.94864	1.03054	0.15574	1.05782	0.291891	0.606308	0.25167	0.553602	0.408958	-0.36119	0.218032	0.640633	0.120352	0.420407	0.74715	0.397456	0.183817
304.64	1.7608	-0.378466	0.428864	1.51281	-0.775365	-1.92064	1.03182	0.153399	1.03188	0.225655	0.559642	0.259391	0.532419	0.406366	-0.392294	0.224233	0.663197	0.10626	0.433233	0.735318	0.382464	0.195193
305.12	1.72932	-0.402315	0.415584	1.49605	-0.778866	-1.89437	1.01968	0.14441	1.00309	0.160098	0.492131	0.272398	0.522671	0.397023	-0.428931	0.234849	0.673546	0.0909364	0.439782	0.725117	0.36888	0.213147
305.6	1.70257	-0.414014	0.399918	1.47622	-0.779012	-1.8926	1.00044	0.135346	0.983929	0.104117	0.417592	0.283041	0.52232	0.379164	-0.46768	0.243218	0.670727	0.0740538	0.437542	0.716192	0.359764	0.234585
306.08	1.68114	-0.411695	0.39195	1.44319	-0.774062	-1.92124	0.981952	0.130733	0.983248	0.0645054	0.354922	0.284108	0.523076	0.353146	-0.506303	0.248305	0.662044	0.0593242	0.424954	0.706589	0.356192	0.254917
306.56	1.66684	-0.39977	0.393476	1.38919	-0.76477	-1.95759	0.969092	0.130514	1.00427	0.0403232	0.309427	0.273826	0.517984	0.323712	-0.54088	0.250464	0.657206	0.0503249	0.407774	0.694744	0.355813	0.272481
307.04	1.65091	-0.387555	0.400206	1.32219	-0.752838	-1.96852	0.95879	0.13146	1.04206	0.0272434	0.280929	0.257197	0.507192	0.300918	-0.569427	0.254475	0.662758	0.0476114	0.389664	0.68226	0.356793	0.288515
307.52	1.62257	-0.381307	0.404053	1.25287	-0.742774	-1.94456	0.945723	0.132018	1.09404	0.0187575	0.259429	0.241746	0.49558	0.291217	-0.589096	0.268752	0.677562	0.0481331	0.374144	0.671442	0.353262	0.303582
308	1.57228	-0.379256	0.401836	1.1924	-0.738703	-1.90167	0.923604	0.131384	1.14998	0.0116143	0.243949	0.232614	0.489834	0.298717	-0.599689	0.295104	0.695749	0.0483604	0.359561	0.664375	0.349793	0.317371
308.48	1.50718	-0.376176	0.397706	1.14704	-0.742688	-1.87298	0.894258	0.131001	1.20129	0.00274127	0.236705	0.225987	0.49068	0.319042	-0.59866	0.329996	0.71027	0.0485147	0.342892	0.659573	0.34919	0.328366
308.96	1.44452	-0.365751	0.400059	1.11445	-0.750568	-1.87618	0.864802	0.131455	1.23887	-0.00331014	0.243909	0.217253	0.494883	0.343938	-0.593016	0.364958	0.717382	0.0513438	0.318821	0.653673	0.356063	0.334272
309.44	1.40514	-0.350011	0.419361	1.0844	-0.757008	-1.90101	0.842779	0.131069	1.25861	-0.00208907	0.263972	0.204265	0.495446	0.363973	-0.587605	0.390731	0.718029	0.0610548	0.286414	0.644715	0.36982	0.335722
309.92	1.39919	-0.334807	0.458534	1.04895	-0.752979	-1.91413	0.830098	0.12798	1.26135	0.0105215	0.292918	0.188767	0.489039	0.374866	-0.588839	0.401365	0.716007	0.0775273	0.246706	0.632807	0.38871	0.337311
310.4	1.42253	-0.328969	0.5112	1.0043	-0.732456	-1.8958	0.824069	0.121239	1.25178	0.0345404	0.317197	0.178059	0.476657	0.374577	-0.601386	0.400162	0.714726	0.0979731	0.206131	0.619865	0.407533	0.340817
310.88	1.4612	-0.334852	0.568446	0.956333	-0.695576	-1.84367	0.818048	0.112554	1.2393	0.0633993	0.328809	0.17804	0.462739	0.366305	-0.620667	0.395064	0.716615	0.115909	0.170871	0.610389	0.423917	0.347184
311.36	1.50313	-0.349698	0.620843	0.904056	-0.648305	-1.77687	0.805344	0.10564	1.23322	0.0859567	0.326734	0.187814	0.451952	0.351178	-0.639748	0.39316	0.721356	0.128442	0.146029	0.606472	0.434022	0.351503
311.84	1.54263	-0.365212	0.665282	0.857255	-0.602198	-1.71374	0.789417	0.103156	1.2345	0.0923899	0.319905	0.201388	0.444685	0.330442	-0.648881	0.397597	0.727462	0.135404	0.13305	0.608248	0.438555	0.349759
312.32	1.58053	-0.376438	0.702118	0.817546	-0.564448	-1.65598	0.772368	0.103505	1.24278	0.0815636	0.323726	0.213688	0.439054	0.30316	-0.642447	0.404148	0.733019	0.138723	0.128051	0.612073	0.438001	0.339848
312.8	1.61481	-0.3791	0.734255	0.778964	-0.538969	-1.58583	0.754925	0.101766	1.25015	0.0649429	0.3441	0.218589	0.431824	0.271729	-0.619665	0.404082	0.735242	0.141307	0.124382	0.615733	0.433448	0.325068
313.28	1.63888	-0.376521	0.7622	0.735895	-0.523269	-1.4992	0.736359	0.0917007	1.24898	0.0610112	0.381361	0.218222	0.42137	0.244152	-0.585589	0.396036	0.73224	0.144368	0.11719	0.618101	0.429461	0.308986
313.76	1.64347	-0.367728	0.78748	0.683121	-0.511591	-1.40577	0.712255	0.0713351	1.23447	0.0824588	0.425307	0.215233	0.407383	0.229155	-0.547124	0.383543	0.724864	0.149744	0.104027	0.619305	0.428923	0.297454
314.24	1.62495	-0.354756	0.813081	0.620039	-0.500874	-1.33619	0.686102	0.0441034	1.20709	0.129281	0.462936	0.21105	0.39197	0.232754	-0.511204	0.374336	0.715046	0.159783	0.0871952	0.618376	0.437801	0.29167
314.72	1.58896	-0.335242	0.844314	0.552898	-0.490671	-1.31583	0.662636	0.0172138	1.16595	0.188269	0.487514	0.205703	0.378271	0.250183	-0.480527	0.375614	0.704823	0.175201	0.0714263	0.615613	0.451746	0.291699
315.2	1.54519	-0.3133	0.885716	0.49458	-0.483867	-1.32902	0.648501	-0.00150071	1.11583	0.243654	0.498022	0.194944	0.368037	0.271806	-0.457096	0.386221	0.694018	0.19381	0.0608895	0.610855	0.468204	0.296212
315.68	1.49883	-0.292348	0.938045	0.453013	-0.486093	-1.34497	0.646487	-0.00825115	1.06692	0.284361	0.501588	0.178114	0.361946	0.284763	-0.443043	0.399059	0.679912	0.210855	0.0564518	0.602334	0.481723	0.304534
316.16	1.45229	-0.277268	0.994692	0.430923	-0.495808	-1.32862	0.650261	-0.00421903	1.02858	0.312273	0.505682	0.154848	0.359731	0.285009	-0.438239	0.404798	0.660392	0.220624	0.0561471	0.590634	0.490371	0.315399
316.64	1.40105	-0.270953	1.04653	0.420522	-0.508957	-1.27373	0.648776	0.00602747	1.01278	0.332994	0.518424	0.129158	0.359775	0.276263	-0.4407	0.399056	0.635551	0.217775	0.0557801	0.575797	0.493265	0.326838
317.12	1.34697	-0.272579	1.09109	0.407845	-0.518949	-1.20404	0.631517	0.01861	1.02709	0.354058	0.542693	0.104423	0.360109	0.268743	-0.449253	0.387614	0.608672	0.205107	0.0516906	0.561068	0.492509	0.335256
317.6	1.29066	-0.277809	1.13223	0.385009	-0.518306	-1.15899	0.598997	0.0312383	1.06797	0.376393	0.575139	0.0844917	0.358197	0.270077	-0.458361	0.379061	0.58502	0.18833	0.0426104	0.549581	0.491796	0.338338
318.08	1.2308	-0.283357	1.17923	0.350991	-0.508108	-1.16291	0.560523	0.0447558	1.12596	0.398932	0.606118	0.0720571	0.350924	0.28049	-0.464447	0.380652	0.566725	0.174001	0.0279039	0.543329	0.491836	0.335246
318.56	1.16665	-0.287097	1.24016	0.314999	-0.490921	-1.20776	0.529205	0.0596924	1.18526	0.422023	0.62842	0.0657206	0.337346	0.294523	-0.465198	0.395025	0.554155	0.166741	0.0107418	0.542813	0.493656	0.329761
319.04	1.09758	-0.288947	1.31458	0.292225	-0.475519	-1.2675	0.511618	0.0754258	1.23103	0.450748	0.633155	0.0656435	0.317494	0.305232	-0.461609	0.417875	0.542871	0.164967	-0.00662319	0.548377	0.500502	0.325778
319.52	1.02985	-0.285185	1.39677	0.288419	-0.466625	-1.31225	0.505151	0.0891116	1.25313	0.489	0.629721	0.0755396	0.294735	0.311965	-0.454396	0.44096	0.529988	0.166118	-0.0233546	0.556784	0.510949	0.324595
320	0.970258	-0.272101	1.47591	0.295047	-0.465033	-1.32775	0.499101	0.0979544	1.24799	0.533251	0.63519	0.0956123	0.273754	0.318109	-0.445227	0.462759	0.512258	0.167126	-0.0372919	0.564611	0.523325	0.326413
320.48	0.928024	-0.245475	1.54415	0.293614	-0.470388	-1.32529	0.483462	0.100688	1.2177	0.576658	0.663749	0.126954	0.260169	0.326571	-0.435157	0.483493	0.48782	0.167361	-0.0475103	0.568166	0.534713	0.329174
320.96	0.902305	-0.204593	1.60148	0.266034	-0.478376	-1.32508	0.454557	0.0997441	1.17157	0.611462	0.724702	0.164284	0.254734	0.338495	-0.426294	0.503078	0.456626	0.166379	-0.0533115	0.565785	0.540916	0.332155
321.44	0.882454	-0.154886	1.64754	0.204203	-0.487252	-1.34742	0.417628	0.0998212	1.11874	0.641908	0.804764	0.200723	0.256504	0.350387	-0.421819	0.51731	0.4189	0.166292	-0.0539424	0.556194	0.538679	0.335839
321.92	0.854122	-0.105378	1.68208	0.113113	-0.496566	-1.3911	0.383546	0.105938	1.07131	0.676325	0.882507	0.22995	0.260283	0.361999	-0.423479	0.519546	0.378725	0.164649	-0.0492042	0.542395	0.531569	0.343262
322.4	0.814475	-0.0644111	1.70098	0.00996338	-0.507433	-1.44519	0.363074	0.119979	1.037	0.724869	0.937796	0.247829	0.262391	0.375412	-0.429402	0.503731	0.337451	0.162281	-0.0403118	0.529609	0.520304	0.355453
322.88	0.774225	-0.037419	1.70448	-0.0875822	-0.519204	-1.49285	0.363468	0.139699	1.01678	0.785131	0.965077	0.254413	0.260564	0.396261	-0.437873	0.472041	0.315246	0.158948	-0.0270223	0.521596	0.504731	0.371461
323.36	0.750322	-0.0242158	1.69619	-0.15947	-0.526381	-1.52944	0.385377	0.161542	1.00413	0.846317	0.970575	0.252594	0.255024	0.427821	-0.444352	0.433849	0.312953	0.15683	-0.00773156	0.52067	0.483908	0.388117
323.84	0.750375	-0.0190178	1.68465	-0.20116	-0.522841	-1.56017	0.424579	0.181693	0.991639	0.895775	0.96993	0.243028	0.247132	0.466139	-0.44413	0.399255	0.328151	0.157744	0.0170985	0.526656	0.455897	0.401187
324.32	0.766015	-0.0173082	1.67935	-0.218708	-0.507817	-1.59329	0.471144	0.199565	0.971094	0.930568	0.973953	0.222353	0.238215	0.502065	-0.434506	0.372588	0.350246	0.162351	0.0465631	0.535656	0.419652	0.408945
324.8	0.776512	-0.0148435	1.68372	-0.218712	-0.485753	-1.62538	0.519457	0.216655	0.939423	0.956382	0.982936	0.189698	0.227955	0.528105	-0.415391	0.351246	0.36776	0.170112	0.0776885	0.542668	0.379707	0.412103
325.28	0.767157	-0.0136867	1.69413	-0.213224	-0.463969	-1.6481	0.562597	0.23613	0.895408	0.985478	0.991765	0.145706	0.216832	0.545196	-0.388721	0.326571	0.374899	0.179107	0.106932	0.543828	0.342449	0.412739
325.76	0.744404	-0.0146621	1.70474	-0.208377	-0.451726	-1.6442	0.598662	0.258549	0.842278	1.02326	0.98818	0.0955175	0.205805	0.560085	-0.358654	0.296626	0.375596	0.187999	0.12892	0.539446	0.31134	0.412237
326.24	0.722725	-0.0165723	1.70936	-0.204358	-0.449473	-1.61971	0.629562	0.281163	0.783058	1.06237	0.968011	0.0479912	0.196698	0.580031	-0.329359	0.267051	0.378639	0.196524	0.142576	0.532162	0.286636	0.409521
326.72	0.715544	-0.0184148	1.70502	-0.19633	-0.452744	-1.5821	0.657335	0.299466	0.726562	1.09305	0.931438	0.00905778	0.191481	0.605795	-0.309456	0.247072	0.389799	0.205136	0.15032	0.526186	0.268064	0.402155
327.2	0.725115	-0.0164904	1.69306	-0.179537	-0.452536	-1.54462	0.685178	0.309023	0.68486	1.10727	0.886448	-0.0189322	0.191233	0.629481	-0.303816	0.240337	0.405692	0.215025	0.155532	0.523479	0.256125	0.389096
327.68	0.734447	-0.010209	1.6771	-0.152986	-0.444185	-1.51456	0.712734	0.309615	0.669684	1.10592	0.843481	-0.0381375	0.195943	0.639995	-0.314549	0.241612	0.419072	0.225761	0.164171	0.522613	0.251819	0.371139
328.16	0.723044	-0.00338291	1.65925	-0.119438	-0.430988	-1.48191	0.73651	0.304135	0.68262	1.09867	0.815333	-0.0500706	0.206005	0.630845	-0.336855	0.24142	0.423389	0.23673	0.178916	0.521148	0.255503	0.351044
328.64	0.683573	0.000196965	1.64021	-0.0862909	-0.422198	-1.4342	0.753715	0.297544	0.713787	1.09243	0.807532	-0.056397	0.221343	0.606769	-0.364166	0.231569	0.420821	0.246899	0.198247	0.518664	0.265431	0.333224
329.12	0.620442	-0.00406709	1.62153	-0.0541941	-0.424213	-1.3718	0.761399	0.293631	0.745941	1.08848	0.82052	-0.0547936	0.240678	0.577085	-0.389447	0.214606	0.421192	0.255282	0.218784	0.516517	0.275253	0.320579
329.6	0.544707	-0.0179445	1.6033	-0.0240644	-0.438463	-1.30708	0.754783	0.292056	0.765441	1.08258	0.849959	-0.0467603	0.261532	0.551447	-0.408383	0.198653	0.434349	0.26175	0.235669	0.516467	0.279254	0.314668
330.08	0.463645	-0.0400814	1.58354	0.0138861	-0.459423	-1.26089	0.734797	0.291475	0.769909	1.06776	0.884426	-0.0374968	0.280071	0.533472	-0.421993	0.192278	0.461841	0.266603	0.245795	0.518923	0.273717	0.312674
330.56	0.381892	-0.0676362	1.5617	0.0661776	-0.475016	-1.25004	0.704566	0.288025	0.769918	1.04006	0.915609	-0.0368021	0.293637	0.519764	-0.433118	0.200057	0.49588	0.269111	0.248092	0.521643	0.259888	0.312554
331.04	0.297043	-0.0953304	1.53555	0.130384	-0.47971	-1.26468	0.669196	0.281024	0.780576	1.0023	0.931243	-0.0543724	0.300543	0.502988	-0.441662	0.216116	0.523199	0.269398	0.244169	0.522008	0.244614	0.314077
331.52	0.217181	-0.118788	1.50584	0.195181	-0.473729	-1.2786	0.635826	0.273507	0.808653	0.960948	0.92659	-0.0938389	0.30206	0.480501	-0.443393	0.234696	0.535187	0.266565	0.237187	0.517103	0.23189	0.317012
332	0.156851	-0.138328	1.47533	0.24282	-0.458973	-1.26332	0.609355	0.26945	0.851506	0.923136	0.905626	-0.152261	0.302818	0.453118	-0.433436	0.248491	0.532377	0.261894	0.230099	0.505638	0.224826	0.322123
332.48	0.123212	-0.155297	1.44787	0.263768	-0.442956	-1.20651	0.59148	0.271554	0.90384	0.893077	0.870036	-0.218874	0.30517	0.425366	-0.411492	0.257572	0.523531	0.256306	0.22792	0.490424	0.219895	0.329673
332.96	0.110683	-0.175449	1.42447	0.250207	-0.426836	-1.12685	0.577942	0.27888	0.963953	0.873784	0.82163	-0.281652	0.309932	0.399081	-0.383376	0.264222	0.517606	0.251615	0.234318	0.474213	0.218028	0.338841
333.44	0.105332	-0.200916	1.40605	0.213907	-0.411837	-1.04326	0.56363	0.285775	1.03612	0.864944	0.767378	-0.334638	0.316107	0.372174	-0.357252	0.272209	0.517263	0.247887	0.249772	0.458915	0.216968	0.347943
333.92	0.0934145	-0.228771	1.39047	0.171632	-0.400622	-0.976481	0.542858	0.287015	1.12239	0.86262	0.713515	-0.375006	0.321351	0.343647	-0.33837	0.283958	0.517001	0.245469	0.270454	0.445987	0.218111	0.35548
334.4	0.0777477	-0.255121	1.37229	0.13897	-0.396866	-0.929291	0.511213	0.281178	1.21666	0.864179	0.66197	-0.406038	0.32671	0.312453	-0.327552	0.301143	0.50886	0.243275	0.289992	0.436495	0.220986	0.36043
334.88	0.0763389	-0.273933	1.3503	0.122927	-0.407248	-0.901814	0.470061	0.271545	1.30489	0.868916	0.609409	-0.42877	0.332859	0.285142	-0.320066	0.321842	0.489375	0.240786	0.303479	0.430711	0.226509	0.363194
335.36	0.110866	-0.285197	1.32309	0.117176	-0.434413	-0.894294	0.421385	0.263943	1.37217	0.880281	0.544326	-0.445183	0.341541	0.267852	-0.313321	0.34135	0.463137	0.238302	0.30961	0.429217	0.231712	0.362693
335.84	0.19025	-0.292937	1.29181	0.108957	-0.475066	-0.915399	0.369895	0.262765	1.41176	0.900403	0.463463	-0.456975	0.354707	0.265693	-0.309217	0.354267	0.437397	0.234278	0.312607	0.429766	0.232614	0.357844
336.32	0.303236	-0.302379	1.2575	0.0877312	-0.52194	-0.971327	0.317769	0.26712	1.42633	0.927374	0.366706	-0.46835	0.370497	0.278114	-0.313782	0.358297	0.417851	0.226714	0.319558	0.426847	0.229709	0.348512
336.8	0.420702	-0.31735	1.22553	0.0591794	-0.565445	-1.04681	0.268383	0.273043	1.42319	0.956841	0.273286	-0.482303	0.385811	0.29685	-0.330221	0.352945	0.402933	0.214436	0.332954	0.416826	0.222554	0.336469
337.28	0.516598	-0.339222	1.2016	0.0331335	-0.59906	-1.11436	0.225694	0.27452	1.40756	0.978374	0.205413	-0.501176	0.398454	0.312065	-0.360865	0.344948	0.388217	0.197762	0.350597	0.400291	0.214356	0.323611
337.76	0.577697	-0.363521	1.19389	0.022187	-0.620992	-1.14424	0.190896	0.268562	1.37854	0.98603	0.175632	-0.524651	0.406357	0.315325	-0.402126	0.341696	0.368931	0.178193	0.36559	0.380634	0.206173	0.312027
338.24	0.603519	-0.387483	1.20664	0.0317352	-0.632954	-1.12756	0.16564	0.25721	1.33716	0.980424	0.178448	-0.546871	0.41039	0.30172	-0.448132	0.347027	0.346709	0.160275	0.372206	0.366479	0.197535	0.311275
338.72	0.604293	-0.410916	1.23828	0.0483562	-0.641159	-1.08091	0.146147	0.244206	1.28824	0.969711	0.197965	-0.559998	0.410156	0.273174	-0.493582	0.355573	0.328569	0.148807	0.368095	0.362194	0.18569	0.303719
339.2	0.591307	-0.434293	1.28141	0.0484436	-0.647719	-1.04461	0.125723	0.231876	1.24424	0.966376	0.213672	-0.55849	0.403039	0.235173	-0.533104	0.359813	0.320691	0.145155	0.355416	0.368603	0.167624	0.29873
339.68	0.570597	-0.46128	1.32686	0.0171856	-0.652977	-1.04186	0.098915	0.22177	1.21776	0.974593	0.22151	-0.540761	0.38842	0.196453	-0.563949	0.354075	0.324389	0.149102	0.338828	0.378748	0.143322	0.296494
340.16	0.540887	-0.492335	1.36993	-0.0481479	-0.659841	-1.08936	0.0635042	0.214955	1.21236	0.99441	0.230605	-0.507976	0.365721	0.162979	-0.586748	0.338211	0.33369	0.15614	0.320318	0.38707	0.116431	0.296832
340.64	0.49944	-0.523424	1.4084	-0.127825	-0.669819	-1.16869	0.0226856	0.211648	1.22271	1.01754	0.256066	-0.462283	0.337864	0.140054	-0.603912	0.315656	0.339515	0.162394	0.301223	0.387216	0.0919496	0.297837
341.12	0.448945	-0.552224	1.44604	-0.195899	-0.680961	-1.25764	-0.0168705	0.212022	1.2337	1.03458	0.300678	-0.409233	0.309772	0.126649	-0.624218	0.291791	0.336115	0.16418	0.279945	0.38116	0.07691	0.298083
341.6	0.394936	-0.572772	1.48227	-0.235716	-0.691444	-1.33604	-0.0517908	0.214647	1.23336	1.03956	0.356236	-0.352887	0.286203	0.118438	-0.652879	0.270686	0.322801	0.161539	0.258208	0.373066	0.0710217	0.295864
342.08	0.348085	-0.581624	1.51036	-0.246637	-0.699675	-1.39199	-0.076017	0.216421	1.21687	1.02874	0.409313	-0.29955	0.267515	0.109563	-0.692384	0.253368	0.30511	0.154184	0.237201	0.368375	0.0724339	0.291829
342.56	0.317059	-0.58019	1.52285	-0.248176	-0.701843	-1.42961	-0.091552	0.214883	1.18539	1.00337	0.44866	-0.256058	0.251911	0.094669	-0.739199	0.239514	0.289828	0.141292	0.219465	0.367561	0.0793372	0.287869
343.04	0.306172	-0.574047	1.51495	-0.262978	-0.699705	-1.45272	-0.0974892	0.208829	1.14468	0.966908	0.475334	-0.226707	0.233338	0.0753044	-0.784815	0.229193	0.280831	0.124835	0.204496	0.368986	0.0865604	0.286639
343.52	0.311992	-0.571622	1.4866	-0.302106	-0.698188	-1.4676	-0.0956668	0.2004	1.10008	0.925906	0.491622	-0.210954	0.208504	0.057474	-0.818312	0.223059	0.278141	0.107307	0.190774	0.370117	0.0936454	0.287211
344	0.326641	-0.577942	1.45121	-0.360781	-0.698513	-1.47922	-0.0834948	0.194313	1.05896	0.888366	0.502699	-0.204713	0.177636	0.0502038	-0.834993	0.223037	0.280881	0.092871	0.17589	0.368505	0.0968965	0.287211
344.48	0.333024	-0.594324	1.42265	-0.420205	-0.703013	-1.48975	-0.0626906	0.193326	1.02476	0.861044	0.506055	-0.202983	0.147011	0.0569517	-0.832565	0.2258	0.286792	0.0844022	0.158822	0.365969	0.0963583	0.284461
344.96	0.322944	-0.616856	1.41033	-0.46452	-0.707608	-1.49431	-0.0414279	0.197212	0.999888	0.845441	0.49828	-0.199813	0.124814	0.0765764	-0.819947	0.230517	0.296229	0.0859803	0.141749	0.361282	0.0925873	0.276925
345.44	0.290617	-0.639478	1.41198	-0.488791	-0.710047	-1.49661	-0.0284484	0.20321	0.984554	0.835745	0.479722	-0.190162	0.115241	0.0977802	-0.804171	0.23312	0.308742	0.095069	0.12827	0.355784	0.0829734	0.266537
345.92	0.243412	-0.659415	1.41926	-0.505741	-0.710521	-1.49611	-0.0288332	0.208467	0.972523	0.823364	0.463848	-0.168204	0.117785	0.111284	-0.791795	0.235201	0.322134	0.109016	0.120974	0.349613	0.0657006	0.255465
346.4	0.19317	-0.67818	1.41968	-0.531241	-0.714763	-1.49487	-0.0431558	0.212432	0.960578	0.802149	0.462615	-0.130949	0.12483	0.112877	-0.783858	0.239965	0.334743	0.122888	0.120752	0.343818	0.0425497	0.244604
346.88	0.148362	-0.696697	1.40861	-0.575374	-0.726133	-1.49245	-0.0634108	0.216745	0.949744	0.772966	0.486412	-0.0752448	0.125758	0.108448	-0.775367	0.251591	0.34444	0.135384	0.125669	0.340557	0.0179984	0.232348
347.36	0.11561	-0.718248	1.38896	-0.639399	-0.744154	-1.49938	-0.0812933	0.22499	0.946126	0.746209	0.529238	-0.00339104	0.113983	0.108244	-0.760434	0.269564	0.351767	0.148189	0.13419	0.341534	-0.00563919	0.216928
347.84	0.0865661	-0.741995	1.36754	-0.705203	-0.761756	-1.51388	-0.0899824	0.238058	0.956377	0.731064	0.577686	0.0765807	0.0891577	0.120581	-0.731929	0.288041	0.357801	0.161949	0.1426	0.346474	-0.0268595	0.198604
348.32	0.0544516	-0.763446	1.3525	-0.752248	-0.770722	-1.52861	-0.0917463	0.254036	0.980318	0.730118	0.615711	0.152912	0.0593474	0.147357	-0.690852	0.300179	0.363447	0.176989	0.150224	0.353951	-0.0439759	0.181726
348.8	0.0160745	-0.780376	1.34617	-0.761789	-0.766094	-1.52837	-0.0928344	0.270235	1.01029	0.736904	0.630387	0.212662	0.0348551	0.182382	-0.641528	0.297158	0.366141	0.190089	0.156023	0.360202	-0.0592634	0.171551
349.28	-0.0267104	-0.791361	1.3425	-0.733747	-0.748543	-1.49962	-0.0970723	0.284384	1.03604	0.738551	0.618888	0.252668	0.0223546	0.21721	-0.592319	0.278711	0.361487	0.197618	0.15949	0.363139	-0.0742245	0.170903
349.76	-0.0634174	-0.798658	1.33678	-0.677206	-0.723837	-1.4383	-0.106442	0.29691	1.05244	0.730017	0.591439	0.275268	0.0212483	0.245087	-0.554011	0.250016	0.347589	0.198258	0.159488	0.361634	-0.0892251	0.177664
350.24	-0.0902903	-0.800554	1.3231	-0.612894	-0.701202	-1.35464	-0.118116	0.307627	1.0603	0.711372	0.558512	0.288382	0.023786	0.265238	-0.528639	0.222461	0.326776	0.194174	0.157009	0.359678	-0.10721	0.187477
350.72	-0.100336	-0.79713	1.29834	-0.560465	-0.689111	-1.26918	-0.129735	0.317521	1.06449	0.690535	0.539098	0.299584	0.0226786	0.279696	-0.513644	0.201703	0.305243	0.190741	0.152937	0.359393	-0.127017	0.196227
351.2	-0.0956182	-0.787797	1.26432	-0.532519	-0.691341	-1.19665	-0.138971	0.326637	1.0707	0.674576	0.546277	0.311532	0.01333	0.28979	-0.50207	0.192203	0.289571	0.191316	0.147689	0.36104	-0.149076	0.201115
351.68	-0.0771566	-0.775816	1.22466	-0.523732	-0.705518	-1.13256	-0.147619	0.334601	1.07647	0.662834	0.584033	0.322629	-0.0040948	0.294028	-0.485221	0.188576	0.284013	0.19443	0.142759	0.3617	-0.167438	0.202782
352.16	-0.0396438	-0.76498	1.18391	-0.524983	-0.726502	-1.0563	-0.155678	0.341211	1.08188	0.647417	0.637442	0.33012	-0.0242708	0.290151	-0.460934	0.18263	0.286317	0.196243	0.138879	0.359607	-0.175279	0.202219
352.64	0.0194095	-0.760773	1.14414	-0.525616	-0.748075	-0.946561	-0.162418	0.34733	1.08436	0.624677	0.685217	0.335572	-0.0439715	0.278739	-0.429235	0.172145	0.291062	0.193446	0.136826	0.353503	-0.168813	0.199883
353.12	0.102584	-0.758546	1.10846	-0.518099	-0.765771	-0.80045	-0.168254	0.352149	1.08845	0.597595	0.704925	0.338853	-0.061547	0.267413	-0.397311	0.158072	0.293217	0.1853	0.137879	0.346392	-0.148875	0.195027
353.6	0.197754	-0.756327	1.078	-0.50825	-0.777057	-0.643119	-0.171247	0.355228	1.10058	0.578555	0.692844	0.341795	-0.0783085	0.260362	-0.370897	0.148472	0.2907	0.176087	0.142066	0.340307	-0.120664	0.188342
354.08	0.291369	-0.749407	1.05321	-0.501083	-0.779836	-0.515436	-0.169543	0.355424	1.12494	0.583932	0.657385	0.34301	-0.0959354	0.260208	-0.35345	0.143429	0.28448	0.170605	0.148888	0.339024	-0.0898517	0.180498
354.56	0.367066	-0.740905	1.02866	-0.505188	-0.778269	-0.442332	-0.163684	0.352904	1.16061	0.619075	0.61824	0.339948	-0.115358	0.262522	-0.340337	0.143929	0.275983	0.17181	0.157479	0.340882	-0.0647515	0.173245
355.04	0.41745	-0.735262	0.998805	-0.525601	-0.77812	-0.42499	-0.15142	0.348311	1.19597	0.676938	0.592539	0.327958	-0.135899	0.261646	-0.322451	0.143246	0.266833	0.177982	0.166634	0.344984	-0.0473823	0.168627
355.52	0.440965	-0.738614	0.959827	-0.562446	-0.786085	-0.432547	-0.131509	0.343837	1.22073	0.740596	0.580669	0.306042	-0.156246	0.253493	-0.293347	0.136296	0.257503	0.184638	0.175849	0.351013	-0.0365917	0.1676
356	0.44488	-0.749071	0.914231	-0.61721	-0.808194	-0.429127	-0.10454	0.340444	1.22741	0.793543	0.574467	0.275751	-0.176173	0.240394	-0.249183	0.123049	0.248893	0.188988	0.184588	0.359571	-0.0304666	0.168931
356.48	0.434322	-0.763865	0.86942	-0.682909	-0.842083	-0.400634	-0.0715262	0.337338	1.21674	0.826573	0.564209	0.241817	-0.194319	0.228061	-0.197583	0.107258	0.244704	0.190739	0.192458	0.369062	-0.0222422	0.170077
356.96	0.413323	-0.771549	0.831018	-0.746313	-0.879796	-0.364763	-0.0370542	0.333206	1.19532	0.840814	0.54464	0.21384	-0.21005	0.221827	-0.15143	0.0928557	0.248955	0.189785	0.198899	0.377074	-0.00853925	0.168727
357.44	0.387367	-0.765692	0.801509	-0.791266	-0.91168	-0.343259	-0.00455651	0.326934	1.16982	0.843836	0.519241	0.199923	-0.2217	0.22095	-0.11944	0.0811749	0.262451	0.183582	0.200886	0.379989	0.0118564	0.16279
357.92	0.358845	-0.749516	0.777249	-0.805757	-0.931307	-0.362947	0.0234439	0.318003	1.14391	0.841904	0.493862	0.206597	-0.228539	0.220175	-0.104417	0.070032	0.280998	0.168453	0.197376	0.374049	0.0375883	0.149955
358.4	0.330546	-0.728057	0.750139	-0.784183	-0.93449	-0.417565	0.0476935	0.307634	1.11657	0.835565	0.467363	0.231227	-0.231211	0.212295	-0.0976844	0.0573585	0.298276	0.142297	0.189543	0.360085	0.066066	0.133179
358.88	0.304087	-0.708387	0.716119	-0.736654	-0.925301	-0.485033	0.0720127	0.297346	1.08508	0.820555	0.436402	0.264449	-0.232612	0.194519	-0.0861841	0.0432103	0.305949	0.106687	0.180997	0.341012	0.0936317	0.116924
359.36	0.27494	-0.69677	0.678399	-0.678869	-0.909922	-0.541175	0.0992882	0.28847	1.05524	0.795455	0.396436	0.289118	-0.237376	0.169277	-0.0613862	0.0310781	0.307319	0.070942	0.177941	0.321768	0.116639	0.106256
359.84	0.246496	-0.691099	0.643783	-0.6273	-0.896228	-0.576466	0.128819	0.281012	1.03478	0.760584	0.344719	0.293703	-0.245682	0.140555	-0.0249758	0.0225417	0.291422	0.0447558	0.183261	0.305588	0.133255	0.104952
360.32	0.22817	-0.687012	0.6204	-0.588742	-0.889857	-0.595075	0.159658	0.277291	1.0303	0.722017	0.28917	0.27771	-0.256293	0.115239	0.0125817	0.0184121	0.270471	0.0335379	0.195823	0.291992	0.145624	0.112542
360.8	0.231275	-0.680435	0.607238	-0.560748	-0.891434	-0.611877	0.187232	0.279192	1.04341	0.688187	0.237245	0.250048	-0.264291	0.0956529	0.0395952	0.0161793	0.249106	0.0338037	0.211667	0.279964	0.152892	0.123452
361.28	0.26515	-0.673013	0.599839	-0.533703	-0.900241	-0.627087	0.210616	0.286273	1.06811	0.667102	0.199481	0.226612	-0.263888	0.0814278	0.0494149	0.0106947	0.228778	0.0356441	0.224149	0.267133	0.15468	0.132055
361.76	0.330361	-0.665438	0.588411	-0.505278	-0.90861	-0.634981	0.228272	0.296295	1.09492	0.662962	0.172801	0.217156	-0.251339	0.0673481	0.0445921	-0.000705653	0.207228	0.0289974	0.231227	0.252084	0.152286	0.135356
362.24	0.415071	-0.660235	0.568411	-0.475661	-0.911683	-0.625359	0.242137	0.305267	1.11746	0.674289	0.154759	0.220402	-0.225381	0.0493886	0.0307744	-0.0145378	0.183672	0.0100136	0.233273	0.23485	0.146614	0.133454
362.72	0.504452	-0.659782	0.54153	-0.449866	-0.905802	-0.601753	0.25346	0.308537	1.13781	0.693972	0.135387	0.228662	-0.188956	0.0239956	0.0150675	-0.026295	0.160009	-0.0172128	0.232646	0.216143	0.140891	0.129693
363.2	0.585083	-0.663635	0.513779	-0.430191	-0.889621	-0.571555	0.263244	0.304052	1.16189	0.710881	0.105701	0.231111	-0.146892	-0.00861049	-0.00179731	-0.0328479	0.141046	-0.0464063	0.23012	0.197833	0.138981	0.127344
363.68	0.650402	-0.669807	0.488213	-0.413408	-0.866089	-0.545371	0.270543	0.293183	1.19512	0.716344	0.053897	0.226537	-0.106502	-0.043869	-0.0197988	-0.0341913	0.130431	-0.0718104	0.22265	0.182696	0.14204	0.130725
364.16	0.699928	-0.680025	0.465464	-0.393417	-0.839472	-0.521755	0.273234	0.280904	1.23217	0.708456	-0.0201211	0.217702	-0.0743849	-0.0735646	-0.0387517	-0.028736	0.127988	-0.0922796	0.208975	0.171629	0.148851	0.141722
364.64	0.739391	-0.695339	0.442213	-0.365309	-0.816467	-0.491653	0.271865	0.274368	1.26072	0.69284	-0.108771	0.208598	-0.0545445	-0.0919999	-0.059925	-0.0200707	0.128399	-0.110373	0.191049	0.16361	0.156326	0.160299
365.12	0.767817	-0.714584	0.415249	-0.33336	-0.802968	-0.450751	0.269151	0.278932	1.26777	0.680713	-0.197053	0.202989	-0.0464589	-0.099131	-0.0773533	-0.00826182	0.125315	-0.128536	0.173463	0.154004	0.165068	0.184351
365.6	0.784064	-0.734565	0.383354	-0.306306	-0.801042	-0.403312	0.271017	0.295366	1.25117	0.683789	-0.269134	0.202409	-0.044481	-0.099954	-0.0880878	0.00289318	0.11313	-0.148698	0.163317	0.140058	0.17955	0.210282
366.08	0.788807	-0.754962	0.349141	-0.289382	-0.808946	-0.355484	0.284012	0.319422	1.22271	0.707808	-0.319091	0.210331	-0.0401196	-0.104191	-0.0888756	0.0088208	0.0913498	-0.169757	0.163315	0.119515	0.201298	0.232737
366.56	0.788706	-0.773067	0.313091	-0.282487	-0.824127	-0.3177	0.309825	0.345286	1.20072	0.74776	-0.350042	0.231328	-0.0273277	-0.117778	-0.0822354	0.00647792	0.0625283	-0.190166	0.170311	0.096957	0.226574	0.248009
367.04	0.786877	-0.788339	0.27441	-0.268231	-0.841775	-0.286257	0.342621	0.367755	1.19714	0.794201	-0.372907	0.268447	-0.00533998	-0.14167	-0.0732431	-0.0042271	0.0316763	-0.208725	0.178032	0.0778242	0.253105	0.255529
367.52	0.787856	-0.804502	0.230333	-0.233135	-0.856104	-0.251743	0.374456	0.382677	1.20609	0.833883	-0.396825	0.316841	0.0215057	-0.170321	-0.0685654	-0.0232794	0.00243157	-0.224729	0.180907	0.066702	0.272208	0.257476
368	0.786961	-0.822803	0.17911	-0.170655	-0.859796	-0.208243	0.396264	0.389625	1.20972	0.857264	-0.424125	0.363576	0.0446753	-0.199438	-0.0710149	-0.0436899	-0.0218397	-0.238621	0.178513	0.0635575	0.282426	0.258557
368.48	0.779428	-0.841964	0.124514	-0.0904015	-0.849011	-0.160307	0.409217	0.38971	1.18978	0.86104	-0.448668	0.393657	0.0570541	-0.229147	-0.0802806	-0.0614249	-0.0403392	-0.249781	0.173138	0.0633414	0.287404	0.260684
368.96	0.761996	-0.862971	0.0745424	-0.0150875	-0.820416	-0.11316	0.415229	0.386343	1.1376	0.847547	-0.460916	0.398792	0.0584345	-0.261138	-0.0932567	-0.0748301	-0.0534292	-0.257629	0.167396	0.0601305	0.298285	0.265736
369.44	0.735149	-0.885148	0.0375739	0.0332469	-0.777462	-0.0724264	0.420795	0.381711	1.06368	0.825593	-0.459966	0.381186	0.0540737	-0.294917	-0.10843	-0.0845124	-0.0622416	-0.260177	0.163531	0.0514897	0.320885	0.273701
369.92	0.704343	-0.908571	0.0198035	0.0468918	-0.726388	-0.0349654	0.426837	0.377914	0.987655	0.804265	-0.454758	0.353081	0.0503961	-0.323851	-0.123831	-0.0888493	-0.0659182	-0.254426	0.161146	0.0402846	0.353701	0.284657
370.4	0.673403	-0.932952	0.0216291	0.0399518	-0.675028	0.00605237	0.43055	0.376372	0.924159	0.792814	-0.450017	0.328199	0.0497847	-0.337296	-0.139064	-0.0860323	-0.0624821	-0.240445	0.160394	0.0309973	0.386361	0.299495
370.88	0.643788	-0.95933	0.0357035	0.0365903	-0.631271	0.0459508	0.42685	0.378125	0.878388	0.793479	-0.450375	0.315792	0.0503828	-0.33005	-0.152904	-0.073111	-0.0514075	-0.21997	0.162098	0.0268299	0.408461	0.318987
371.36	0.613719	-0.983974	0.0511544	0.0593364	-0.597493	0.0720575	0.410544	0.383157	0.844606	0.803055	-0.446786	0.317464	0.0581805	-0.305693	-0.160685	-0.0527598	-0.0348966	-0.197916	0.168533	0.0267348	0.415753	0.341605
371.84	0.58283	-1.00695	0.0589141	0.117817	-0.575832	0.0673513	0.379058	0.389947	0.816778	0.811302	-0.435434	0.330322	0.0569377	-0.278061	-0.152706	-0.0304891	-0.02167	-0.180439	0.180684	0.0260496	0.413358	0.364349
372.32	0.546378	-1.02625	0.0543963	0.204351	-0.562775	0.0348259	0.33705	0.396259	0.799227	0.812253	-0.420168	0.350333	0.0557604	-0.262718	-0.1241	-0.0113361	-0.0197691	-0.170707	0.197073	0.0212208	0.412756	0.384785
372.8	0.504907	-1.04265	0.0383518	0.299301	-0.556468	-0.00535202	0.290865	0.398896	0.79466	0.804319	-0.408696	0.373302	0.0592935	-0.266758	-0.0734179	0.00397972	-0.0345046	-0.170558	0.21325	0.0112259	0.422535	0.401692
373.28	0.46149	-1.05656	0.0162222	0.384572	-0.552324	-0.0250553	0.248315	0.396665	0.807342	0.794733	-0.408384	0.397183	0.0707534	-0.284581	-0.0114342	0.0165526	-0.0636173	-0.178444	0.225352	-0.00076417	0.444579	0.416411
373.76	0.418676	-1.06876	-0.0060522	0.453283	-0.546459	-0.0106625	0.216376	0.390498	0.830508	0.790299	-0.424985	0.418525	0.0871792	-0.306712	0.0452282	0.0332704	-0.0976608	-0.192109	0.233451	-0.00926536	0.47322	0.430175
374.24	0.381481	-1.07633	-0.0224003	0.507171	-0.536533	0.0260416	0.201632	0.385264	0.853939	0.792923	-0.447438	0.435444	0.103693	-0.323918	0.0854082	0.0537963	-0.126936	-0.208647	0.238861	-0.0138131	0.501027	0.44268
374.72	0.35524	-1.07908	-0.0296066	0.556236	-0.519232	0.0502335	0.2115	0.38439	0.861802	0.796382	-0.456367	0.446289	0.116183	-0.336773	0.102839	0.0760626	-0.14856	-0.225257	0.244373	-0.0139855	0.527374	0.453381
375.2	0.343442	-1.07893	-0.023513	0.604187	-0.495324	0.0317844	0.248796	0.389434	0.843626	0.788411	-0.440394	0.450133	0.12586	-0.35001	0.102902	0.0936543	-0.166161	-0.238227	0.252964	-0.0119158	0.557269	0.461332
375.68	0.341339	-1.07929	-0.00542125	0.647156	-0.471461	-0.0353368	0.310561	0.397852	0.797118	0.763998	-0.403591	0.444417	0.137771	-0.365645	0.0960646	0.101039	-0.185317	-0.244534	0.264941	-0.00610801	0.594431	0.467888
376.16	0.343139	-1.08614	0.0192713	0.673868	-0.4529	-0.131165	0.387173	0.402974	0.729425	0.726105	-0.360325	0.425837	0.156174	-0.382063	0.0879731	0.0997552	-0.206862	-0.24232	0.281515	0.00732041	0.640268	0.47678
376.64	0.33968	-1.10028	0.0424873	0.674173	-0.444057	-0.22503	0.465035	0.398976	0.653795	0.685021	-0.326039	0.390554	0.180943	-0.391489	0.0844292	0.0935301	-0.22427	-0.23199	0.301669	0.0336758	0.690194	0.490725
377.12	0.331403	-1.11645	0.0567729	0.654438	-0.44391	-0.299069	0.530434	0.384197	0.584949	0.650976	-0.307099	0.343384	0.2095	-0.390615	0.0858352	0.0872658	-0.229053	-0.21771	0.325852	0.0729818	0.732378	0.508182
377.6	0.324007	-1.12925	0.0606581	0.634459	-0.451565	-0.349162	0.577393	0.36249	0.532242	0.62657	-0.294512	0.290986	0.235931	-0.382631	0.0901388	0.0831522	-0.218896	-0.204677	0.35339	0.120593	0.75975	0.525654
378.08	0.326783	-1.13182	0.0588354	0.642535	-0.460684	-0.382189	0.603773	0.34087	0.497627	0.605791	-0.278281	0.244946	0.256623	-0.374651	0.0961443	0.0795438	-0.200258	-0.196622	0.381033	0.166043	0.771306	0.537826
378.56	0.341265	-1.12664	0.0573	0.697176	-0.471354	-0.401977	0.614704	0.325228	0.472908	0.583473	-0.253409	0.216479	0.271763	-0.374886	0.100927	0.0750002	-0.184311	-0.191939	0.403897	0.19954	0.773798	0.541977
379.04	0.362909	-1.11871	0.0656334	0.796371	-0.482095	-0.405836	0.61369	0.317705	0.450523	0.561933	-0.22758	0.208728	0.282683	-0.38391	0.0989365	0.0700841	-0.178929	-0.188367	0.417046	0.213529	0.773008	0.537799
379.52	0.381929	-1.11346	0.0870729	0.918383	-0.490097	-0.383281	0.603845	0.315582	0.423258	0.552617	-0.214701	0.216504	0.290865	-0.399918	0.086118	0.0672214	-0.182917	-0.182432	0.418549	0.209927	0.770462	0.528679
380	0.387036	-1.10998	0.119539	1.03181	-0.496059	-0.340339	0.585587	0.314506	0.390577	0.567135	-0.220059	0.22926	0.296279	-0.42057	0.0639538	0.0675236	-0.187408	-0.173193	0.408991	0.194033	0.763084	0.518723
380.48	0.373439	-1.10577	0.160232	1.11519	-0.501526	-0.288379	0.558779	0.311046	0.354349	0.611142	-0.237346	0.236114	0.301601	-0.446056	0.037885	0.0715949	-0.18432	-0.162264	0.39444	0.172042	0.743755	0.510328
380.96	0.34077	-1.09671	0.206041	1.17434	-0.508958	-0.244648	0.528011	0.303075	0.317272	0.678002	-0.250658	0.230114	0.309639	-0.479273	0.0190541	0.0813668	-0.174495	-0.153332	0.378761	0.151106	0.712694	0.504352
381.44	0.298279	-1.08038	0.25635	1.23275	-0.525093	-0.212867	0.496518	0.289007	0.276798	0.751113	-0.245601	0.209904	0.326293	-0.518908	0.0163007	0.0965336	-0.16649	-0.149351	0.366141	0.134371	0.673317	0.500627
381.92	0.258916	-1.05983	0.307196	1.31	-0.549808	-0.192759	0.468833	0.267672	0.229211	0.816394	-0.221203	0.178678	0.352745	-0.558418	0.0313615	0.117243	-0.171616	-0.152809	0.356438	0.124994	0.636774	0.497635
382.4	0.236103	-1.03706	0.356934	1.40936	-0.578623	-0.168011	0.447307	0.240227	0.17092	0.862376	-0.190923	0.142738	0.3861	-0.587946	0.0586426	0.146213	-0.193266	-0.165575	0.347949	0.124586	0.610563	0.493939
382.88	0.24378	-1.01387	0.401301	1.51005	-0.602861	-0.129121	0.432783	0.210114	0.105198	0.886593	-0.173494	0.106911	0.420049	-0.601426	0.086709	0.18046	-0.225269	-0.185325	0.33687	0.132952	0.59376	0.489431
383.36	0.285224	-0.99121	0.437161	1.58466	-0.615162	-0.0805557	0.426151	0.184582	0.0298658	0.890419	-0.187728	0.0783507	0.448253	-0.596234	0.105607	0.215218	-0.255466	-0.209078	0.321437	0.147834	0.579726	0.483592
383.84	0.351452	-1.00273	0.463982	1.61291	-0.614311	-0.0324562	0.43141	0.169266	-0.0512206	0.875581	-0.231893	0.065245	0.466838	-0.578849	0.110456	0.245397	-0.27231	-0.230912	0.301074	0.164669	0.561779	0.477
384.32	0.421714	-0.984291	0.48584	1.59851	-0.608319	0.00761986	0.448393	0.165839	-0.135797	0.846203	-0.294026	0.0718303	0.475671	-0.55602	0.103802	0.267341	-0.271362	-0.244577	0.278901	0.180706	0.537698	0.470989
384.8	0.466748	-0.970406	0.502628	1.55845	-0.605064	0.0388927	0.475211	0.169015	-0.220378	0.811523	-0.357488	0.101264	0.47868	-0.534099	0.0915575	0.279613	-0.256809	-0.245539	0.257648	0.195838	0.51003	0.467809
385.28	0.473267	-0.963438	0.513543	1.51111	-0.610843	0.0651276	0.500767	0.171011	-0.292851	0.779519	-0.410134	0.147649	0.478078	-0.518077	0.0792247	0.283025	-0.23769	-0.233075	0.238839	0.210551	0.485014	0.468441
385.76	0.442083	-0.96007	0.47756	1.46398	-0.625576	0.0944415	0.514666	0.166189	-0.340412	0.755497	-0.44582	0.200235	0.474844	-0.512055	0.0710769	0.278179	-0.222717	-0.211367	0.22318	0.226373	0.464019	0.475334
386.24	0.385833	-0.955352	0.466135	1.41407	-0.648503	0.130719	0.507093	0.155945	-0.353103	0.737387	-0.466869	0.248548	0.468639	-0.519488	0.0650395	0.266416	-0.214732	-0.18462	0.210235	0.243614	0.44597	0.488639
386.72	0.322772	-0.949395	0.443301	1.35331	-0.672684	0.170393	0.480267	0.146186	-0.331131	0.716319	-0.476147	0.289186	0.459269	-0.542762	0.0602393	0.248594	-0.211185	-0.15662	0.200895	0.258218	0.428554	0.505492
387.2	0.272181	-0.941101	0.41379	1.27982	-0.698148	0.210183	0.443707	0.142602	-0.286716	0.682359	-0.471862	0.326642	0.445904	-0.579479	0.0540813	0.227316	-0.206595	-0.129714	0.193667	0.267592	0.412202	0.522103
387.68	0.243247	-0.933563	0.383751	1.20177	-0.725363	0.23293	0.408923	0.147133	-0.238357	0.633695	-0.459024	0.369426	0.430039	-0.623238	0.0479048	0.204137	-0.198189	-0.104068	0.186784	0.269874	0.399995	0.534328
388.16	0.239996	-0.926269	0.362536	1.13068	-0.753122	0.229096	0.381046	0.155977	-0.198659	0.579888	-0.444808	0.422176	0.413376	-0.666114	0.0471623	0.180484	-0.186956	-0.0793734	0.174884	0.268432	0.398979	0.539288
388.64	0.25923	-0.916406	0.352773	1.07636	-0.776761	0.191264	0.358708	0.163993	-0.170198	0.534891	-0.435837	0.482014	0.399833	-0.700201	0.0550421	0.156839	-0.177982	-0.0593781	0.154798	0.268443	0.411054	0.538338
389.12	0.293844	-0.897051	0.354371	1.04491	-0.790571	0.125642	0.337627	0.167598	-0.14238	0.504599	-0.438271	0.53798	0.391247	-0.725387	0.0736584	0.135103	-0.174722	-0.046765	0.123696	0.274189	0.43443	0.534454
389.6	0.328109	-0.865188	0.364714	1.0339	-0.792698	0.0537497	0.317328	0.166572	-0.104951	0.481102	-0.449129	0.577548	0.38868	-0.744216	0.0995864	0.117163	-0.177339	-0.0444327	0.0826575	0.288609	0.459185	0.531899
390.08	0.346455	-0.820496	0.376242	1.03577	-0.785734	-0.00377162	0.30428	0.161525	-0.057293	0.447672	-0.451816	0.597342	0.392928	-0.759505	0.124928	0.10426	-0.18102	-0.0507788	0.0371132	0.310085	0.477279	0.532798
390.56	0.340804	-0.76919	0.386983	1.03965	-0.776079	-0.0444567	0.305663	0.153278	-0.00809104	0.391072	-0.428798	0.602109	0.402625	-0.773136	0.141813	0.100442	-0.17958	-0.0610097	-0.0075587	0.33589	0.485539	0.534786
391.04	0.313095	-0.721797	0.398733	1.03551	-0.769533	-0.0844696	0.325879	0.141911	0.0299756	0.313708	-0.378896	0.603325	0.417624	-0.784003	0.145488	0.1095	-0.172619	-0.0682016	-0.0484532	0.361814	0.484079	0.536804
391.52	0.283275	-0.686602	0.415351	1.01871	-0.768024	-0.145399	0.361952	0.128112	0.0501344	0.233904	-0.316511	0.613423	0.436102	-0.789142	0.137956	0.129535	-0.165201	-0.0697895	-0.0839322	0.383184	0.48093	0.535072
392	0.270977	-0.669942	0.440467	0.995394	-0.76998	-0.232349	0.402145	0.114609	0.0509145	0.178081	-0.266956	0.63735	0.457948	-0.782236	0.125449	0.15666	-0.16553	-0.065813	-0.115963	0.395843	0.48339	0.532078
392.48	0.285486	-0.670534	0.472129	0.977662	-0.771864	-0.324619	0.436761	0.106097	0.0441784	0.162778	-0.252339	0.673595	0.481283	-0.760366	0.115779	0.182137	-0.17786	-0.0595719	-0.146372	0.398433	0.494138	0.530886
392.96	0.31872	-0.677707	0.504138	0.975874	-0.773467	-0.381386	0.462341	0.106193	0.0415435	0.184193	-0.275943	0.715748	0.503012	-0.720842	0.109958	0.197135	-0.200937	-0.0547989	-0.174964	0.390791	0.509722	0.534636
393.44	0.345872	-0.682686	0.527041	0.999696	-0.774279	-0.37481	0.483317	0.115651	0.0535718	0.222607	-0.323741	0.756494	0.520146	-0.66547	0.105319	0.195227	-0.228489	-0.0537496	-0.200192	0.376998	0.525433	0.542626
393.92	0.345708	-0.677706	0.537507	1.04382	-0.773869	-0.306335	0.506386	0.131347	0.0807454	0.252423	-0.375898	0.7894	0.53191	-0.597268	0.0938815	0.176221	-0.254702	-0.054267	-0.219574	0.36123	0.535613	0.551675
394.4	0.313443	-0.661529	0.537928	1.09414	-0.769051	-0.214731	0.535625	0.149399	0.12496	0.257151	-0.412936	0.811406	0.540762	-0.521841	0.0708488	0.145644	-0.278153	-0.0542505	-0.232453	0.346838	0.538778	0.557862
394.88	0.263389	-0.638042	0.538534	1.13655	-0.756987	-0.149688	0.569797	0.166154	0.181045	0.238581	-0.428677	0.824227	0.550468	-0.445512	0.0369955	0.110466	-0.300526	-0.0520206	-0.23833	0.336723	0.54009	0.560281
395.36	0.219805	-0.614528	0.54921	1.16544	-0.737661	-0.135703	0.603041	0.180892	0.242565	0.207586	-0.424336	0.829608	0.565746	-0.374166	0.00306148	0.0779869	-0.322888	-0.0490866	-0.239979	0.330306	0.546402	0.560689
395.84	0.199166	-0.598937	0.57506	1.18266	-0.713198	-0.162077	0.630193	0.193239	0.296338	0.179521	-0.402836	0.832414	0.58672	-0.312993	-0.0237894	0.048792	-0.342563	-0.0473582	-0.23988	0.328284	0.560875	0.562218
396.32	0.202545	-0.593041	0.615726	1.19234	-0.691596	-0.189889	0.649483	0.201974	0.339427	0.159599	-0.361384	0.835578	0.610441	-0.265774	-0.0391984	0.0203071	-0.353179	-0.0501961	-0.238719	0.330379	0.580726	0.564693
396.8	0.213708	-0.594849	0.665121	1.19724	-0.678946	-0.186044	0.660597	0.205211	0.367071	0.141382	-0.302407	0.842897	0.632826	-0.234087	-0.0462285	-0.0102475	-0.350903	-0.0569548	-0.238456	0.334614	0.59815	0.565339
397.28	0.216412	-0.599174	0.714736	1.19891	-0.680325	-0.145441	0.664034	0.202235	0.383008	0.11209	-0.234499	0.85181	0.650407	-0.216646	-0.0530617	-0.0411254	-0.336781	-0.0653099	-0.23785	0.337725	0.609924	0.56086
397.76	0.205581	-0.602019	0.759584	1.20409	-0.692269	-0.089639	0.660798	0.193701	0.395513	0.0623796	-0.169236	0.857802	0.663158	-0.204656	-0.0654689	-0.0678533	-0.315424	-0.0708626	-0.237227	0.335779	0.615369	0.550385
398.24	0.188876	-0.599209	0.794811	1.22548	-0.709495	-0.0563816	0.651889	0.182441	0.406359	-0.0056776	-0.120853	0.854735	0.673302	-0.188576	-0.0832754	-0.0816212	-0.294215	-0.0699055	-0.23653	0.328815	0.620594	0.53562
398.72	0.182501	-0.595604	0.816314	1.2792	-0.724349	-0.068433	0.640782	0.170772	0.420842	-0.0778436	-0.0859518	0.838805	0.68468	-0.161355	-0.0998538	-0.076097	-0.275329	-0.0593284	-0.234162	0.318364	0.630582	0.520431
399.2	0.197366	-0.596543	0.822165	1.36737	-0.737035	-0.119663	0.632667	0.159607	0.441303	-0.137467	-0.0499356	0.809881	0.699143	-0.123359	-0.104568	-0.0534074	-0.258299	-0.038526	-0.229617	0.309206	0.645697	0.506319
399.68	0.234765	-0.606438	0.811378	1.46748	-0.748348	-0.189077	0.631461	0.149448	0.470445	-0.174137	0.00402402	0.773559	0.716624	-0.0813324	-0.092823	-0.0211237	-0.241071	-0.0111189	-0.223789	0.306307	0.664968	0.492036
400.16	0.281976	-0.627152	0.788283	1.55248	-0.761278	-0.253013	0.63896	0.140653	0.508657	-0.191102	0.0847382	0.737793	0.746534	-0.0445028	-0.0670095	0.00873316	-0.224332	0.0157162	-0.215623	0.30972	0.683547	0.475122
400.64	0.327516	-0.656708	0.762695	1.60074	-0.780249	-0.299864	0.650675	0.136543	0.551215	-0.200418	0.177556	0.710089	0.767048	-0.0181826	-0.0333984	0.027673	-0.209849	0.0346711	-0.20592	0.317813	0.699748	0.45369
401.12	0.366387	-0.689681	0.740549	1.61291	-0.803875	-0.338155	0.658491	0.140715	0.586859	-0.21341	0.254289	0.695043	0.785252	-0.00360228	-0.00115991	0.0318258	-0.2003	0.039811	-0.19594	0.324128	0.714795	0.42943
401.6	0.394771	-0.718693	0.722427	1.60908	-0.826634	-0.384001	0.65647	0.154333	0.6031	-0.234042	0.289288	0.691323	0.799265	0.0024267	0.0277558	0.023171	-0.193783	0.0292177	-0.18769	0.325423	0.730883	0.407333
402.08	0.412974	-0.740728	0.706176	1.60606	-0.841559	-0.446518	0.647287	0.174887	0.591574	-0.252681	0.270503	0.697209	0.806513	0.00304554	0.0560004	0.00860657	-0.186505	0.00440206	-0.182381	0.321964	0.749478	0.391245
402.56	0.41887	-0.75386	0.684315	1.60255	-0.846079	-0.516568	0.633223	0.197024	0.559316	-0.259989	0.214933	0.708318	0.805517	-0.00117332	0.0878914	-0.00957147	-0.175308	-0.0297106	-0.179378	0.316546	0.765815	0.381988
403.04	0.410879	-0.758361	0.654847	1.59103	-0.839379	-0.577486	0.615994	0.215783	0.519245	-0.248791	0.153481	0.722795	0.795201	-0.00922195	0.123543	-0.0311241	-0.160225	-0.0682878	-0.176666	0.314578	0.773645	0.376607
403.52	0.387427	-0.755053	0.622397	1.57254	-0.831975	-0.607718	0.596976	0.230154	0.485324	-0.223174	0.109254	0.737027	0.776375	-0.0218276	0.15746	-0.0615896	-0.145556	-0.106168	-0.170339	0.319283	0.767435	0.372136
404	0.35706	-0.743974	0.59637	1.56908	-0.833406	-0.598664	0.571823	0.243502	0.461781	-0.191484	0.0914678	0.746343	0.75136	-0.0360124	0.182675	-0.100942	-0.136456	-0.139473	-0.158823	0.330975	0.747748	0.364848
404.48	0.326654	-0.723901	0.583249	1.60678	-0.848007	-0.555208	0.541002	0.260166	0.446999	-0.162378	0.0919906	0.745104	0.724304	-0.0487231	0.19593	-0.143239	-0.13472	-0.163112	-0.14396	0.348607	0.719616	0.354572
404.96	0.299724	-0.697736	0.583306	1.68437	-0.874199	-0.495659	0.508357	0.280153	0.438604	-0.13833	0.0925574	0.729125	0.700256	-0.0571214	0.200509	-0.179578	-0.13929	-0.175618	-0.12927	0.368697	0.684753	0.342389
405.44	0.269465	-0.669828	0.590698	1.76196	-0.90503	-0.434136	0.480958	0.299329	0.436272	-0.117832	0.085006	0.700197	0.682508	-0.0604729	0.204812	-0.200313	-0.147101	-0.178832	-0.11875	0.384696	0.648067	0.330326
405.92	0.228789	-0.645863	0.596325	1.78692	-0.930165	-0.377318	0.463842	0.311979	0.444701	-0.100513	0.0730903	0.667909	0.67057	-0.0555612	0.21761	-0.204441	-0.157038	-0.178657	-0.11345	0.393081	0.617807	0.320073
406.4	0.176137	-0.631962	0.596148	1.74859	-0.943549	-0.314488	0.454823	0.31341	0.46355	-0.0863844	0.0659073	0.640524	0.660307	-0.0388617	0.241612	-0.199176	-0.170625	-0.179911	-0.109969	0.390333	0.592872	0.312716
406.88	0.120511	-0.632729	0.592281	1.70352	-0.943912	-0.235795	0.449367	0.305325	0.488485	-0.0760702	0.0716273	0.627597	0.646995	-0.00602124	0.274595	-0.194101	-0.190337	-0.185716	-0.103603	0.378057	0.572191	0.307566
407.36	0.0779845	-0.645015	0.589376	1.74943	-0.936611	-0.140033	0.439127	0.291775	0.509202	-0.0698339	0.0811752	0.631851	0.628468	0.0427987	0.308664	-0.195719	-0.214586	-0.194196	-0.0917175	0.361954	0.552644	0.303825
407.84	0.0618287	-0.661545	0.590597	1.95029	-0.925413	-0.0311572	0.4187	0.277139	0.519822	-0.0658666	0.0847493	0.645783	0.608048	0.101177	0.339411	-0.200601	-0.239252	-0.200614	-0.0778143	0.349915	0.530997	0.301126
408.32	0.0714549	-0.675597	0.596168	2.27473	-0.91016	0.0718373	0.389639	0.263921	0.521606	-0.0625899	0.076625	0.661376	0.592851	0.15819	0.362804	-0.199618	-0.255798	-0.203379	-0.0654462	0.347807	0.50726	0.299776
408.8	0.0924069	-0.678441	0.60206	2.60778	-0.888526	0.157012	0.356476	0.25102	0.521798	-0.0611077	0.0559468	0.666602	0.587698	0.202619	0.380936	-0.189277	-0.259041	-0.205021	-0.0573194	0.35694	0.48698	0.300189
409.28	0.111935	-0.668933	0.609541	2.82216	-0.854627	0.217793	0.32203	0.237623	0.527814	-0.0629994	0.035835	0.656871	0.59153	0.229852	0.39371	-0.172122	-0.250179	-0.209731	-0.0526882	0.372214	0.475594	0.301639
409.76	0.124706	-0.649407	0.62189	2.86562	-0.808429	0.249367	0.29027	0.224829	0.542876	-0.0690733	0.0276617	0.635723	0.597428	0.243988	0.400825	-0.157524	-0.236403	-0.219192	-0.0474561	0.387423	0.476722	0.302736
410.24	0.134731	-0.624656	0.645593	2.79105	-0.753478	0.252849	0.261106	0.215077	0.564202	-0.0726631	0.032339	0.617769	0.59659	0.252061	0.405716	-0.155878	-0.224804	-0.227395	-0.0383902	0.397143	0.490216	0.301367
410.72	0.146188	-0.597133	0.681347	2.70481	-0.699635	0.230933	0.23778	0.210904	0.593586	-0.0658473	0.0466103	0.619691	0.584845	0.260285	0.410898	-0.166784	-0.219375	-0.224291	-0.0241613	0.398232	0.511655	0.296665
411.2	0.159251	-0.569377	0.720669	2.68632	-0.654899	0.194831	0.224167	0.21209	0.633906	-0.0478605	0.0657383	0.652423	0.564499	0.27001	0.419522	-0.180865	-0.218187	-0.201429	-0.0070289	0.391805	0.535531	0.289635
411.68	0.164801	-0.539604	0.754271	2.73761	-0.625076	0.155387	0.221596	0.215858	0.684768	-0.0288882	0.0860996	0.713723	0.541977	0.27837	0.433078	-0.18859	-0.215782	-0.158806	0.010933	0.382553	0.556106	0.28426
412.16	0.159057	-0.510115	0.777673	2.80216	-0.610551	0.138263	0.227056	0.219542	0.742526	-0.0225262	0.117162	0.786434	0.522229	0.281395	0.451569	-0.18619	-0.206837	-0.108278	0.0278365	0.375769	0.571054	0.283932
412.64	0.142661	-0.486306	0.795557	2.82254	-0.606673	0.15721	0.231386	0.220569	0.793127	-0.0393055	0.171718	0.848249	0.50537	0.280808	0.469541	-0.178021	-0.191043	-0.0656156	0.0418005	0.374387	0.578135	0.293573
413.12	0.126025	-0.472022	0.819501	2.78805	-0.608129	0.215056	0.225623	0.219504	0.824895	-0.0755325	0.255468	0.884124	0.48778	0.280418	0.48375	-0.173263	-0.172377	-0.0422187	0.0519077	0.378427	0.578767	0.312934
413.6	0.120529	-0.471353	0.861286	2.73772	-0.611831	0.296508	0.207886	0.217479	0.827998	-0.113591	0.358862	0.896069	0.467818	0.284546	0.491348	-0.176636	-0.154525	-0.040054	0.056476	0.385235	0.572788	0.340068
414.08	0.130622	-0.481682	0.919796	2.72058	-0.615139	0.373941	0.184366	0.214325	0.802544	-0.131353	0.462734	0.89789	0.447038	0.291297	0.493103	-0.182384	-0.141894	-0.0533604	0.0559289	0.390067	0.56386	0.367813
414.56	0.149345	-0.496696	0.983126	2.7569	-0.618734	0.421934	0.16378	0.210413	0.76162	-0.12007	0.543369	0.900407	0.430158	0.295352	0.493042	-0.179953	-0.133059	-0.0723119	0.0524609	0.389358	0.55641	0.390197
415.04	0.16523	-0.508849	1.04033	2.83256	-0.62215	0.428898	0.149474	0.206639	0.71885	-0.0855865	0.588832	0.909365	0.422516	0.290024	0.491314	-0.160404	-0.125509	-0.090521	0.0510984	0.382228	0.553905	0.404231
415.52	0.175464	-0.520341	1.08877	2.91389	-0.624035	0.408516	0.136949	0.204154	0.689476	-0.0471799	0.602574	0.918064	0.422376	0.274119	0.489761	-0.126368	-0.115556	-0.105802	0.054637	0.371633	0.55785	0.409853
[truncated: 176 more rows]

## Sheet: CA3 Single Ripple
0	719301	521501	659105	580601	526202	525403	525101	521602	719001	520901	719103	521202	525404	719002	520701	525003	521502	521101	719303	719201	525301	525001	659101	521401	580201	580501	521302	520702	521303	521102	521304	719202
[truncated: 2,084 more rows]

[truncated: 4 more sheets: CA1 Single Ripple, DG Double Ripple, CA3 Double Ripple, CA1 Double Ripple]
