# Supplementary material for: UP-DOWN states and ripples differentially modulate membrane potential dynamics across DG, CA3, and CA1 in awake mice
Source: eLife. 2022 Jul 12;11:e69596. doi: 10.7554/eLife.69596 (PMC9275824; doi:10.7554/eLife.69596)
Supplement: Figure 8—source data 1. [file elife-69596-fig8-data1.zip]

Archive with 1 entries (1 files):
- figure_8_source_data.csv
