# Supplementary material for: UP-DOWN states and ripples differentially modulate membrane potential dynamics across DG, CA3, and CA1 in awake mice
Source: eLife. 2022 Jul 12;11:e69596. doi: 10.7554/eLife.69596 (PMC9275824; doi:10.7554/eLife.69596)
Supplement: Figure 8—source data 1. [file elife-69596-fig8-data1.zip › figure_8_source_data.csv]

t	EC_rate	EC_adapt	CA3_rate	CA3_slow	CA3_adapt
23094	0.131630147895436	0.00299643832823798	0.102354552088005	0.107528180597782	0.00433575429915884
23094.1	0.132016752348285	0.00300033389603194	0.102174951674833	0.107528180597782	0.00432868105429598
23094.2	0.132439312025045	0.00300433325032643	0.101975376748405	0.107528180597782	0.00432157066634716
23094.3	0.132912299687127	0.00300844606958113	0.101770792358415	0.107528180597782	0.00431441556632184
23094.4	0.133445503356245	0.00301268185766124	0.101572563132769	0.107528180597782	0.00430722485647521
23094.5	0.13404402631428	0.00301704994383618	0.101388453277567	0.107528180597782	0.00430002431030771
23094.6	0.134708287103407	0.00302155948278071	0.101222626577128	0.107528180597782	0.00429285637256572
23094.7	0.135434019526048	0.0030262194545745	0.101089016720024	0.107528180597782	0.00428575510481776
23094.8	0.136212272644785	0.00303103866470158	0.101019523447576	0.107528180597782	0.00427867432411786
23094.9	0.137029410782544	0.00303602574405152	0.100985941797241	0.107528180597782	0.00427161449986759
23095	0.137867113522378	0.00304118914891808	0.100954667912041	0.107528180597782	0.00426457781291667
23095.1	0.138702375707663	0.00304653716100041	0.100891541671939	0.107528180597782	0.00425756162066175
23095.2	0.139507507442016	0.00305207788740258	0.100761846693826	0.107528180597782	0.00425055845704589
23095.3	0.140238936561652	0.00305780165911469	0.100530310331539	0.107528180597782	0.00424355603255935
23095.4	0.140861289562739	0.00306366138391613	0.100161103675862	0.107528180597782	0.00423653723423905
23095.5	0.141396244319211	0.00306964771762422	0.0996178415545017	0.107528180597782	0.00422948012566805
23095.6	0.141864597006736	0.00307575335501583	0.0988956960810313	0.107528180597782	0.00422236034106653
23095.7	0.142283696856712	0.00308197052176161	0.0982068765408919	0.107528180597782	0.00421517543177111
23095.8	0.142667446156236	0.00308829097442526	0.0975784883015016	0.107528180597782	0.00420792531723509
23095.9	0.1430263002482	0.00309470600046515	0.0969900928274865	0.107528180597782	0.00420060845511072
23096	0.143367267531187	0.00310120641823244	0.0964242028711539	0.107528180597782	0.00419322417337969
23096.1	0.143693909459557	0.00310778257697278	0.0958662824725582	0.107528180597782	0.00418577267035403
23096.2	0.144006340543409	0.00311442435682552	0.0953047469594563	0.107528180597782	0.00417825501467547
23096.3	0.14430122834855	0.00312112116882308	0.0947309629473689	0.107528180597782	0.00417067314531633
23096.4	0.14457179349657	0.00312786195489256	0.0941392483395416	0.107528180597782	0.00416302987157896
23096.5	0.144807809664759	0.00313463518785385	0.0935268723269018	0.107528180597782	0.00415532887309518
23096.6	0.144995603586178	0.0031414288714213	0.0928940553881207	0.107528180597782	0.00414757469982709
23096.7	0.145118055049624	0.00314823054020302	0.0922439692895689	0.107528180597782	0.00413977277206655
23096.8	0.145154596899619	0.00315502725970012	0.0915827370853878	0.107528180597782	0.004131929380436
23096.9	0.145091136838573	0.00316181672547539	0.0909194331174437	0.107528180597782	0.00412405168588789
23097	0.145057414403537	0.00316873826941214	0.0902660272488482	0.107528180597782	0.00411614770636998
23097.1	0.145080043987193	0.00317576962401861	0.0894998775772075	0.107528180597782	0.00410818796936028
23097.2	0.145134119212681	0.00318283123350997	0.0885743047050106	0.107528180597782	0.00410014222752758
23097.3	0.145197759402328	0.00318985400778419	0.0875878490433798	0.107528180597782	0.00409201532905303
23097.4	0.14525210957766	0.00319677932242387	0.0866222812146566	0.107528180597782	0.00408381400599147
23097.5	0.145281340459389	0.00320355901869422	0.085742602052315	0.107528180597782	0.00407554687427082
23097.6	0.145272648467424	0.00321015540354482	0.0849970426010759	0.107528180597782	0.00406722443369301
23097.7	0.145216255720861	0.00321654124960879	0.084417064116853	0.107528180597782	0.00405885906793336
23097.8	0.145105410037996	0.00322269979520221	0.0840173580668207	0.107528180597782	0.00405046504454149
23097.9	0.144936384936304	0.00322862474432565	0.083795846129337	0.107528180597782	0.0040420585149407
23098	0.144708479632472	0.00323432026666242	0.0837336801939484	0.107528180597782	0.00403365751442739
23098.1	0.144424019042364	0.00323980099758007	0.0837952423614303	0.107528180597782	0.00402528196217194
23098.2	0.144088353781026	0.00324509203812974	0.0839281449437745	0.107528180597782	0.00401695366121816
23098.3	0.143709860162733	0.0032502289550456	0.0841422418152226	0.107528180597782	0.00400869824127459
23098.4	0.143299940200904	0.00325525778074618	0.0845278746574276	0.107528180597782	0.00400052977058807
23098.5	0.142873021608205	0.00326023501333288	0.0850149402730122	0.107528180597782	0.00399244501728536
23098.6	0.142446557796447	0.00326522761659125	0.0855385031155536	0.107528180597782	0.00398444003446169
23098.7	0.142041027876639	0.00327031301999045	0.0860447834881586	0.107528180597782	0.00397651052659882
23098.8	0.141679738127413	0.00327557894254233	0.0864911575434046	0.107528180597782	0.003968651849566
23098.9	0.141363637086497	0.0032810609953363	0.0868461572833905	0.107528180597782	0.00396085901061932
23099	0.141069356704986	0.00328665705945015	0.087089470559759	0.107528180597782	0.00395312666840118
23099.1	0.140778722405906	0.00329225657204295	0.087211941073647	0.107528180597782	0.00394544913294113
23099.2	0.140475483921786	0.0032977619312763	0.0872155683757012	0.107528180597782	0.00393782036565531
23099.3	0.140145315294692	0.00330308849631373	0.0871135078660772	0.107528180597782	0.00393023397934729
23099.4	0.139775814876148	0.00330816458732212	0.0870349025139169	0.107528180597782	0.00392271684394824
23099.5	0.139356505327235	0.00331293148547012	0.0871370709693752	0.107528180597782	0.00391527299460862
23099.6	0.138878833618496	0.00331734343292947	0.0874131618134655	0.107528180597782	0.00390785189513401
23099.7	0.138336171029973	0.00332136763287442	0.0878488141428468	0.107528180597782	0.00390042486620207
23099.8	0.13772381315127	0.00332498424948133	0.0884232351839074	0.107528180597782	0.00389298551245036
23099.9	0.137038979881412	0.00332818640792963	0.0891092002927722	0.107528180597782	0.00388554972247581
23100	0.136280815429023	0.00333098019440081	0.0898730529553704	0.107528180597782	0.00387815566883419
23100.1	0.135450388312156	0.00333338465607926	0.0906747047873703	0.107528180597782	0.00387086380804091
23100.2	0.134550691358361	0.00333543180115185	0.0914676355342247	0.107528180597782	0.00386375688057049
23100.3	0.133586641704788	0.00333716659880777	0.0921988930710808	0.107528180597782	0.00385693991085738
23100.4	0.132565080797959	0.00333864697923903	0.0929426294435516	0.107528180597782	0.00385038872661429
23100.5	0.131494774394042	0.00333994383363996	0.0938252501468751	0.107528180597782	0.00384398265282496
23100.6	0.1303864125586	0.00334114101420756	0.0948527771966519	0.107528180597782	0.00383771741971967
23100.7	0.129252609666694	0.00334233533414138	0.0960259955789638	0.107528180597782	0.00383159905764766
23100.8	0.128107904403013	0.00334363656764338	0.0973404793559346	0.107528180597782	0.00382564387005146
23100.9	0.126953626715823	0.00334510416437635	0.0987865916657899	0.107528180597782	0.00381987843346645
23101	0.12571522482501	0.00334636464316803	0.100349484722979	0.107528180597782	0.00381433959752041
23101.1	0.124432553341506	0.00334734537307116	0.10200909981803	0.107528180597782	0.00380907448493419
23101.2	0.123158643469466	0.00334806127340777	0.103738491689205	0.107528180597782	0.00380413999082187
23101.3	0.12193443082103	0.00334852748870557	0.105323404230795	0.107528180597782	0.00379952083699468
23101.4	0.120788755416007	0.00334875938869811	0.106657353101986	0.107528180597782	0.0037951513453763
23101.5	0.119738361682227	0.00334877256832462	0.107783477531912	0.107528180597782	0.00379099800337673
23101.6	0.118787898455237	0.00334858284773009	0.108749491180729	0.107528180597782	0.00378703449035891
23101.7	0.117929918978449	0.00334820627226525	0.109607682139712	0.107528180597782	0.00378324167763847
23101.8	0.117144880903214	0.00334765911248659	0.11041491293116	0.107528180597782	0.00377960762848408
23101.9	0.116401146288612	0.00334695786415628	0.111232620508465	0.107528180597782	0.0037761275981172
23102	0.115654981601679	0.00334611924824234	0.11197410191119	0.107528180597782	0.00377285228386539
23102.1	0.114860913586056	0.00334515706658593	0.112370553647383	0.107528180597782	0.0037697879773847
23102.2	0.114089839611822	0.00334405621464743	0.112482108679859	0.107528180597782	0.00376677040036096
23102.3	0.113381354046405	0.00334282628031608	0.112375975605754	0.107528180597782	0.00376367513143483
23102.4	0.112744102821825	0.00334148310920286	0.112113647756396	0.107528180597782	0.00376042355269069
23102.5	0.112178916264591	0.0033400396654065	0.111750903197253	0.107528180597782	0.00375698284965643
23102.6	0.111678809095525	0.00333850603151316	0.111337804727953	0.107528180597782	0.00375336601130374
23102.7	0.111228980429851	0.00333688940859656	0.11091869988227	0.107528180597782	0.0037496318300479
23102.8	0.110806813777227	0.00333519411621818	0.110532220928172	0.107528180597782	0.00374588490174815
23102.9	0.110381877041634	0.00333342159242679	0.11021128486778	0.107528180597782	0.00374227562570748
23103	0.109915922521507	0.00333157039375905	0.109852237085561	0.107528180597782	0.00373895399017172
23103.1	0.109362886909623	0.00332963619523893	0.109340758103003	0.107528180597782	0.00373570309114598
23103.2	0.108668891293135	0.00332761179037801	0.108758163528282	0.107528180597782	0.00373222036602404
23103.3	0.107785251984846	0.00332548896979426	0.10816819412785	0.107528180597782	0.00372832842655854
23103.4	0.106876574430831	0.00332328205825076	0.107615708055318	0.107528180597782	0.00372397551040651
23103.5	0.106016768315402	0.00332097885808018	0.107126680851411	0.107528180597782	0.00371923548112902
23103.6	0.105210692254551	0.0033185604488328	0.106708205444038	0.107528180597782	0.00371430782819161
23103.7	0.104461942151288	0.00331601320246232	0.106348492148257	0.107528180597782	0.00370951766696401
23103.8	0.10377285119571	0.0033133287833262	0.106016361762967	0.107528180597782	0.00370528263797789
23103.9	0.103144489864821	0.00331050414818502	0.105666235141253	0.107528180597782	0.00370125456218031
23104	0.102576665922726	0.00330754154620318	0.105290753575221	0.107528180597782	0.00369717958716108
23104.1	0.10206792442047	0.0033044485189483	0.104899995196603	0.107528180597782	0.00369306278444867
23104.2	0.101615547696117	0.0033012379003914	0.104512203675632	0.107528180597782	0.0036889087180557
23104.3	0.101215555374785	0.00329792781690737	0.104153788221079	0.107528180597782	0.00368472144447937
23104.4	0.100862704368539	0.00329454168727407	0.103859323580228	0.107528180597782	0.00368050451270122
23104.5	0.100550488876508	0.00329110822267331	0.103671550038844	0.107528180597782	0.00367626096418676
23104.6	0.10027114038479	0.00328766142669003	0.103677575531645	0.107528180597782	0.00367201908153535
23104.7	0.100015627666496	0.00328424059531263	0.103815979458428	0.107528180597782	0.00366780484286321
23104.8	0.0997736567817734	0.00328089031693333	0.103955611742904	0.107528180597782	0.00366361718481957
23104.9	0.0995374638152945	0.00327761071215655	0.104024169347129	0.107528180597782	0.00365945528575479
23105	0.0993065205857684	0.00327431581004237	0.104008196913499	0.107528180597782	0.0036553185659326
23105.1	0.099075839672343	0.00327099932794755	0.103989353008122	0.107528180597782	0.00365122290527104
23105.2	0.0988410531648562	0.0032676588213121	0.104028064443213	0.107528180597782	0.00364715904262734
23105.3	0.0985986581178186	0.00326429225232447	0.104019320263653	0.107528180597782	0.00364305748786898
23105.4	0.0983460165503536	0.0032608979899207	0.10393239719404	0.107528180597782	0.00363890351263512
23105.5	0.098081355446268	0.00325747480978532	0.1038207972871	0.107528180597782	0.00363474162884148
23105.6	0.097803766753989	0.00325402189435059	0.10380914547018	0.107528180597782	0.00363066658091785
23105.7	0.0975132073865893	0.00325053883279679	0.103902104981307	0.107528180597782	0.00362667260527647
23105.8	0.0972104992218207	0.00324702562105265	0.104037306461038	0.107528180597782	0.00362268635804903
23105.9	0.09689732910204	0.00324348266179443	0.104174396933539	0.107528180597782	0.00361867047216821
23106	0.0965762488342956	0.00323991076444696	0.104288272680594	0.107528180597782	0.00361462257415275
23106.1	0.0962506751902495	0.00323631114518273	0.104369079241583	0.107528180597782	0.00361057528410789
23106.2	0.0959248899062107	0.00323268542692231	0.104422211413491	0.107528180597782	0.00360659621572505
23106.3	0.095604039683171	0.00322903563933467	0.104624451384454	0.107528180597782	0.00360278493253496
23106.4	0.0952953915910648	0.00322536487301929	0.105353590842557	0.107528180597782	0.00359917280203457
23106.5	0.0950216823956703	0.00322168505391087	0.106388040559828	0.107528180597782	0.00359571235680607
23106.6	0.0947722561413156	0.00321799240088852	0.107508954770973	0.107528180597782	0.00359236159451322
23106.7	0.0945276380229826	0.00321427826393686	0.10854358283328	0.107528180597782	0.0035890867217246
23106.8	0.0942718737401879	0.00321053525773397	0.1093652692265	0.107528180597782	0.00358586215391395
23106.9	0.0939925294969195	0.00320675726165045	0.109893453552963	0.107528180597782	0.00358267051545995
23107	0.0936806920017128	0.00320293941975053	0.110093670537607	0.107528180597782	0.00357950263964598
23107.1	0.0933309684675823	0.00319907814079109	0.109977550027882	0.107528180597782	0.00357635756866046
23107.2	0.0929414866120448	0.00319517109822207	0.109602816993772	0.107528180597782	0.00357324255359664
23107.3	0.0925138946571691	0.00319121723018691	0.109073291527834	0.107528180597782	0.00357017305445295
23107.4	0.0920533613294726	0.00318721673952154	0.108555842978593	0.107528180597782	0.00356716918202806
23107.5	0.0915685758600457	0.00318317109375555	0.108267948368812	0.107528180597782	0.00356421097118452
23107.6	0.0910717479844371	0.00317908302511114	0.108175582126108	0.107528180597782	0.00356126356040316
23107.7	0.0905786079427018	0.00317495653050358	0.108215000601942	0.107528180597782	0.00355830079521416
23107.8	0.0901084064794575	0.00317079687154167	0.108332640360297	0.107528180597782	0.00355530349687627
23107.9	0.0896839148437609	0.00316661057452668	0.108485118177662	0.107528180597782	0.00355225946237667
23108	0.0893232041009208	0.00316240491083589	0.108639231043066	0.107528180597782	0.00354916346443064
23108.1	0.0890003785826354	0.00315818251781125	0.108771956158053	0.107528180597782	0.00354601725148199
23108.2	0.0887057404566251	0.00315394348258885	0.108870450936693	0.107528180597782	0.00354282954770279
23108.3	0.0884344954993174	0.00314968807335705	0.108932053005567	0.107528180597782	0.00353961605299368
23108.4	0.0881823859087386	0.00314541669386101	0.108964280203787	0.107528180597782	0.00353639944298374
23108.5	0.0879456903045936	0.0031411298834039	0.108984830582986	0.107528180597782	0.00353320936903015
23108.6	0.0877212237281995	0.00313682831684587	0.109021582407316	0.107528180597782	0.00353008245821859
23108.7	0.087506337642516	0.00313251280460449	0.109112594153458	0.107528180597782	0.00352706231336303
23108.8	0.0872989199321657	0.00312818429265519	0.10930610451061	0.107528180597782	0.00352419951300602
23108.9	0.0870973949033811	0.00312384386253023	0.109738836607317	0.107528180597782	0.00352165659321667
23109	0.0869007232840645	0.00311949273131987	0.110527530514612	0.107528180597782	0.00351954590926123
23109.1	0.0867084022237366	0.00311513225167137	0.111524710705004	0.107528180597782	0.00351762429199228
23109.2	0.0865204652935587	0.00311076391178936	0.112598704226071	0.107528180597782	0.0035156942606636
23109.3	0.086337482486353	0.00310638933543639	0.113642432367083	0.107528180597782	0.00351361621455023
23109.4	0.0861605602165551	0.00310201028193179	0.114573410659085	0.107528180597782	0.00351130843294835
23109.5	0.0859913413202667	0.00309762864615294	0.115333748874978	0.107528180597782	0.00350874707517514
23109.6	0.0858320050552105	0.00309324645853416	0.115890151029393	0.107528180597782	0.00350596618056897
23109.7	0.0856852671007507	0.00308886588506718	0.116233915378744	0.107528180597782	0.00350305766848923
23109.8	0.0855543795579079	0.00308448922730166	0.116380934421187	0.107528180597782	0.00350017133831669
23109.9	0.0854431309493225	0.003080118922344	0.116371694896679	0.107528180597782	0.0034975148694532
23110	0.0853159606244096	0.00307575172642591	0.116271277786954	0.107528180597782	0.00349535382132157
23110.1	0.0851501011361234	0.00307138189766632	0.116184487413496	0.107528180597782	0.00349388672891277
23110.2	0.0849694521129549	0.00306700908088131	0.116216671360957	0.107528180597782	0.00349260315613089
23110.3	0.084792841894047	0.00306263337367434	0.116283598141555	0.107528180597782	0.00349134288096517
23110.4	0.0846340157365374	0.00305825532503145	0.116304063766884	0.107528180597782	0.00349005242297554
23110.5	0.084501635815608	0.00305387593532255	0.116223040037696	0.107528180597782	0.00348869232098147
23110.6	0.0843992812244434	0.00304949665630029	0.116011674543889	0.107528180597782	0.00348723713306218
23110.7	0.0843254479742526	0.00304511939110052	0.115667290664496	0.107528180597782	0.00348567543655649
23110.8	0.0842735489942727	0.0030407464942428	0.115213387567719	0.107528180597782	0.003484009828063
23110.9	0.0842319141317514	0.00303638077162927	0.114699640210929	0.107528180597782	0.00348225692344001
23111	0.0841837901519642	0.00303202548054594	0.114201899340606	0.107528180597782	0.00348044735780535
23111.1	0.0841073407382031	0.00302768432966153	0.113822191492393	0.107528180597782	0.00347862578553662
23111.2	0.0839756464917761	0.003023361479028	0.113643363328801	0.107528180597782	0.00347684292903807
23111.3	0.0837973316740567	0.00301906625601772	0.113357301361733	0.107528180597782	0.00347505691727685
23111.4	0.0835966924391065	0.00301478767424983	0.112906466348	0.107528180597782	0.00347321607944343
23111.5	0.0833672129575111	0.00301050294969793	0.112328528886367	0.107528180597782	0.00347128813369071
23111.6	0.0831051800850897	0.00300619407433738	0.11166143499539	0.107528180597782	0.00346924967656881
23111.7	0.0828096848484833	0.00300184781656486	0.110943406113384	0.107528180597782	0.0034670861830249
23111.8	0.0824826224451928	0.00299745572119875	0.110212939098501	0.107528180597782	0.00346479200640345
23111.9	0.0821286922435006	0.00299301410947808	0.10950880622868	0.107528180597782	0.00346237037844608
23112	0.0817553977825655	0.00298852407906378	0.108870055201587	0.107528180597782	0.00345983340929139
23112.1	0.0813730467723343	0.00298399150403758	0.1083360091347	0.107528180597782	0.0034572020874752
23112.2	0.0809947510935798	0.00297942703490246	0.107946266565271	0.107528180597782	0.00345450627993038
23112.3	0.0806364267979428	0.00297484609858316	0.107740701450373	0.107528180597782	0.00345178473198712
23112.4	0.0803167941078384	0.00297026889842504	0.107695408206198	0.107528180597782	0.0034490686143703
23112.5	0.0800573772733955	0.0029657204139712	0.107421949681189	0.107528180597782	0.00344628042017134
23112.6	0.0798618653608001	0.00296120363015485	0.106954776617179	0.107528180597782	0.00344341700040354
23112.7	0.0797044226999001	0.00295669633726967	0.106404572736702	0.107528180597782	0.00344049521033255
23112.8	0.0795666940018188	0.00295219008683509	0.105859837549905	0.107528180597782	0.0034375298681009
23112.9	0.0794337319398355	0.00294767799743889	0.105386886354502	0.107528180597782	0.00343453375472776
23113	0.0792939971494278	0.00294315475473856	0.105029850235733	0.107528180597782	0.00343151761410879
23113.1	0.0791393582282372	0.00293861661146013	0.104810676066425	0.107528180597782	0.00342849015301638
23113.2	0.078965091736081	0.00293406138739864	0.104729126506978	0.107528180597782	0.0034254580410995
23113.3	0.0787698821949738	0.00292948846941866	0.104762780005364	0.107528180597782	0.00342242591088399
23113.4	0.0785558220890816	0.00292489881145313	0.104867030797109	0.107528180597782	0.00341939635777236
23113.5	0.0783284118647778	0.0029202949345047	0.104975088905316	0.107528180597782	0.00341636994004356
23113.6	0.0780965599305909	0.00291568092664451	0.104997980140656	0.107528180597782	0.00341334517885333
23113.7	0.0778725826572264	0.00291106244301277	0.104824546101359	0.107528180597782	0.00341031855823393
23113.8	0.0776722043775928	0.0029064467058192	0.104433653568106	0.107528180597782	0.00340730625757353
23113.9	0.0775145573867464	0.00290184250434188	0.10423682214526	0.107528180597782	0.00340437373398898
23114	0.0774221819419465	0.0028972601949286	0.104179368791079	0.107528180597782	0.00340145287528511
23114.1	0.0774210262626119	0.00289271170099566	0.104156102809088	0.107528180597782	0.00339847694215176
23114.2	0.0775205575122146	0.00288821008472677	0.104087656776579	0.107528180597782	0.00339539869283952
23114.3	0.0776493680870345	0.0028837579580312	0.103920486544608	0.107528180597782	0.00339219038316005
23114.4	0.0778048914090134	0.00287934721215081	0.103626871238017	0.107528180597782	0.00338884376648593
23114.5	0.0779934854311467	0.00287497137776456	0.103204913255402	0.107528180597782	0.00338537009375036
23114.6	0.0782189017163062	0.00287062619734011	0.102678538269133	0.107528180597782	0.0033818001134475
23114.7	0.0784822854372292	0.00286630962513434	0.102097495225324	0.107528180597782	0.00337818407163229
23114.8	0.0787821753764838	0.00286202182719373	0.101537356343906	0.107528180597782	0.00337459171192078
23114.9	0.0791145039265392	0.00285776518135336	0.101099066979012	0.107528180597782	0.00337110924718962
23115	0.0794725970896789	0.00285354427723808	0.100847491201698	0.107528180597782	0.0033676781172717
23115.1	0.0798471744780825	0.00284936591626149	0.10075287294203	0.107528180597782	0.00336423789432717
23115.2	0.0802263493137923	0.00284523911162635	0.100778409053558	0.107528180597782	0.00336079318483835
23115.3	0.0805956284286691	0.00284117508832507	0.100888695469413	0.107528180597782	0.00335734988309747
23115.4	0.0809379122644873	0.00283718728313864	0.101049727202302	0.107528180597782	0.00335391517120644
23115.5	0.0812390726422007	0.00283329058275178	0.101228898344526	0.107528180597782	0.0033504975190766
23115.6	0.081553802656399	0.0028294817111023	0.101395002067969	0.107528180597782	0.00334710668442908
23115.7	0.0819018572829156	0.00282574239942058	0.101518230624105	0.107528180597782	0.00334375371279457
23115.8	0.0822815427153657	0.00282205786102719	0.101570175343977	0.107528180597782	0.00334045093751367
23115.9	0.08268854385252	0.00281841682218561	0.101519314604643	0.107528180597782	0.00333720872566291
23116	0.0831159242981948	0.00281481152210324	0.101327586951286	0.107528180597782	0.00333399194299997
23116.1	0.0835541263613535	0.00281123771293052	0.101053217765453	0.107528180597782	0.00333076403096711
23116.2	0.0839909710560636	0.0028076946597613	0.100756790149213	0.107528180597782	0.00332750226960371
23116.3	0.0844116581014475	0.00280418514063326	0.100480542639784	0.107528180597782	0.00332419209697249
23116.4	0.0847987659217919	0.00280071544652696	0.100248369209507	0.107528180597782	0.00332082710915932
23116.5	0.0851322516464282	0.00279729538136688	0.100065819265823	0.107528180597782	0.00331740906027291
23116.6	0.0853894511098342	0.00279393826202056	0.0999200976513077	0.107528180597782	0.00331394786244525
23116.7	0.0855450788515794	0.00279066091829895	0.0997800646436561	0.107528180597782	0.00331046158583129
23116.8	0.0856062607506674	0.00278746977267928	0.0995962359556929	0.107528180597782	0.00330697645860935
23116.9	0.0856911537939533	0.00278431420841542	0.0993008919742101	0.107528180597782	0.00330352715654555
23117	0.0857822985666382	0.00278118091811135	0.0988642114245292	0.107528180597782	0.00330018389001774
23117.1	0.0858531661710404	0.00277806388618787	0.0983453957669998	0.107528180597782	0.00329688535434603
23117.2	0.0858862822801844	0.00277495827892893	0.0977986342821774	0.107528180597782	0.00329352039204297
23117.3	0.0858732271378002	0.00277186044448199	0.0972688501323612	0.107528180597782	0.00329000829045227
23117.4	0.0858146355583281	0.00276876791285719	0.0967917003615491	0.107528180597782	0.00328629878174853
23117.5	0.0857201969269224	0.00276567939592829	0.0963935758954008	0.107528180597782	0.00328237204293704
23117.6	0.0856086551994401	0.00276259478743186	0.0960916015412971	0.107528180597782	0.0032782386958541
23117.7	0.0855078089024447	0.00275951516296763	0.0958936359883153	0.107528180597782	0.00327393980716674
23117.8	0.08545451113322	0.00275644277999881	0.0957982718072519	0.107528180597782	0.00326954688837324
23117.9	0.085492243222029	0.0027533815251301	0.0957948354505899	0.107528180597782	0.00326516189580277
23118	0.0855899945098882	0.00275034611960918	0.0958633872525103	0.107528180597782	0.0032609172306151
23118.1	0.0857135484871359	0.00274733908323352	0.0959747214289016	0.107528180597782	0.00325697573880106
23118.2	0.0858549841437627	0.0027443573645649	0.0962705382814764	0.107528180597782	0.00325330676943247
23118.3	0.0860085235802536	0.00274139909444139	0.0968091451768674	0.107528180597782	0.00324972730428978
23118.4	0.0861705320076251	0.00273846358597652	0.0974267466977654	0.107528180597782	0.00324622632945226
23118.5	0.0863395177473811	0.00273555133456023	0.0980017382896026	0.107528180597782	0.00324279415359551
23118.6	0.0865161322315536	0.00273266401785805	0.0984548628161756	0.107528180597782	0.00323942226603872
23118.7	0.086703170002686	0.00272980449581147	0.0987492105596689	0.107528180597782	0.0032361033367445
23118.8	0.0869055687138114	0.0027269768106382	0.0988902192206219	0.107528180597782	0.0032328312163192
23118.9	0.0871304091285017	0.00272418618683152	0.0989256739179794	0.107528180597782	0.00322960093601269
23119	0.0873869151208081	0.00272143903116101	0.0989457071890701	0.107528180597782	0.00322640870771808
23119.1	0.0876864536753156	0.00271874293267191	0.0990262510264506	0.107528180597782	0.00322324764500188
23119.2	0.0880425348871257	0.00271610666268541	0.0990725965500581	0.107528180597782	0.00322010536607056
23119.3	0.0884673040381997	0.00271353934245416	0.0991401477232938	0.107528180597782	0.00321699157595295
23119.4	0.0889028559950173	0.00271103293136354	0.0992770797338467	0.107528180597782	0.00321391542070085
23119.5	0.0893272343258612	0.00270858513217234	0.0995023627825567	0.107528180597782	0.00321088327999866
23119.6	0.0897448079450441	0.00270619902706518	0.0998057620834101	0.107528180597782	0.00320789876716369
23119.7	0.0901586348626204	0.00270387688690995	0.100147837863554	0.107528180597782	0.00320496272914593
23119.8	0.0905704621843421	0.00270162017125808	0.100459945363254	0.107528180597782	0.00320207324652842
23119.9	0.0909807261117643	0.00269942952834393	0.100644234835926	0.107528180597782	0.00319922563352697
23120	0.0913885519421249	0.00269730479508547	0.100564655031901	0.107528180597782	0.00319641008002684
23120.1	0.0917917540684492	0.0026952449970837	0.10000639455899	0.107528180597782	0.00319355878761706
23120.2	0.0921868359795048	0.00269324834862289	0.099202623894024	0.107528180597782	0.0031906328320617
23120.3	0.092568990259759	0.00269131225267082	0.098438378048764	0.107528180597782	0.00318762552024192
23120.4	0.092932098589478	0.00268943330087825	0.0979017364236843	0.107528180597782	0.00318454063574778
23120.5	0.0932687317446168	0.0026876072735795	0.097683822807917	0.107528180597782	0.00318139243887801
23120.6	0.0935701495969135	0.00268582913979195	0.0977788053793489	0.107528180597782	0.00317820566664033
23120.7	0.0938263011138438	0.00268409305721627	0.0980838967046037	0.107528180597782	0.00317501553275123
23120.8	0.0940258243585988	0.00268239237223658	0.098399353738995	0.107528180597782	0.00317186772763632
23120.9	0.0941560464901449	0.00268071961992003	0.0984353338675836	0.107528180597782	0.00316881466675252
23121	0.0942106734736811	0.00267907509840076	0.0981499561184616	0.107528180597782	0.00316578803892277
23121.1	0.0942429684872639	0.00267750779549947	0.0977151979269738	0.107528180597782	0.0031627238701659
23121.2	0.0942677984310171	0.00267599440912577	0.0972290407341856	0.107528180597782	0.00315960568317095
23121.3	0.0942875698020512	0.00267450057680705	0.0967499439925176	0.107528180597782	0.00315642272455249
23121.4	0.0943049985983725	0.00267299820170223	0.0962968451657048	0.107528180597782	0.00315316996485031
23121.5	0.0943231103188771	0.00267146545260218	0.0958491597287631	0.107528180597782	0.00314984809852925
23121.6	0.0943452399633554	0.00266988676392936	0.0953467811680441	0.107528180597782	0.00314646354397953
23121.7	0.094375032032491	0.00266825283573797	0.0946900809811889	0.107528180597782	0.00314302844351648
23121.8	0.0944164405278566	0.00266656063371414	0.0938376663510491	0.107528180597782	0.00313953487721148
23121.9	0.094473728951923	0.0026648133891755	0.0929895817921231	0.107528180597782	0.00313593539748982
23122	0.0945514703080459	0.00266302059907167	0.0922085770285467	0.107528180597782	0.00313224283237036
23122.1	0.0946545471004796	0.00266119802598384	0.0915345464241934	0.107528180597782	0.00312847331394429
23122.2	0.0947881513343745	0.00265936769812494	0.0909943218499045	0.107528180597782	0.00312464303435506
23122.3	0.0949577845157585	0.00265755790933983	0.0906016726835506	0.107528180597782	0.00312076824579882
23122.4	0.0951692576515743	0.00265580321910487	0.0903573058099643	0.107528180597782	0.00311686526052413
23122.5	0.0954286912496294	0.00265414445252842	0.0902488656209393	0.107528180597782	0.00311295045083168
23122.6	0.0957425153186457	0.00265262870035039	0.0902509340152707	0.107528180597782	0.0031090402490747
23122.7	0.0961045039141158	0.00265129702782976	0.0903250303987416	0.107528180597782	0.00310515114765869
23122.8	0.0963978338596287	0.00265006076951804	0.0904259511735478	0.107528180597782	0.00310129750217981
23122.9	0.0966061465816822	0.00264887250244536	0.090579886825259	0.107528180597782	0.00309746967902376
23123	0.0967448072557245	0.00264771338394697	0.0907921331132159	0.107528180597782	0.00309367300746334
23123.1	0.0968279733657347	0.00264656788594085	0.0910524752683354	0.107528180597782	0.00308991820161429
23123.2	0.0968685947041908	0.00264542379492781	0.0913520328989318	0.107528180597782	0.00308621447208945
23123.3	0.0968784133720744	0.00264427221199168	0.0916832599906841	0.107528180597782	0.00308256952599915
23123.4	0.0968679637788782	0.00264310755279894	0.0920399449066529	0.107528180597782	0.00307898956695095
23123.5	0.0968465726426015	0.00264192754759912	0.0924172103873101	0.107528180597782	0.00307547929504941
23123.6	0.0968223589897496	0.00264073324122449	0.092811513550502	0.107528180597782	0.00307204190689642
23123.7	0.0968022341553344	0.00263952899309014	0.0932206458914761	0.107528180597782	0.00306867909559101
23123.8	0.0967919017828769	0.00263832247719417	0.0936437332828361	0.107528180597782	0.00306539105072968
23123.9	0.0967958578244033	0.00263712468211736	0.09408123597457	0.107528180597782	0.00306217645840616
23124	0.096817390540447	0.00263594991102353	0.0945349485940828	0.107528180597782	0.00305903250121117
23124.1	0.0968585805000484	0.00263481578165919	0.0950083135039459	0.107528180597782	0.00305595500284127
23124.2	0.0968761754820416	0.00263371922374327	0.095591147188813	0.107528180597782	0.00305298110185797
23124.3	0.0968115817137239	0.00263262608794717	0.0963135373111279	0.107528180597782	0.00305013190902466
23124.4	0.0966679058429301	0.00263152107937472	0.0971270754306439	0.107528180597782	0.00304739548729208
23124.5	0.0964495859140553	0.00263039094283183	0.0979928314603477	0.107528180597782	0.00304476483389845
23124.6	0.0961620305946588	0.00262922431470094	0.0988813536663751	0.107528180597782	0.00304223788036978
23124.7	0.0958116191754684	0.00262801172294114	0.0997726686680674	0.107528180597782	0.00303981749251964
23124.8	0.0954057015704301	0.00262674558708828	0.100656281437874	0.107528180597782	0.0030375114704495
23124.9	0.0949525983166136	0.00262542021825468	0.101531175301418	0.107528180597782	0.00303533254854847
23125	0.0944616005743297	0.00262403181912951	0.102405811937562	0.107528180597782	0.00303329839549317
23125.1	0.0939429701270185	0.00262257848397843	0.103298131378308	0.107528180597782	0.00303143161424801
23125.2	0.0934079393812949	0.00262106019864375	0.104234330730824	0.107528180597782	0.00302976167952604
23125.3	0.0928687113670112	0.00261947884054456	0.105192024012038	0.107528180597782	0.0030283216199032
23125.4	0.0923384597371209	0.00261783817867642	0.106094266575373	0.107528180597782	0.00302704676603392
23125.5	0.0918313287678332	0.00261614387361173	0.106887144627196	0.107528180597782	0.00302586758256248
23125.6	0.0913533893297381	0.00261440107117086	0.107543495646761	0.107528180597782	0.00302473661631306
23125.7	0.0908541980121514	0.00261259857842367	0.108062908386264	0.107528180597782	0.00302362849628965
23125.8	0.0903383061964954	0.0026107360049658	0.108471722870781	0.107528180597782	0.00302253993367615
23125.9	0.0898216587756353	0.00260881638858509	0.108823030398332	0.107528180597782	0.00302148972183633
23126	0.0893174575156612	0.00260684284206795	0.109196673539882	0.107528180597782	0.00302051873631369
23126.1	0.0888361610557575	0.00260481855319887	0.109699246139303	0.107528180597782	0.00301968993483164
23126.2	0.0883854849082621	0.00260274678476062	0.110433596189853	0.107528180597782	0.00301908116468361
23126.3	0.087970401458713	0.00260063087453451	0.111166332647382	0.107528180597782	0.00301866497965804
23126.4	0.0875931399657354	0.00259847423529982	0.11186162680203	0.107528180597782	0.00301838989294344
23126.5	0.0872531865611634	0.00259628035483443	0.11257019851922	0.107528180597782	0.00301822992483013
23126.6	0.0869472842499395	0.0025940527959143	0.113331188611821	0.107528180597782	0.00301817106619233
23126.7	0.0866694329101622	0.00259179519631366	0.114172158840201	0.107528180597782	0.00301821127848814
23126.8	0.0864108892931102	0.00258951126880528	0.115109091912139	0.107528180597782	0.00301836049375953
23126.9	0.0861601670231736	0.00258720480115989	0.11614639148287	0.107528180597782	0.00301864061463235
23127	0.0859030365979304	0.00258487965614687	0.117276882155169	0.107528180597782	0.00301908551431633
23127.1	0.0856204327535034	0.00258253651926448	0.118481809479248	0.107528180597782	0.00301974103660508
23127.2	0.085299278819428	0.00258016586973489	0.119730839952832	0.107528180597782	0.00302066499587612
23127.3	0.0849456363455434	0.00257776424231546	0.120982176869887	0.107528180597782	0.00302192722939252
23127.4	0.0845661085166955	0.00257532926051333	0.122196959624416	0.107528180597782	0.00302357823689605
23127.5	0.0841669043077282	0.00257285903158212	0.123218894658398	0.107528180597782	0.00302549044545672
23127.6	0.0837538384833884	0.00257035214652134	0.123886935524169	0.107528180597782	0.00302750657228065
23127.7	0.0833323315983657	0.00256780768007667	0.124110412648721	0.107528180597782	0.00302950332310687
23127.8	0.0829074099973407	0.0025652251907402	0.123869033333671	0.107528180597782	0.00303139139220719
23127.9	0.082483705814877	0.00256260472074984	0.123212881755363	0.107528180597782	0.00303311546238629
23128	0.0820654569755445	0.00255994679608999	0.122262418964764	0.107528180597782	0.00303465420498189
23128.1	0.0816565071938112	0.00255725242649096	0.121208482887499	0.107528180597782	0.00303602027986451
23128.2	0.0812603059740909	0.00255452310542918	0.120312288323822	0.107528180597782	0.00303726033543761
23128.3	0.0808799086107854	0.00255176081012755	0.119836002218616	0.107528180597782	0.00303852843186975
23128.4	0.0805179761881844	0.00254896800155474	0.119535379210428	0.107528180597782	0.0030402113366342
23128.5	0.0801674654122071	0.00254614850834169	0.119297961456538	0.107528180597782	0.00304199322317677
23128.6	0.0797984542866809	0.00254330722929423	0.119090630524532	0.107528180597782	0.00304353822211166
23128.7	0.0794238746613615	0.00254044340414341	0.118893504531994	0.107528180597782	0.00304461377017475
23128.8	0.0790590496526337	0.00253755634320178	0.118699938146532	0.107528180597782	0.00304509061022339
23128.9	0.0787168141981831	0.00253464599073423	0.118516522585765	0.107528180597782	0.00304494279123669
23129	0.0784075150570998	0.00253171292495883	0.118363085617302	0.107528180597782	0.00304424766831538
23129.1	0.0781390108097896	0.00252875835804607	0.118272691558771	0.107528180597782	0.00304318590268177
23129.2	0.0779166718580179	0.0025257841361192	0.118291641277812	0.107528180597782	0.00304204146167979
23129.3	0.0777433804249274	0.00252279273925456	0.118479472192078	0.107528180597782	0.00304120161877507
23129.4	0.0776195305549858	0.00251978728148078	0.11890895826921	0.107528180597782	0.00304115695355484
23129.5	0.0775430281140363	0.00251677151077971	0.119539780730674	0.107528180597782	0.00304221043383546
23129.6	0.0775092907892613	0.00251374980908561	0.120090719125448	0.107528180597782	0.00304365979376582
23129.7	0.0775112480892034	0.0025107271922855	0.120615219437799	0.107528180597782	0.00304514473840439
23129.8	0.0775393413437578	0.00250770931021947	0.121169917136047	0.107528180597782	0.00304645409004392
23129.9	0.0775815237041751	0.00250470244667993	0.121789975787808	0.107528180597782	0.0030474867741976
23130	0.0776232601430552	0.00250171351941249	0.122489087060038	0.107528180597782	0.00304825181959912
23130.1	0.0776475274543567	0.00249875008011518	0.123259470718971	0.107528180597782	0.00304886835820255
23130.2	0.0776348142533893	0.00249582031443878	0.124071874630174	0.107528180597782	0.00304956562518237
23130.3	0.0776082347348932	0.00249293598618718	0.124875574758448	0.107528180597782	0.00305068295893345
23130.4	0.0776178611549983	0.00249009095149252	0.12559138748871	0.107528180597782	0.00305263123363764
23130.5	0.0776559097161919	0.00248726513168164	0.126016601204278	0.107528180597782	0.00305495891124913
23130.6	0.0777151594702059	0.00248444263170178	0.126129288725508	0.107528180597782	0.00305732302817935
23130.7	0.0777894374200416	0.0024816118262622	0.125989428543964	0.107528180597782	0.0030596690561929
23130.8	0.0778736185199579	0.00247876535983443	0.12566529967798	0.107528180597782	0.00306195769999286
23130.9	0.0779636256754912	0.0024759001466516	0.125233481672675	0.107528180597782	0.00306416489722092
23131	0.0780564297434318	0.00247301737070924	0.124778854599895	0.107528180597782	0.00306628181845763
23131.1	0.0781500495318457	0.00247012248576455	0.124394599058256	0.107528180597782	0.00306831486722205
23131.2	0.0782435518000657	0.00246722521533673	0.124182196173129	0.107528180597782	0.00307028567997197
23131.3	0.0783370512586802	0.00246433955270729	0.124251427596678	0.107528180597782	0.00307223112610369
23131.4	0.0784317105695577	0.0024614837609193	0.124707986457991	0.107528180597782	0.00307420376923064
23131.5	0.0785297403458189	0.00245868037277824	0.125345760009986	0.107528180597782	0.00307627279131692
23131.6	0.0786343991518612	0.00245595619085128	0.126068989907821	0.107528180597782	0.00307848193751309
23131.7	0.0787460427657964	0.00245332232851758	0.126889109699688	0.107528180597782	0.00308085970001143
23131.8	0.0788529589910144	0.00245072327068219	0.127799485959332	0.107528180597782	0.00308342687667478
23131.9	0.0789533470335864	0.00244814934455521	0.128775418286096	0.107528180597782	0.00308619657103664
23132	0.0790460624657469	0.00244559692779881	0.129774139305003	0.107528180597782	0.00308917419230141
23132.1	0.0791294302455969	0.00244306272785753	0.130734814666654	0.107528180597782	0.00309235745534414
23132.2	0.0792012447170912	0.00244054378195857	0.131578543047291	0.107528180597782	0.00309573638071068
23132.3	0.0792587696100326	0.00243803745711208	0.132261954004726	0.107528180597782	0.00309928804254008
23132.4	0.0792987380400881	0.00243554145011052	0.132963490784654	0.107528180597782	0.00310299672307862
23132.5	0.0793173525087734	0.00243305378752936	0.133792454875341	0.107528180597782	0.00310687747753259
23132.6	0.0793102849034643	0.00243057282572648	0.134728762407372	0.107528180597782	0.00311094250029102
23132.7	0.0792726764973883	0.00242809725084243	0.135626004200256	0.107528180597782	0.00311519982666797
23132.8	0.0791991379496327	0.00242562607880067	0.136244263497396	0.107528180597782	0.00311964707491393
23132.9	0.0790837493051317	0.002423158655307	0.136892323495055	0.107528180597782	0.00312423036221675
23133	0.0789217502736443	0.00242069346460778	0.137895139349382	0.107528180597782	0.00312902272848552
23133.1	0.078734395710366	0.00241822344771937	0.139263837813668	0.107528180597782	0.00313410531416491
23133.2	0.0785568420183726	0.00241574796896507	0.140786948254597	0.107528180597782	0.00313952583543189
23133.3	0.0784141248454127	0.00241326796833873	0.142030402652034	0.107528180597782	0.00314529858419515
23133.4	0.0783206261393381	0.00241078476569827	0.142735726289011	0.107528180597782	0.0031513912335304
23133.5	0.0782800741481424	0.00240830006076635	0.143286829948369	0.107528180597782	0.00315765925408744
23133.6	0.0782855434199338	0.00240581593312979	0.143823918151793	0.107528180597782	0.00316397276639599
23133.7	0.0783194548029525	0.00240333484223979	0.144413105621899	0.107528180597782	0.00317027828175685
23133.8	0.0783535754455597	0.00240085962741222	0.145049659218564	0.107528180597782	0.0031765988351518
23133.9	0.078349018796245	0.00239839350782701	0.145657997938961	0.107528180597782	0.00318303398524414
23134	0.0782562446036235	0.00239594008252883	0.146091743829818	0.107528180597782	0.0031897597230486
23134.1	0.0780892349535217	0.00239350186128146	0.146288208263068	0.107528180597782	0.00319676074204045
23134.2	0.0779687421506948	0.00239107111602739	0.146307463452974	0.107528180597782	0.00320380967817658
23134.3	0.0779015690036426	0.00238863839755857	0.146148664514927	0.107528180597782	0.0032108079250435
23134.4	0.0778867262161485	0.00238619850184354	0.145812257714022	0.107528180597782	0.00321767075725358
23134.5	0.0779190282274476	0.00238375050177538	0.145299980465018	0.107528180597782	0.0032243273304455
23134.6	0.0779890932122188	0.00238129774717113	0.144614861332353	0.107528180597782	0.00323072068128352
23134.7	0.0780833430805926	0.002378847864772	0.143761220030112	0.107528180597782	0.00323680772745796
23134.8	0.0781840034781344	0.00237641275824364	0.142744667422116	0.107528180597782	0.00324255926768448
23134.9	0.0782691037858687	0.00237400860817559	0.141572105521889	0.107528180597782	0.00324795998170463
23135	0.0783142810548734	0.00237165319669957	0.140251727492555	0.107528180597782	0.00325300843028618
23135.1	0.0783319905083817	0.0023693238164772	0.138793017646951	0.107528180597782	0.00325771705522253
23135.2	0.0783478306351614	0.00236700859955065	0.137211878801214	0.107528180597782	0.00326210782845301
23135.3	0.07837681567455	0.00236470685532964	0.135613882219311	0.107528180597782	0.00326614007303921
23135.4	0.0784275953363914	0.00236241810379195	0.134087854123868	0.107528180597782	0.00326979107801841
23135.5	0.0785024548010259	0.0023601420754841	0.132687951885338	0.107528180597782	0.00327306523372531
23135.6	0.0785973147193017	0.00235787871152073	0.131453115399259	0.107528180597782	0.00327597725561175
23135.7	0.0787017312125724	0.00235562816358491	0.130407067086164	0.107528180597782	0.00327855218424697
23135.8	0.0787988958726827	0.00235339079392834	0.129558311891697	0.107528180597782	0.00328082538531727
23135.9	0.0788656357619934	0.00235116717537078	0.1289001372865	0.107528180597782	0.00328284254962633
23136	0.0788724134133572	0.0023489580913007	0.128410613266191	0.107537793645726	0.00328465969309524
23136.1	0.0787838926147381	0.00234676447621276	0.128052592351447	0.107543777905367	0.0032863431567623
23136.2	0.0786422497449313	0.00234457867166619	0.127773709587966	0.107557847989704	0.00328796960678318
23136.3	0.0785035963950372	0.00234239178381713	0.127506382546491	0.107575155925884	0.00328962603443071
23136.4	0.0783796082114927	0.00234020078988353	0.127289520587092	0.107580826801402	0.00329136555323169
23136.5	0.0782797250941962	0.00233800421579769	0.127365919538548	0.10758931156642	0.00329312751935124
23136.6	0.0782111511964739	0.00233580213620567	0.127667836715527	0.107597921745063	0.00329492371305063
23136.7	0.0781788549250993	0.00233359617446752	0.128121849710516	0.107607952989538	0.00329677161238414
23136.8	0.078185568940291	0.00233138950265755	0.128668583560175	0.107621916868587	0.00329868847410267
23136.9	0.0782317901557081	0.00232918684156375	0.129262710745352	0.107636644217591	0.00330069133365387
23137	0.0783157797384483	0.00232699446068841	0.129872951191143	0.107646710038004	0.00330279700518228
23137.1	0.0784335631090563	0.00232482017824761	0.130482072266828	0.107654858287686	0.00330502208152917
23137.2	0.0785789299415237	0.00232267336117144	0.131086888785912	0.107668610582105	0.00330738293423261
23137.3	0.0787434761169188	0.002320564868616	0.131698263006059	0.10768497027086	0.00330989571352729
23137.4	0.0789240902196619	0.00231849446932806	0.132341104629137	0.107694793418199	0.00331257634834464
23137.5	0.079116525411563	0.00231645495663759	0.132997131270701	0.107697895719639	0.00331544274499436
23137.6	0.0793130769508885	0.00231444430519539	0.133139819125722	0.107706451655846	0.00331846859399131
23137.7	0.0795077110011236	0.00231246084880971	0.132830125900569	0.107715153526642	0.00332149439821888
23137.8	0.0796960646309504	0.00231050328044648	0.132270024203953	0.107718554724056	0.0033243806738691
23137.9	0.0798754458142968	0.00230857065222879	0.131601636982055	0.107721352320307	0.00332703132742165
23138	0.0800448334302827	0.00230666237543747	0.130907237518433	0.10772609022501	0.00332939365564402
23138.1	0.0802048772632655	0.0023047782205106	0.130209249434095	0.107730638570372	0.00333145834559121
23138.2	0.0803578980028198	0.0023029183170437	0.129470246687457	0.107736590154136	0.00333325947460592
23138.3	0.0805078872437217	0.00230108315378998	0.128592953574413	0.107751771524595	0.00333487451031828
23138.4	0.080660507485988	0.00229927357865982	0.127420459046618	0.107765360470417	0.00333642419489009
23138.5	0.0808230921348312	0.0022974907987213	0.126114725111907	0.1077688000668	0.00333784040549915
23138.6	0.0809984152147096	0.00229573571573131	0.124845501084794	0.107770511951312	0.00333896144852579
23138.7	0.0810756451506156	0.00229399489154417	0.123504798697432	0.107774183726619	0.00333977516293165
23138.8	0.0810501318612199	0.00229226095082495	0.122026914153801	0.107780270937054	0.0033402723087098
23138.9	0.080967210073385	0.00229053225901627	0.120388428129645	0.107787130245954	0.00334044656688492
23139	0.0808636105865111	0.00228880757834445	0.118608205772332	0.107791802352719	0.00334029453951325
23139.1	0.0807674602725211	0.00228708606781909	0.116747396701021	0.10779538392803	0.00333981574968254
23139.2	0.0806982820758707	0.00228536728323321	0.114909435006545	0.107800139939586	0.00333901264151204
23139.3	0.0806669950135547	0.0022836511771635	0.113240039251621	0.10780684408842	0.00333789058015259
23139.4	0.080675914175093	0.00228193809896982	0.11178791865181	0.10781312693425	0.00333647564389872
23139.5	0.0807187507225385	0.00228022879479573	0.110359405602283	0.107838016982685	0.00333482023390155
23139.6	0.0807806118904769	0.00227852440756808	0.109115128182357	0.107865572356927	0.00333292806910462
23139.7	0.0808380009860283	0.00227682647699713	0.108173646046679	0.107874597172363	0.00333081949660827
23139.8	0.0808588173888379	0.00227513693957681	0.107582977566472	0.107882069031036	0.00332853558794339
23139.9	0.0808025921535711	0.00227345812944892	0.1073205998294	0.10788525215774	0.00332613813907122
23140	0.0807368945756162	0.00227179217905857	0.107293448639594	0.107886333221638	0.0033237096703832
23140.1	0.080727110970604	0.00227013780560324	0.107337918517703	0.107889912330261	0.0033213534267012
23140.2	0.0807530937030247	0.00226849272399072	0.107300285980114	0.107892992700169	0.00331910717392614
23140.3	0.0807972863548893	0.00226685479487401	0.107263486868192	0.107893695684304	0.00331686126076557
23140.4	0.0808447237257381	0.00226522202465083	0.10731548184697	0.107904771264237	0.00331460806719156
23140.5	0.0808830318326302	0.00226359256546418	0.107524269550873	0.107927353663183	0.00331236264587912
23140.6	0.0809024279101551	0.00226196471520189	0.107939279372847	0.107940898888519	0.00331016000283229
23140.7	0.0808957204104244	0.00226033691749677	0.108591371464386	0.107944392484731	0.00330805509738396
23140.8	0.0808583090030755	0.00225870776172685	0.10948999949322	0.107948690865033	0.00330612355505812
23140.9	0.0807881845752675	0.00225707598301489	0.110365862824098	0.107956548324901	0.00330445892165041
23141	0.0806859292316921	0.00225544046222893	0.111091080378885	0.107962961524926	0.00330294152498695
23141.1	0.0805547162945588	0.00225380022598182	0.111724369984324	0.107979416040519	0.00330143892478314
23141.2	0.0804003103035976	0.00225215444663141	0.11231148096526	0.107995318468021	0.00329990386817973
23141.3	0.0802310670160808	0.00225050244228077	0.112885194144579	0.107996930664359	0.00329837428974302
23141.4	0.0800579334067824	0.0022488436767777	0.11346532184325	0.108002326336742	0.00329697331146476
23141.5	0.0798944476680258	0.00224717775971526	0.11404454016509	0.108015709860179	0.0032958783188181
23141.6	0.0797509745270139	0.00224550474140072	0.114489788171761	0.10802665902774	0.00329495662992444
23141.7	0.0795804003107777	0.00224382663578355	0.114787309211462	0.10803406744901	0.00329411453371217
23141.8	0.0793861569023968	0.0022421408759501	0.114957464790126	0.108040147379172	0.00329331888204614
23141.9	0.0791881142197032	0.00224044466754535	0.115017105639721	0.108044582462628	0.00329254088526078
23142	0.0790027963733886	0.00223873630991254	0.11497957171824	0.108051836404066	0.00329175611216012
23142.1	0.0788433816669555	0.0022370151960927	0.114854692209685	0.108058497111465	0.0032909444900178
23142.2	0.0787197025967421	0.00223528181282483	0.11464878552407	0.108062399383129	0.00329009030457708
23142.3	0.0786382458519324	0.0022335377405461	0.114364659297434	0.108065056623073	0.00328918220005087
23142.4	0.078602152314528	0.0022317856533914	0.11400161039185	0.108067472247557	0.00328821317912174
23142.5	0.078611217059371	0.00223002931919388	0.113555424895382	0.108082652466709	0.00328718060294179
23142.6	0.0786618893541317	0.00222827359948445	0.113018017895735	0.108100948163583	0.00328608639730529
23142.7	0.0787472726593186	0.00222652444949202	0.11234599499761	0.108104892882201	0.00328494575365701
23142.8	0.0788571246282625	0.00222478891814366	0.111585011455255	0.10810936685038	0.00328370100850151
23142.9	0.0789778571071402	0.00222307514806418	0.110821947830739	0.108122333217249	0.0032822850554356
23143	0.079092536134945	0.00222139237557659	0.110125980456352	0.108131613089613	0.00328066303253366
23143.1	0.0791929941703325	0.00221974687067682	0.109548581434696	0.108135846503017	0.00327883232234783
23143.2	0.0793130325876616	0.00221812588240754	0.109123518638648	0.108144970665608	0.00327682255190783
23143.3	0.0794424354394093	0.00221652536825682	0.108866855711407	0.108151681821002	0.00327469559272123
23143.4	0.0795674871953955	0.00221494316897916	0.10877695206643	0.10816012768387	0.00327254556077332
23143.5	0.0796775016646914	0.00221337719634388	0.108834462887451	0.108167586444418	0.00327049881652688
23143.6	0.0797648219956513	0.00221182543313465	0.108992138997431	0.108170920087264	0.0032686793431137
23143.7	0.0798248206758951	0.0022102859331497	0.109105711635578	0.108174614086393	0.00326693924342851
23143.8	0.0798558995323058	0.00220875682120201	0.109076560790837	0.108191008623131	0.00326520411131791
23143.9	0.0798594897310421	0.00220723629311885	0.1088590671863	0.108210717861049	0.00326344429350793
23144	0.0798400517775293	0.00220572261574229	0.108449406704904	0.108224783857025	0.00326163611093174
23144.1	0.0798050755164621	0.00220421412692879	0.107885550389438	0.108247514023562	0.00325976185872985
23144.2	0.0797650801318023	0.00220270923554935	0.10724726444252	0.108262345076714	0.00325780980625
23144.3	0.0797336143048337	0.00220120642197274	0.106656110226673	0.108266088793612	0.00325577419704734
23144.4	0.0797361521196175	0.00219974054815387	0.10626844761667	0.108268908396057	0.00325365591710148
23144.5	0.0797811885034964	0.00219832475599464	0.10596674992193	0.108270483274003	0.00325148423578882
23144.6	0.0798608974008501	0.00219693067006029	0.105656862791343	0.108287156702891	0.00324927041191292
23144.7	0.079969511052809	0.00219553634191683	0.105355948886494	0.108308175511923	0.00324701199117782
23144.8	0.080103319997236	0.00219412625013118	0.10506874718352	0.108321245212774	0.00324470779187506
23144.9	0.0802606730687574	0.00219269130027081	0.104787572973087	0.108330997521539	0.00324235790488353
23145	0.0804419773987235	0.00219122882490418	0.104492317860369	0.108334324747498	0.00323996369366928
23145.1	0.0806496984152468	0.00218974258360036	0.104150449765085	0.108340018083915	0.00323752779428577
23145.2	0.0808883598431891	0.00218824276292918	0.103717012921464	0.108359162957051	0.00323505411537372
23145.3	0.081164543704131	0.00218674597646139	0.103289809747072	0.108374570266426	0.00323254860146696
23145.4	0.0814868903164365	0.00218527526476831	0.103066730965841	0.108384094080845	0.00323001148518433
23145.5	0.081866098295171	0.00218386009542222	0.102948209517636	0.108384094080845	0.00322744016157269
23145.6	0.0823149245521791	0.00218253636299602	0.102865659129071	0.108384094080845	0.00322483849065692
23145.7	0.0828481842960612	0.00218134638906338	0.102789569101175	0.108384094080845	0.00322221692622622
23145.8	0.083453552053017	0.0021803014654517	0.102729504309405	0.108384094080845	0.00321959251583437
23145.9	0.0840590314852156	0.00217932802402431	0.102734105203637	0.108384094080845	0.00321698890079956
23146	0.0846578781698091	0.0021784248431169	0.102866872868978	0.108384094080845	0.00321443449020863
23146.1	0.0852475078745272	0.00217759476657624	0.102978326515046	0.108384094080845	0.00321192554089318
23146.2	0.0858251900217473	0.00217683947843657	0.102987029148334	0.108384094080845	0.00320943220625585
23146.3	0.0863880476884328	0.0021761595029197	0.102877365235148	0.108384094080845	0.00320693193854576
23146.4	0.0869330576062792	0.00217555420443483	0.102663729255519	0.108384094080845	0.00320441018738342
23146.5	0.0874570501615506	0.00217502178757873	0.102390525703171	0.108384094080845	0.00320186039976052
23146.6	0.0879567093952199	0.0021745592971356	0.102132169085539	0.108384094080845	0.00319928402004021
23146.7	0.0884285730029056	0.00217416261807713	0.101993089273238	0.108384094080845	0.00319669049674641
23146.8	0.0888690323348242	0.00217382647556253	0.10206133721009	0.108384094080845	0.00319411717520371
23146.9	0.0892743323959075	0.00217354443493845	0.102196895397955	0.108384094080845	0.00319157183655518
23147	0.0896405718456749	0.00217330890173907	0.102232127212313	0.108384094080845	0.00318902918772062
23147.1	0.0899635978672805	0.00217311115411377	0.10206013892258	0.108384094080845	0.00318646533155258
23147.2	0.0902218591572644	0.0021729479766898	0.101634779692086	0.108384094080845	0.00318385776683618
23147.3	0.0904147752964457	0.00217281423638714	0.100970641578122	0.108384094080845	0.00318118538828941
23147.4	0.0905606210818141	0.00217270163508259	0.100143059531948	0.108384094080845	0.00317842848656292
23147.5	0.0906763383653685	0.00217260415538491	0.0992880995650198	0.108384094080845	0.00317556881386997
23147.6	0.0907775360541598	0.00217251806063477	0.0985446902956603	0.108384094080845	0.00317267136526099
23147.7	0.0908784901102715	0.00217244189490477	0.0979403343437253	0.108384094080845	0.00316974017441362
23147.8	0.090992143550812	0.00217237648299941	0.0974846901478391	0.108384094080845	0.00316670654382934
23147.9	0.091130106447941	0.00217232493045515	0.0971845745389316	0.108384094080845	0.0031635357086215
23148	0.0913026559288345	0.00217229262354035	0.0970439627402322	0.108384094080845	0.00316022683651508
23148.1	0.0915187361757183	0.0021722872292553	0.0970639883673175	0.108384094080845	0.00315681302784705
23148.2	0.0917859584258595	0.0021723186953322	0.0972429434281009	0.108384094080845	0.0031533613155661
23148.3	0.092106594261935	0.00217240591564961	0.0975762783228158	0.108384094080845	0.00314997266523308
23148.4	0.092471979753586	0.00217256810489873	0.0980566018440005	0.108384094080845	0.00314678197502065
23148.5	0.0928809731684745	0.00217279364809124	0.0987508961250931	0.108384094080845	0.0031438601786189
23148.6	0.0933319538554025	0.00217307178308569	0.0996404646503915	0.108384094080845	0.00314107957884574
23148.7	0.0938221550259169	0.00217339427030497	0.100471441912368	0.108384094080845	0.00313841308795729
23148.8	0.0943476637542499	0.00217375539273621	0.101074038805524	0.108384094080845	0.00313583866397293
23148.9	0.0949034209774465	0.00217415195593094	0.101369789741468	0.108384094080845	0.00313333461417365
23149	0.0954832214952123	0.00217458328800493	0.101371552648923	0.108384094080845	0.00313087959510202
23149.1	0.0960797139700526	0.00217505123963831	0.10118350897366	0.108384094080845	0.00312845261256234
23149.2	0.0966844009272144	0.00217556018407553	0.101001163678512	0.108384094080845	0.00312603302162054
23149.3	0.0972876387546175	0.00217611701712532	0.101108332813908	0.108384094080845	0.00312360093566965
23149.4	0.0978786377030081	0.00217673115716076	0.10130545719269	0.108384094080845	0.00312120308321912
23149.5	0.0984454618857855	0.0021774145451192	0.10143469426534	0.108384094080845	0.00311885259427011
23149.6	0.0989750292791533	0.00217818164450235	0.101649368542284	0.108384094080845	0.00311652341060722
23149.7	0.0994531117220489	0.00217904944137625	0.102033536273365	0.108384094080845	0.00311421039972313
23149.8	0.0998643349160973	0.00218003744437116	0.102601985447808	0.108384094080845	0.00311192935481883
23149.9	0.100192748718697	0.0021811667022492	0.103300235794209	0.108384094080845	0.00310971699480345
23150	0.100476070625145	0.00218237220391527	0.104004538780618	0.108384094080845	0.00310763096429412
23150.1	0.100751876289327	0.00218360699462665	0.104547870701931	0.108384094080845	0.00310573302183923
23150.2	0.101028146848155	0.00218487601272866	0.104962479341952	0.108384094080845	0.00310395024594329
23150.3	0.101311453044936	0.00218618367296062	0.10528552217501	0.108384094080845	0.00310223169560687
23150.4	0.101606955229442	0.00218753386645619	0.105536013446043	0.108384094080845	0.00310055289759033
23150.5	0.101918403357823	0.00218892996074296	0.105737442043503	0.108384094080845	0.00309889964009297
23150.6	0.102248136992689	0.00219037479974284	0.105917771499326	0.108384094080845	0.00309726797275316
23150.7	0.102597085303074	0.00219187070377185	0.10610943998895	0.108384094080845	0.00309566420664827
23150.8	0.102964767064397	0.00219341946954001	0.1063493603313	0.108384094080845	0.00309410491429481
23150.9	0.103349290658554	0.00219502237015171	0.106678919988787	0.108384094080845	0.00309261692964831
23151	0.103747354073809	0.00219668015510522	0.107043120683797	0.108384094080845	0.00309122014810381
23151.1	0.104154244904892	0.00219839305029316	0.107328802986981	0.108384094080845	0.00308988040031374
23151.2	0.104563840352957	0.00220016075800228	0.107519158931256	0.108384094080845	0.00308856327115413
23151.3	0.104968607225539	0.00220198245691329	0.107628125681856	0.108384094080845	0.00308725051614951
23151.4	0.105359601936654	0.00220385680210128	0.10770038323308	0.108384094080845	0.00308594006145064
23151.5	0.105726470506683	0.00220578192503524	0.107811354408287	0.108384094080845	0.00308464600383443
23151.6	0.106057448562477	0.00220775543357849	0.108067204859883	0.108384094080845	0.00308339861070407
23151.7	0.106320943279569	0.00220979289351353	0.108604843069355	0.108384094080845	0.00308224432008895
23151.8	0.106485721348836	0.00221191265641515	0.109478515665744	0.108384094080845	0.00308123799584466
23151.9	0.106579846031857	0.00221407883914002	0.11036038571076	0.108384094080845	0.00308038650163421
23152	0.106629896190709	0.00221625935060724	0.111123070561301	0.108384094080845	0.00307967234938925
23152.1	0.106658986460366	0.00221842781376126	0.111704218381409	0.108384094080845	0.00307907529252055
23152.2	0.106686767248692	0.00222056356557167	0.112084746922143	0.108384094080845	0.00307857208750852
23152.3	0.106729424736434	0.00222265165703297	0.112288843521541	0.108384094080845	0.00307813649390324
23152.4	0.106799680877233	0.0022246828531651	0.112383965104676	0.108384094080845	0.00307773927432442
23152.5	0.106906793397613	0.00222665363301283	0.112477262930482	0.108384094080845	0.00307735046736201
23152.6	0.107056555796993	0.0022285661896463	0.112559680272017	0.108384094080845	0.0030769916569501
23152.7	0.107251297347685	0.00223042843016076	0.112551524548708	0.108384094080845	0.00307663597928241
23152.8	0.107489883094871	0.00223225397567642	0.112424689970527	0.108384094080845	0.00307624158015481
23152.9	0.107767713856651	0.00223406216133887	0.112181597806092	0.108384094080845	0.00307578499277094
23153	0.108076726223977	0.00223587803631858	0.111855196382637	0.108384094080845	0.00307526113774221
23153.1	0.108405392560721	0.00223773236381135	0.111508961086029	0.108384094080845	0.00307468332308781
23153.2	0.108738721003645	0.00223966162103813	0.111236894360754	0.108384094080845	0.00307408324423468
23153.3	0.109058255462366	0.00224170799924478	0.110889330176517	0.108384094080845	0.00307344406810694
23153.4	0.109342075619432	0.0022439194037026	0.110362250441086	0.108384094080845	0.0030727235160205
23153.5	0.109588533395047	0.00224631606886821	0.109822417955347	0.108384094080845	0.00307193286209791
23153.6	0.109878145675213	0.00224877319448089	0.109383537908618	0.108384094080845	0.00307108293212109
23153.7	0.110191377617604	0.00225126943091445	0.109106214582513	0.108384094080845	0.00307018409474825
23153.8	0.110499693030394	0.00225380128084581	0.108997951350969	0.108384094080845	0.00306924626151394
23153.9	0.110780351632313	0.002256364781352	0.109013150680198	0.108384094080845	0.00306827888682906
23154	0.111016409052569	0.00225895550390938	0.109053114128714	0.108384094080845	0.00306729096798072
23154.1	0.111196716830912	0.00226156855439437	0.108966042347337	0.108384094080845	0.00306629104513239
23154.2	0.111315922417604	0.00226419857308308	0.108555868211266	0.108384094080845	0.00306528593873135
23154.3	0.111374469173406	0.00226683973465108	0.107998114908871	0.108384094080845	0.00306422943063024
23154.4	0.11137859636961	0.00226948574817407	0.107477323548661	0.108384094080845	0.00306309374911523
23154.5	0.111340339188019	0.00227212985712707	0.107020095761864	0.108374570266426	0.00306188097278427
23154.6	0.111277528720948	0.00227476483938515	0.106647610405934	0.108359162957051	0.00306059796381754
23154.7	0.11121379197123	0.00227738300722309	0.106375623564528	0.108340018083915	0.0030592563679773
23154.8	0.111178551852214	0.00227997620731512	0.106214468547534	0.108334324747498	0.0030578726146081
23154.9	0.111153889384471	0.00228254135266342	0.106169055891035	0.108330997521539	0.00305646791663665
23155	0.111021498690977	0.00228507955752327	0.10623887335731	0.108321245212774	0.00305506827057173
23155.1	0.110790683032271	0.00228757407883401	0.106417985934859	0.108308175511923	0.00305370445650433
23155.2	0.110478873673603	0.00229001014659342	0.106601939352699	0.108287156702891	0.00305241017963848
23155.3	0.110103429724318	0.00229237601471171	0.106580774284101	0.108270483274003	0.00305115969898675
23155.4	0.10968163813776	0.00229466296101216	0.106357794410488	0.108268908396057	0.00304988679715952
23155.5	0.10923071371139	0.00229686528723039	0.105944848185873	0.108266088793612	0.00304853803293047
23155.6	0.108767799086675	0.00229898031901501	0.105354286604602	0.108262345076714	0.00304707361408516
23155.7	0.108309964749134	0.00230100840592729	0.104598963201326	0.108247514023562	0.00304546739742103
23155.8	0.107874209028393	0.00230295292144101	0.103692234051086	0.108224783857025	0.00304370688874749
23155.9	0.107477458098066	0.00230482026294291	0.102647957769281	0.108210717861049	0.00304179324288587
23156	0.107136565975883	0.0023066198517322	0.101480495511572	0.108191008623131	0.00303974126366927
23156.1	0.106868314523583	0.00230836413302097	0.100211466029579	0.108174614086393	0.00303757700094985
23156.2	0.106689413446969	0.00231006857593401	0.0990121307756035	0.108170920087264	0.0030352693394765
23156.3	0.106595530012203	0.00231179034134084	0.0979089946928117	0.108167586444418	0.00303280273850279
23156.4	0.106557376944137	0.0023135712083018	0.0968561323628775	0.10816012768387	0.00303018541272863
23156.5	0.106570610677365	0.00231536645570271	0.095821634709327	0.108151681821002	0.00302742514895482
23156.6	0.106630280624504	0.00231713899830009	0.0947876089976538	0.108144970665608	0.00302452930608333
23156.7	0.10673038814114	0.00231886053500735	0.0937501788352396	0.108135846503017	0.00302150481511708
23156.8	0.106863886525809	0.00232051154889456	0.092719484171469	0.108135846503017	0.0030183581791603
23156.9	0.107022681020032	0.00232208130718893	0.0917196812976524	0.108135846503017	0.0030150954734183
23157	0.10719762880827	0.00232356786127429	0.0907889428469508	0.108135846503017	0.00301172234519725
23157.1	0.107378539017966	0.00232497804669151	0.0900030184305622	0.108135846503017	0.00300824933172664
23157.2	0.107554172719529	0.00232632748313834	0.0894633540751811	0.108135846503017	0.00300471153174907
23157.3	0.107712242926312	0.00232764057446923	0.0891018985308338	0.108135846503017	0.00300112978199857
23157.4	0.107839414594655	0.00232895050869571	0.0888426898646909	0.108135846503017	0.00299751751389909
23157.5	0.107921304623843	0.00233029925798599	0.0886185040866289	0.108135846503017	0.00299388290958323
23157.6	0.107942481856139	0.00233173757866528	0.0883708551492624	0.108135846503017	0.00299022890189264
23157.7	0.107886467076764	0.00233332501121567	0.0880499949479145	0.108135846503017	0.00298655317437775
23157.8	0.107740174812283	0.00233507881343222	0.0876149133206479	0.108135846503017	0.00298284816129817
23157.9	0.107523324442273	0.00233680825015951	0.0870333380482645	0.108135846503017	0.00297910104762245
23158	0.107260318549794	0.00233848672264732	0.0862817348542541	0.108135846503017	0.00297529376902776
23158.1	0.106971965151763	0.00234011501842461	0.0853453074048423	0.108135846503017	0.00297140301190034
23158.2	0.10667664361362	0.00234169458691245	0.0842093779805002	0.108135846503017	0.00296740279376807
23158.3	0.106390304649356	0.00234322753942383	0.0829828510188617	0.108135846503017	0.00296328739216262
23158.4	0.106126470321446	0.00234471664916406	0.0818719045450435	0.108135846503017	0.00295906690255563
23158.5	0.105896234040924	0.00234616535123033	0.0810230786536861	0.108135846503017	0.00295475685983081
23158.6	0.10570826056732	0.00234757774261209	0.0805198602781726	0.108135846503017	0.00295037813855307
23158.7	0.105568786008691	0.00234895858219088	0.0803826831905854	0.108135846503017	0.00294595695296827
23158.8	0.105481617821629	0.00235031329074019	0.0805689280017229	0.108135846503017	0.00294152485700363
23158.9	0.105448134811237	0.00235164795092581	0.0809729221610307	0.108135846503017	0.00293711874426748
23159	0.105467287131144	0.00235296930730542	0.0814259399566811	0.108135846503017	0.00293278084804887
23159.1	0.105535596283501	0.00235428476632896	0.0817173550905129	0.108135846503017	0.00292855037016122
23159.2	0.105647155118985	0.00235560239633846	0.081895157443738	0.108135846503017	0.00292437845669928
23159.3	0.105793627836785	0.00235693092756789	0.0820609626177632	0.108135846503017	0.00292024620984931
23159.4	0.10596424998463	0.00235827975214352	0.082263330333753	0.108135846503017	0.00291615352767947
23159.5	0.106145828458749	0.00235965892408353	0.0825272723237357	0.108135846503017	0.00291210106586872
23159.6	0.106343327496348	0.00236107802227114	0.0828542523305887	0.108135846503017	0.00290809023770728
23159.7	0.106606383155434	0.0023625399446753	0.0832221861080583	0.108135846503017	0.00290412321409639
23159.8	0.106920656715564	0.00236404586620322	0.0835854414207161	0.108135846503017	0.00290020292354867
23159.9	0.107268563248074	0.00236559681355324	0.0838748380439881	0.108135846503017	0.00289633305218789
23160	0.107634874322954	0.00236719354969472	0.0839976493446362	0.108135846503017	0.00289251804317814
23160.1	0.108006718008937	0.00236883657386847	0.0839575501952063	0.108135846503017	0.0028887336539324
23160.2	0.108373578873459	0.00237052612158655	0.0838835301111993	0.108135846503017	0.00288495704374838
23160.3	0.10872729798262	0.00237226216463212	0.0838372762868121	0.108135846503017	0.00288119401638227
23160.4	0.109062072901274	0.00237404441105982	0.0838564209276617	0.108135846503017	0.00287744965920483
23160.5	0.109374457692928	0.00237587230519531	0.0839545412507854	0.108135846503017	0.00287372834320107
23160.6	0.109663362919831	0.00237774502763571	0.0841211594846486	0.108135846503017	0.00287003372297069
23160.7	0.109930055642929	0.00237966149524939	0.0843217428691496	0.108135846503017	0.00286636873672781
23160.8	0.110178159421846	0.00238162036117579	0.084497703655593	0.108135846503017	0.00286273560630133
23160.9	0.110413654314943	0.00238362001482589	0.0845692457085721	0.108135846503017	0.00285913577277852
23161	0.110644876879252	0.00238565858188163	0.0845749858018754	0.108135846503017	0.00285556225164618
23161.1	0.110882520170531	0.00238773392429644	0.0845106125248122	0.108135846503017	0.00285199671755498
23161.2	0.111139633743244	0.00238984364029501	0.0843268945302296	0.108135846503017	0.00284842327149803
23161.3	0.111439791901508	0.00239201975202024	0.0840052232228229	0.108135846503017	0.00284482937847116
23161.4	0.111790721531226	0.00239430711960551	0.0835576127591499	0.108135846503017	0.00284120586747269
23161.5	0.11216752587104	0.00239667411824055	0.0830267000475802	0.108135846503017	0.00283754693150318
23161.6	0.112547959203261	0.0023990914917458	0.0824857447483328	0.108135846503017	0.00283385012756577
23161.7	0.112913049074409	0.00240153414330579	0.0820386292734541	0.108135846503017	0.00283011637666595
23161.8	0.113247096295168	0.00240398113546887	0.0818085928928794	0.108135846503017	0.00282635258159474
23161.9	0.113537674940479	0.00240641569014781	0.0817119058618916	0.108135846503017	0.00282259466088265
23162	0.113775632349445	0.00240882518861911	0.0816077597012261	0.108135846503017	0.0028188384427869
23162.1	0.113955089125406	0.00241120117152365	0.0814183437158622	0.108135846503017	0.00281506901512713
23162.2	0.114073439135903	0.00241353933886635	0.0811020678092393	0.108135846503017	0.00281127485720996
23162.3	0.114131349512668	0.00241583955001598	0.0806535624832898	0.108135846503017	0.00280744783982945
23162.4	0.114132760651654	0.00241810582370572	0.0801036788384412	0.108135846503017	0.00280358322526681
23162.5	0.114084886213015	0.0024203463380325	0.0795194885735574	0.108135846503017	0.00279967966729015
23162.6	0.113998213121113	0.00242257343045759	0.0790042839859901	0.108135846503017	0.00279573921115484
23162.7	0.113886501564509	0.00242480359780633	0.0786479203907364	0.108135846503017	0.00279176419850677
23162.8	0.113766784995983	0.00242705749626791	0.0783015577357444	0.108135846503017	0.00278775094405295
23162.9	0.113659370132508	0.00242935994139591	0.0780139236840087	0.108135846503017	0.00278371976764695
23163	0.113585428949083	0.00243173481040344	0.0778521030238544	0.108135846503017	0.00277969160140783
23163.1	0.113522104167461	0.00243412017107811	0.0778560032948063	0.108135846503017	0.00277568426426779
23163.2	0.113450823885798	0.00243648370281539	0.078038354787586	0.108135846503017	0.00277171246197192
23163.3	0.113365417720416	0.00243881977464646	0.0783847105440929	0.108135846503017	0.00276778778707862
23163.4	0.113261308683283	0.00244112355122085	0.078853446357388	0.108135846503017	0.00276391871895927
23163.5	0.113135513182037	0.00244339099280574	0.0793757607717512	0.108135846503017	0.00276011062379801
23163.6	0.11298664101996	0.00244561885528655	0.0798556750826399	0.108135846503017	0.00275636575459214
23163.7	0.112814895395986	0.0024478046901667	0.0801906408150134	0.108135846503017	0.00275268157934666
23163.8	0.112622072904726	0.00244994684456738	0.0804560669978761	0.108135846503017	0.00274904313554943
23163.9	0.112411563536421	0.00245204446122808	0.0807049807246325	0.108135846503017	0.00274544740772546
23164	0.112188350676996	0.00245409747850597	0.0809606632566629	0.108135846503017	0.00274189495901518
23164.1	0.111959011108009	0.00245610663037645	0.0812395977599141	0.108135846503017	0.00273838711953736
23164.2	0.111731715006674	0.00245807344643293	0.0815514693049217	0.108135846503017	0.00273492598638891
23164.3	0.111516225945886	0.00246000025188657	0.0818991648667762	0.108135846503017	0.00273151442364525
23164.4	0.111323900894164	0.00246189016756684	0.0822787733251396	0.108135846503017	0.00272815606236
23164.5	0.111167690215712	0.0024637471099209	0.0826795854642769	0.108135846503017	0.00272485530056483
23164.6	0.111062137670368	0.00246557579101414	0.0830739080114446	0.108135846503017	0.00272161632336506
23164.7	0.111023380413636	0.00246738171852992	0.0833889142757849	0.108135846503017	0.00271843301853097
23164.8	0.111059734280627	0.00246920018259008	0.0836587161871306	0.108135846503017	0.00271529858347182
23164.9	0.111143245867108	0.00247108128330909	0.0839117842744403	0.108135846503017	0.00271220735311165
23165	0.111247066535844	0.00247299245694758	0.0841467973978114	0.108135846503017	0.00270915369606664
23165.1	0.11134899720172	0.00247490320677519	0.0843326427484544	0.108135846503017	0.00270613201464536
23165.2	0.111431068829671	0.00247678825335408	0.0844084158487026	0.108135846503017	0.0027031367448486
23165.3	0.111479542434672	0.00247862753453867	0.0843895492171478	0.108135846503017	0.00270016279251393
23165.4	0.111484909081758	0.00248040620547614	0.0844838059014957	0.108135846503017	0.00269720868914777
23165.5	0.111441889886011	0.00248211463860591	0.0846717566283364	0.108135846503017	0.00269427625968666
23165.6	0.111349436012562	0.00248374842366008	0.0849200860352221	0.108135846503017	0.00269136979539257
23165.7	0.111210728676587	0.00248530836766325	0.0851952804544209	0.108135846503017	0.0026884960582874
23165.8	0.111033179143326	0.00248680049493231	0.0854636279128853	0.108135846503017	0.00268566428115329
23165.9	0.110828428728048	0.00248823604707689	0.085691176082424	0.108135846503017	0.00268288615250007
23166	0.110612348796097	0.00248963148299889	0.0858096856932213	0.108135846503017	0.0026801513802909
23166.1	0.110405040762846	0.00249100847889287	0.0858276751821513	0.108135846503017	0.00267743584751934
23166.2	0.110230836093718	0.00249239392824585	0.0858043443081601	0.108135846503017	0.00267473200969677
23166.3	0.110118296304206	0.00249381994183722	0.0857811990136345	0.108135846503017	0.00267203597895033
23166.4	0.110092682666346	0.00249532275373284	0.0857820514243982	0.108135846503017	0.00266934752402274
23166.5	0.110058767608658	0.00249690442493673	0.0858130198497095	0.108135846503017	0.00266667007027209
23166.6	0.109980847635906	0.00249853116075114	0.0858816671075771	0.108135846503017	0.00266400770776059
23166.7	0.109863400188457	0.00250017202787868	0.0860768681490683	0.108135846503017	0.00266136285521969
23166.8	0.109710822746972	0.00250179935245017	0.086420993232832	0.108135846503017	0.00265875955505472
23166.9	0.109527432832369	0.00250338872002505	0.0869126014739168	0.108135846503017	0.00265621981549231
23167	0.10931746800587	0.00250491897559094	0.0875379331576349	0.108135846503017	0.00265376080389096
23167.1	0.109085085868953	0.00250637222356402	0.0882709097395216	0.108135846503017	0.00265139484674133
23167.2	0.108834364063371	0.00250773382778885	0.0890731338453753	0.108135846503017	0.00264912942966604
23167.3	0.108569300271183	0.00250899241153825	0.089893889271167	0.108135846503017	0.00264696719741994
23167.4	0.10829381221469	0.00251013985751361	0.0906701409830975	0.108135846503017	0.00264490595388992
23167.5	0.108011737656507	0.00251117130784455	0.0913265351176636	0.108135846503017	0.00264293866209475
23167.6	0.107726834399498	0.00251208516408921	0.0917753989815656	0.108135846503017	0.00264105344418536
23167.7	0.107442780286806	0.00251288308723411	0.091916741051735	0.108135846503017	0.00263923358144466
23167.8	0.107163173201881	0.00251356999769407	0.0918426333143849	0.108135846503017	0.00263745889130338
23167.9	0.106891531068411	0.00251415407531243	0.0917336918782953	0.108135846503017	0.00263570294446222
23168	0.1066312918504	0.00251464675936083	0.0915969352070847	0.108135846503017	0.00263394019555271
23168.1	0.106385813552103	0.00251506274853934	0.0914390986672681	0.108135846503017	0.0026321509766202
23168.2	0.106158374218052	0.00251542000097646	0.0912666751310363	0.108135846503017	0.00263032149770139
23168.3	0.105952171933083	0.00251573973422901	0.0910859149762756	0.108135846503017	0.00262844384682452
23168.4	0.105770324822277	0.00251604642528228	0.0909028260865557	0.108135846503017	0.00262651599000923
23168.5	0.105615871051024	0.00251636781054989	0.0907231738511153	0.108135846503017	0.00262454177126642
23168.6	0.105491768824968	0.00251673488587389	0.0905524811648821	0.108135846503017	0.00262253091259848
23168.7	0.105400896390036	0.00251718190652475	0.090396028428461	0.108135846503017	0.00262049901399909
23168.8	0.105346052032444	0.00251774638720126	0.0902588535481516	0.108135846503017	0.00261846755345353
23168.9	0.105382070486015	0.00251846146629275	0.0901457519359334	0.108135846503017	0.00261646388693844
23169	0.105533756515577	0.00251928064538844	0.0900633240843994	0.108135846503017	0.00261451703061659
23169.1	0.105749374602149	0.00252013209811405	0.0900170603823441	0.108135846503017	0.00261260153854728
23169.2	0.105984924059356	0.00252095855449313	0.0899628932597979	0.108135846503017	0.00261069003920111
23169.3	0.106204242640928	0.00252171732239957	0.0898609409273609	0.108135846503017	0.00260876659278663
23169.4	0.106379006540763	0.00252238028755785	0.089686106331876	0.108135846503017	0.00260681879396917
23169.5	0.106488730392863	0.00252293391354279	0.0894280771564131	0.108135846503017	0.00260483777187069
23169.6	0.106520767271387	0.00252337924177971	0.08909132582028	0.108135846503017	0.00260281819007001
23169.7	0.106470308690612	0.0025237318915444	0.0886951094790039	0.108135846503017	0.00260075824660265
23169.8	0.10634038460496	0.00252402205996302	0.0882734700243771	0.108135846503017	0.00259865967396108
23169.9	0.106141863408972	0.00252429452201227	0.0878752340844313	0.108135846503017	0.00259652773909453
23170	0.105893451937346	0.00252460863051922	0.0875621176948501	0.108135846503017	0.00259437163507159
23170.1	0.105621695464893	0.00252503831616143	0.0873067826248437	0.108135846503017	0.00259220969397161
23170.2	0.105358527848687	0.00252563650515913	0.0870404538630519	0.108135846503017	0.00259003130979226
23170.3	0.105109368386808	0.00252623347385857	0.0867302471952267	0.108135846503017	0.00258781850515493
23170.4	0.104863591098064	0.00252678990353561	0.086357093569945	0.108135846503017	0.00258555809787439
23170.5	0.104612508672628	0.00252730348668266	0.0859157390985784	0.108135846503017	0.0025832417009587
23170.6	0.104348927515146	0.0025277718835758	0.085414745055327	0.108135846503017	0.00258086572260935
23170.7	0.104067147744766	0.0025281927222747	0.0848764878771884	0.108135846503017	0.00257843136622119
23170.8	0.103762963195168	0.00252856359862258	0.0843371591640192	0.108135846503017	0.00257594463038261
23170.9	0.103433661414494	0.00252888207624631	0.0838467656784951	0.108135846503017	0.00257341630887543
23171	0.103078023665434	0.0025291456865563	0.0834691293460678	0.108135846503017	0.00257086199067468
23171.1	0.102696324925145	0.0025293519287466	0.0832381822013953	0.108135846503017	0.0025682964287262
23171.2	0.102290333885283	0.00252949826979484	0.0830695545331044	0.108135846503017	0.00256571842708865
23171.3	0.101863312952051	0.00252958214446224	0.0828847989758445	0.108135846503017	0.00256312390652357
23171.4	0.101420018246095	0.00252960095529363	0.0826381586161102	0.108135846503017	0.00256050963100516
23171.5	0.100966699602625	0.00252955207261741	0.0823165667171391	0.108135846503017	0.00255787320769613
23171.6	0.100524958388037	0.00252945811758518	0.0819396467189287	0.108135846503017	0.00255521308694798
23171.7	0.100109089279888	0.00252932924835992	0.0815597122382174	0.108135846503017	0.0025525285623008
23171.8	0.0997161678289081	0.00252914703388406	0.0812617670685332	0.108135846503017	0.00254981977048361
23171.9	0.0993442795636559	0.00252889715289675	0.0811154685312876	0.108135846503017	0.00254709306309198
23172	0.0989925200053015	0.00252856939396023	0.0809601145980387	0.108135846503017	0.00254436811239084
23172.1	0.0986609946675313	0.00252815765545975	0.0807835276952211	0.108135846503017	0.0025416292555561
23172.2	0.0983508190565927	0.00252765994560362	0.0806013888084486	0.108135846503017	0.00253886358061993
23172.3	0.0980641186713235	0.00252707838242326	0.0804242857426938	0.108135846503017	0.00253606625667471
23172.4	0.097804029003076	0.00252641919377306	0.0802577131222727	0.108135846503017	0.00253324053387292
23172.5	0.0975746955357992	0.00252569271733056	0.0801020723908326	0.108135846503017	0.00253039774342685
23172.6	0.0973812737459708	0.00252491340059628	0.0799526718113722	0.108135846503017	0.00252755729760896
23172.7	0.097229929102631	0.0025240998008938	0.079799015235038	0.108135846503017	0.00252474646607247
23172.8	0.0971278370673933	0.00252327458536983	0.0794881902659046	0.108135846503017	0.00252193752390488
23172.9	0.0970831830944105	0.00252246453099404	0.0790265043333638	0.108135846503017	0.00251909456090811
23173	0.0971051626304033	0.00252170052455925	0.0785473169425999	0.108135846503017	0.00251622067124976
23173.1	0.0972039811146433	0.00252101756268126	0.0781412611020771	0.108135846503017	0.00251332010987144
23173.2	0.0973992929999633	0.00252043737006231	0.0778562433235258	0.108135846503017	0.00251039829248852
23173.3	0.0976990992530613	0.00251992490088184	0.077697443621974	0.108135846503017	0.00250746179559051
23173.4	0.0980623210664048	0.00251946672701231	0.0776273155157025	0.108135846503017	0.00250451835644081
23173.5	0.0984522559615001	0.00251905350692959	0.0775655860262594	0.108135846503017	0.00250157687307649
23173.6	0.0988391579623691	0.0025186775337758	0.0776029231316136	0.108135846503017	0.00249865021813328
23173.7	0.0992002375955098	0.00251833273535933	0.0778808629141011	0.108135846503017	0.00249575460517679
23173.8	0.0995196618898572	0.00251801467415491	0.0783365851437538	0.108135846503017	0.00249290362452871
23173.9	0.0997885543768715	0.00251772054730352	0.0789126351649823	0.108135846503017	0.00249010972474535
23174	0.100004995090447	0.00251744918661246	0.0795570563329936	0.108135846503017	0.00248738421405484
23174.1	0.100174020566983	0.00251720105855529	0.0802233900137355	0.108135846503017	0.00248473726035733
23174.2	0.100307623845352	0.00251697826427186	0.0808706755839325	0.108135846503017	0.00248217789122489
23174.3	0.100424754466885	0.00251678453956832	0.0814604087015368	0.108135846503017	0.0024797156089204
23174.4	0.10055131847541	0.00251662525491711	0.0819732903847552	0.108135846503017	0.00247735599208363
23174.5	0.100720178417213	0.00251650741545695	0.0824692982229527	0.108135846503017	0.00247506741402883
23174.6	0.100971153341069	0.00251643966099285	0.0829844758462226	0.108135846503017	0.00247282269333622
23174.7	0.101351018798239	0.00251643226599612	0.0835152917556263	0.108135846503017	0.00247060622322443
23174.8	0.101807877738181	0.00251650761591684	0.0840186393231313	0.108135846503017	0.00246841397155073
23174.9	0.102238361835947	0.00251666902639232	0.0844118367916553	0.108135846503017	0.00246625348081088
23175	0.10264884088221	0.00251689677397115	0.0845726272751036	0.108135846503017	0.00246414386813898
23175.1	0.103044066945519	0.00251717490296883	0.0843687722639366	0.108135846503017	0.00246210992889532
23175.2	0.103426867239968	0.00251749127585349	0.0840602972996756	0.108135846503017	0.00246009155288572
23175.3	0.103798144125148	0.00251783757324585	0.0837462514037142	0.108135846503017	0.00245804397479719
23175.4	0.10415687510625	0.00251820929391935	0.0834126081377678	0.108135846503017	0.00245595027933841
23175.5	0.104500112833957	0.00251860575480001	0.0830428736590475	0.108135846503017	0.00245380221705026
23175.6	0.104822985104532	0.00251903009096655	0.082618086720294	0.108135846503017	0.00245160020430607
23175.7	0.105118694859779	0.00251948925565031	0.082116818669746	0.108135846503017	0.00244935332331144
23175.8	0.105378520187015	0.00251999402023525	0.081517594690931	0.108135846503017	0.00244707868514677
23175.9	0.105591814319138	0.00252055897425803	0.0809432533000603	0.108135846503017	0.00244476183841907
23176	0.105746005634556	0.00252120252540788	0.080479168890366	0.108135846503017	0.00244239713693559
23176.1	0.105860646873816	0.00252193526093215	0.0801273074025563	0.108135846503017	0.00243999770626165
23176.2	0.105970009801285	0.00252272465960751	0.079883369736741	0.108135846503017	0.00243757537884934
23176.3	0.106074261372723	0.00252353386998962	0.07973679175246	0.108135846503017	0.00243514069403784
23176.4	0.106174346509863	0.00252433465410116	0.0796707442686473	0.108135846503017	0.00243270289805319
23176.5	0.106272051440261	0.00252510738633301	0.0796621330636397	0.108135846503017	0.00243026994400813
23176.6	0.106370003697329	0.00252584105344447	0.0796813963081658	0.108135846503017	0.00242784839372731
23176.7	0.106471672120322	0.00252653325456309	0.0796962353912668	0.108135846503017	0.00242543842696523
23176.8	0.106581366854324	0.00252719020118471	0.0797123650730905	0.108135846503017	0.00242304066766981
23176.9	0.106704239350281	0.00252782671717352	0.0797405614831441	0.108135846503017	0.00242065715449107
23177	0.10684628236496	0.00252846623876195	0.0797834371525767	0.108135846503017	0.00241828859177542
23177.1	0.107014329960987	0.0025291408145508	0.0798354410141784	0.108135846503017	0.00241593434956583
23177.2	0.107216057506834	0.00252989110550918	0.0798828584023817	0.108135846503017	0.00241359246360176
23177.3	0.107458704566129	0.00253076456389959	0.0799038110532547	0.108135846503017	0.00241125963531934
23177.4	0.107684863472508	0.00253170824763655	0.0798682571045102	0.108135846503017	0.00240893123185123
23177.5	0.1078701660695	0.00253267575263776	0.0797379910955039	0.108135846503017	0.00240660128602643
23177.6	0.108026973453401	0.00253366821078626	0.0794666439672315	0.108135846503017	0.00240426249637057
23177.7	0.108164588471059	0.00253468572280062	0.0791248197643232	0.108135846503017	0.00240190953535729
23177.8	0.108289255719867	0.00253572735823477	0.0788810297223616	0.108135846503017	0.00239954146247682
23177.9	0.1084041615478	0.00253679115547834	0.0786772141653408	0.108135846503017	0.00239715422265987
23178	0.108509434053369	0.00253787412175625	0.0784702093430416	0.108135846503017	0.00239474557890675
23178.1	0.10860214308566	0.00253897223312909	0.0782376157550181	0.108135846503017	0.00239231524670807
23178.2	0.108676300244316	0.00254008043449291	0.077977798150578	0.108135846503017	0.00238986489404456
23178.3	0.10872285887953	0.00254119263957918	0.0777098855288119	0.108135846503017	0.00238739814138733
23178.4	0.108729714092064	0.00254230173095501	0.0774737711385764	0.108135846503017	0.00238492056169768
23178.5	0.108681702733233	0.00254339956002285	0.0773301124784697	0.108135846503017	0.00238243968042694
23178.6	0.108568788098232	0.00254447744413368	0.0773603312968631	0.108135846503017	0.00237996497551675
23178.7	0.108417382227461	0.00254552915368754	0.0775778402454193	0.108135846503017	0.00237751896387245
23178.8	0.108252907981859	0.00254655085509302	0.0777343224513378	0.108135846503017	0.00237513098650295
23178.9	0.108096728619787	0.00254754119066495	0.07783188501583	0.108135846503017	0.00237276926131697
23179	0.107966977759647	0.00254850132137217	0.0778931026296411	0.108135846503017	0.00237040645275943
23179.1	0.107878559379846	0.00254943492683777	0.077932089753524	0.108135846503017	0.0023680249048821
23179.2	0.107843147818818	0.00255034820533901	0.0779545006182476	0.108135846503017	0.00236561664134341
23179.3	0.107869187775021	0.00255124987380718	0.0779575292245933	0.108135846503017	0.00236318336540878
23179.4	0.107961894306935	0.00255215116782789	0.0779299093433598	0.108135846503017	0.00236073645995036
23179.5	0.108123252833052	0.00255306584164075	0.0778519145153612	0.108135846503017	0.00235829698744692
23179.6	0.108352019131893	0.00255401016813965	0.0776953580514259	0.108135846503017	0.00235589568998407
23179.7	0.108643719342012	0.0025550029388726	0.0774473511254293	0.108135846503017	0.00235354390999328
23179.8	0.108981807506649	0.00255606393265187	0.0771459290890726	0.108135846503017	0.00235117866757296
23179.9	0.109304159745038	0.00255719247270443	0.0767819497387364	0.108135846503017	0.00234878704488759
23180	0.109601804460813	0.00255837479435221	0.0763474781485643	0.108135846503017	0.00234636120728433
23180.1	0.109876581631922	0.00255959953832534	0.0758395095169598	0.108135846503017	0.00234389423571325
23180.2	0.110130656780023	0.00256085779818993	0.0752599691665534	0.108135846503017	0.00234138012672723
23180.3	0.110366520970461	0.00256214312034802	0.0746157125442658	0.108135846503017	0.00233881379248213
23180.4	0.11058699081233	0.00256345150403781	0.0739185252212771	0.108135846503017	0.00233619106073672
23180.5	0.110795208458405	0.00256478140133335	0.0731851228929673	0.108135846503017	0.00233350867485242
23180.6	0.110994641605197	0.00256613371714485	0.0724371513789884	0.108135846503017	0.00233076429379359
23180.7	0.111189083492931	0.00256751180921853	0.0717400662105189	0.108135846503017	0.00232795945468786
23180.8	0.111382652905523	0.0025689214881365	0.0711826476296807	0.108135846503017	0.00232510740757641
23180.9	0.111579794170632	0.00257037101731707	0.0707477707305743	0.108135846503017	0.0023222202976341
23181	0.111790226996629	0.00257187054113352	0.0704118347474437	0.108135846503017	0.00231930774673635
23181.1	0.112010776216671	0.00257341550523595	0.0701480870548966	0.108135846503017	0.00231637695834972
23181.2	0.112207515590026	0.0025749888336361	0.0699266231678741	0.108135846503017	0.00231343271753168
23181.3	0.11235563596387	0.00257657604097386	0.0697143867416731	0.108135846503017	0.00231047739093095
23181.4	0.112441182963474	0.00257816563958661	0.0694751695719299	0.108135846503017	0.00230751092678727
23181.5	0.112461056992165	0.00257974913950876	0.0691696115946084	0.108135846503017	0.00230453085493118
23181.6	0.11242301323135	0.0025813210484721	0.0687566671843717	0.108135846503017	0.00230153238717627
23181.7	0.112345661640502	0.00258287887190572	0.0684472165712952	0.108135846503017	0.00229852604674421
23181.8	0.112258466957171	0.00258442311293575	0.068334436218703	0.108135846503017	0.0022955154419276
23181.9	0.112201748696971	0.0025859572723858	0.0683268654770615	0.108135846503017	0.00229249581820875
23182	0.112226681153595	0.00258748784877652	0.0683658567388749	0.108135846503017	0.00228946923116995
23182.1	0.112389881477646	0.0025890259893072	0.0684255754386881	0.108135846503017	0.00228644454649388
23182.2	0.112664054068727	0.00259060665238192	0.0685130000530829	0.108135846503017	0.00228343743996332
23182.3	0.113027504910762	0.00259224798466674	0.068667922100674	0.108135846503017	0.00228047039746153
23182.4	0.113474612664076	0.00259395942823041	0.0688723422371254	0.108135846503017	0.00227755432502644
23182.5	0.11399652846354	0.00259574945992471	0.0690343632496326	0.108135846503017	0.00227466849449943
23182.6	0.114581175918681	0.00259762559138484	0.0691606512511248	0.108135846503017	0.00227180352254825
23182.7	0.115213251113643	0.00259959436902929	0.0692712753431982	0.108135846503017	0.00226895555239734
23182.8	0.115874222607111	0.00260166137405957	0.0693990103450864	0.108135846503017	0.00226612614916609
23182.9	0.116542331432466	0.00260383122246077	0.0695893367936643	0.108135846503017	0.00226332229986857
23183	0.117192591097604	0.0026061075650009	0.0699004409434574	0.108135846503017	0.00226055641341336
23183.1	0.117796787585104	0.00260849308723147	0.0702736559407631	0.108135846503017	0.00225783902208675
23183.2	0.118323479352143	0.00261098950948727	0.0704748356165569	0.108135846503017	0.00225515813043167
23183.3	0.118784751343363	0.00261360810890437	0.0705671367169791	0.108135846503017	0.00225250512310346
23183.4	0.119323058941939	0.00261636986823135	0.0706044690508932	0.108135846503017	0.00224987256812234
23183.5	0.119919264107984	0.00261923999111042	0.0706163167089015	0.108135846503017	0.00224725371277797
23183.6	0.120542583822401	0.00262218815948537	0.0706077380633408	0.108135846503017	0.00224464248362964
23183.7	0.121168827108169	0.0026251938332054	0.0705593657682841	0.108135846503017	0.00224203348650614
23183.8	0.121780395030276	0.00262824625002481	0.0704274067595416	0.108135846503017	0.00223942200650602
23183.9	0.12236628069587	0.00263134442560378	0.0701436422546734	0.108135846503017	0.00223680400799741
23184	0.12292206925409	0.00263449715350745	0.069844686959874	0.108135846503017	0.00223417608152941
23184.1	0.123449937896213	0.00263772300520674	0.0697419167963218	0.108135846503017	0.00223154453524479
23184.2	0.123958655855584	0.00264105033007798	0.0697883295008677	0.108135846503017	0.00222892005858301
23184.3	0.124463584407569	0.00264451725540258	0.0699415866637205	0.108135846503017	0.0022263117416306
23184.4	0.124986676869685	0.00264817168636786	0.0701647475624282	0.108135846503017	0.00222372706727114
23184.5	0.125582577639947	0.00265201629845363	0.0704262691619098	0.108135846503017	0.00222117191118504
23184.6	0.126273401642345	0.00265599976305956	0.0707000061144347	0.108135846503017	0.00221865054184988
23184.7	0.127021185007501	0.00266012170042357	0.0709652107596358	0.108135846503017	0.00221616562054017
23184.8	0.127794290211642	0.00266438222869026	0.0712065331244795	0.108135846503017	0.00221371820132766
23184.9	0.128567722389154	0.00266878157499176	0.0714115516084499	0.108135846503017	0.00221131362985191
23185	0.129323129332357	0.00267332007544648	0.071597847112113	0.108135846503017	0.00220894825569977
23185.1	0.130048801491703	0.00267799817516022	0.0718050585632369	0.108135846503017	0.00220660358602926
23185.2	0.130739671975689	0.00268281642822572	0.0720642528798196	0.108135846503017	0.00220427137411817
23185.3	0.131397316550783	0.00268777549772211	0.0723975038853112	0.108135846503017	0.00220195406274614
23185.4	0.1320299536416	0.00269287615571615	0.0728178923086174	0.108135846503017	0.00219966478419456
23185.5	0.132652444330706	0.00269811928326078	0.0733295057841373	0.108135846503017	0.00219742736024635
23185.6	0.133282264615184	0.00270351549483525	0.0739274388517263	0.108135846503017	0.00219527630218623
23185.7	0.133885926907928	0.00270914961853512	0.0745995207354343	0.108135846503017	0.00219323281544765
23185.8	0.134440706681944	0.00271496749525861	0.0753273570228078	0.108135846503017	0.00219127636499776
23185.9	0.134937298270806	0.00272088806465533	0.0760868414915293	0.108135846503017	0.00218940005704343
23186	0.135368825393831	0.00272684456122134	0.0768515718819793	0.108135846503017	0.00218759840603335
23186.1	0.135730841156214	0.00273278451430071	0.0775928804668827	0.108135846503017	0.00218586705804428
23186.2	0.136021328048958	0.00273866974808482	0.0782798340513583	0.108135846503017	0.00218420279078084
23186.3	0.136240697948859	0.00274447638161174	0.0788792339728399	0.108135846503017	0.00218260351357576
23186.4	0.136391792118571	0.00275019482876772	0.0793556161011444	0.108135846503017	0.0021810682673897
23186.5	0.13647988120654	0.00275582979828552	0.0796712508385006	0.108135846503017	0.00217959722481118
23186.6	0.136512665247053	0.00276140029374583	0.0798626093450756	0.108135846503017	0.00217818800395694
23186.7	0.136500273660208	0.00276693961357669	0.0801605786665021	0.108135846503017	0.00217682246491188
23186.8	0.136455265251926	0.00277249535105285	0.0804883521978701	0.108135846503017	0.00217548988615218
23186.9	0.136392628213948	0.0027781293942972	0.0807645762854553	0.108135846503017	0.00217418205666672
23187	0.136329779724292	0.0027839179090786	0.0809389840331752	0.108135846503017	0.00217289203330379
23187.1	0.136275725599926	0.00278985365467625	0.0809923953025479	0.108135846503017	0.00217161414077122
23187.2	0.136206917867779	0.00279582458015937	0.0809367167127005	0.108135846503017	0.00217034397163629
23187.3	0.136097507210109	0.00280176173536718	0.0808149416403771	0.108135846503017	0.00216907838632589
23187.4	0.135926835936432	0.00280760631952491	0.0807011497334601	0.108135846503017	0.00216781550584924
23187.5	0.135679437983558	0.0028133096812421	0.0806848268325438	0.108135846503017	0.00216655531026069
23187.6	0.135345038915551	0.00281883331851411	0.0808107322400304	0.108135846503017	0.00216531043629324
23187.7	0.134918555923734	0.00282414887872141	0.0810895604757228	0.108135846503017	0.00216409572584194
23187.8	0.134400097826752	0.00282923815862906	0.0815060583336824	0.108135846503017	0.00216292274656342
23187.9	0.133794965070451	0.00283409310438805	0.0820190248822244	0.108135846503017	0.00216179979187579
23188	0.133113649728031	0.0028387158115338	0.0825613114639759	0.108135846503017	0.00216073188095855
23188.1	0.132371835499899	0.00284311852498743	0.0830398216958266	0.108135846503017	0.00215972075875275
23188.2	0.131590397713726	0.00284732363905518	0.0833355114689474	0.108135846503017	0.00215876489596088
23188.3	0.13079540332454	0.00285136369742802	0.0835263116028277	0.108135846503017	0.00215784917847311
23188.4	0.130018110914528	0.00285528139318265	0.0838399318367165	0.108135846503017	0.00215696714338342
23188.5	0.129294970693263	0.00285912956878039	0.0842827120289076	0.108135846503017	0.00215613212530867
23188.6	0.128662861910405	0.0028629337254288	0.084848498133151	0.108135846503017	0.00215535667164047
23188.7	0.128119127235059	0.0028666135932737	0.0855193570776767	0.108135846503017	0.00215465249304498
23188.8	0.127640439416766	0.00287016885149517	0.0862655767651212	0.108135846503017	0.00215403046346304
23188.9	0.12720506630997	0.0028736054828027	0.0870456660725639	0.108135846503017	0.00215350062011005
23189	0.126793009493303	0.00287692757440759	0.0878063548515971	0.108135846503017	0.00215307216347596
23189.1	0.126386004269468	0.00288013731802381	0.0884424241055526	0.108135846503017	0.00215277690879649
23189.2	0.125967519665287	0.00288323500986764	0.0889252760080202	0.108135846503017	0.0021526048521843
23189.3	0.125522758431748	0.00288621905065732	0.0893666065801647	0.108135846503017	0.00215247633100857
23189.4	0.125038657043897	0.00288908594561384	0.0898462277880057	0.108135846503017	0.00215234012333375
23189.5	0.124503885700964	0.00289183030446008	0.0904093915402047	0.108135846503017	0.00215217496274288
23189.6	0.12390884832625	0.00289444484142152	0.0910667896880239	0.108135846503017	0.00215198953833762
23189.7	0.123245682567166	0.00289692037522596	0.0917945540253694	0.108135846503017	0.00215182249473822
23189.8	0.122508259795313	0.00289924582910321	0.0925342562887073	0.108135846503017	0.00215174243208356
23189.9	0.121692185106314	0.00290140823078577	0.0931929081571168	0.108135846503017	0.00215184790603113
23190	0.120794797320022	0.00290339271250808	0.0936080650424773	0.108135846503017	0.00215217635560455
23190.1	0.119815168980323	0.00290518251100717	0.0936920309373132	0.108135846503017	0.00215252068513584
23190.2	0.118762200421502	0.00290676522088077	0.0936254492973507	0.108135846503017	0.00215287135649965
23190.3	0.117786340129268	0.00290823387665359	0.0935602737075852	0.108135846503017	0.00215323761178305
23190.4	0.116920335937282	0.00290958948716128	0.0936042376042041	0.108135846503017	0.0021536284189479
23190.5	0.116136373481339	0.00291079124586462	0.0938208542745783	0.108135846503017	0.00215405247183091
23190.6	0.115410225971122	0.00291180671552682	0.0942294168572768	0.108135846503017	0.00215451819014356
23190.7	0.114721254190305	0.00291261182821341	0.0948049983420867	0.108135846503017	0.00215503371947217
23190.8	0.114052406496623	0.00291319088529212	0.0954784515699469	0.108135846503017	0.0021556069312778
23190.9	0.113390218821691	0.00291353655743313	0.0961364092329742	0.108135846503017	0.00215624542289633
23191	0.112724814671209	0.00291364988460882	0.0966212838745371	0.108135846503017	0.00215695651753847
23191.1	0.112049905124786	0.00291354027609395	0.09674829758311	0.108135846503017	0.00215772391068074
23191.2	0.111362788836015	0.00291322551046556	0.0965819573712614	0.108135846503017	0.00215843606079047
23191.3	0.110664352032547	0.00291273173560303	0.0963736407823387	0.108135846503017	0.00215911834483357
23191.4	0.109959068515916	0.002912093468688	0.0963181016965862	0.108135846503017	0.00215981464200807
23191.5	0.109254999661742	0.00291135359620452	0.0965465070819832	0.108135846503017	0.00216056361641112
23191.6	0.10856379441955	0.00291056337393884	0.0971264369942797	0.108135846503017	0.00216139871703894
23191.7	0.107900689312854	0.00290978242697956	0.0980618845770287	0.108135846503017	0.0021623481777869
23191.8	0.107284508439221	0.00290907874971766	0.0992932560614837	0.108135846503017	0.00216343501744937
23191.9	0.106710070160737	0.00290845077404918	0.100697370766614	0.108135846503017	0.0021646770397198
23192	0.106144700393612	0.00290778755715271	0.102087461099256	0.108135846503017	0.00216608683319083
23192.1	0.105591173880309	0.0029070606695112	0.10321317255397	0.108135846503017	0.00216767177135413
23192.2	0.105052305556462	0.00290624801662255	0.103909629509286	0.108135846503017	0.0021694296011585
23192.3	0.104530371422816	0.00290533236558518	0.104733043550121	0.108135846503017	0.00217132993044691
23192.4	0.104027108545099	0.00290430134509787	0.105664378132427	0.108135846503017	0.00217335745463619
23192.5	0.103543715054165	0.00290314744545998	0.106592747379706	0.108135846503017	0.00217550127472599
23192.6	0.103080850145872	0.00290186801857122	0.107437873549862	0.108135846503017	0.00217775141686882
23192.7	0.102638634081135	0.00290046527793173	0.108150087035249	0.108135846503017	0.00218009883237018
23192.8	0.102216648185974	0.00289894629864227	0.108710326362592	0.108135846503017	0.0021825353976883
23192.9	0.1018139348514	0.00289732301740386	0.109130138193067	0.108135846503017	0.00218505391443431
23193	0.101428997533542	0.00289561223251818	0.109451677322314	0.108135846503017	0.00218764810937244
23193.1	0.10105980075354	0.0028938356038872	0.109747706680378	0.108135846503017	0.00219031263441971
23193.2	0.10070377009759	0.00289201965301333	0.110121597331748	0.108135846503017	0.00219304306664616
23193.3	0.100357792216986	0.00289019576299965	0.11070716080754	0.108135846503017	0.00219583596220579
23193.4	0.100018214828023	0.00288840017854942	0.111510006181379	0.108135846503017	0.00219872857956389
23193.5	0.0996801560583462	0.00288667172876833	0.112420066796918	0.108135846503017	0.00220176061695302
23193.6	0.0993173328477347	0.00288494799038005	0.113399255373843	0.108135846503017	0.00220493987968306
23193.7	0.0989373717343235	0.00288318194390042	0.114414255914553	0.108135846503017	0.00220827274139436
23193.8	0.0985629221620337	0.00288137296843617	0.115436523704047	0.108135846503017	0.0022117641440574
23193.9	0.0982120284805024	0.00287952111998641	0.11644228531	0.108135846503017	0.00221541759797301
23194	0.0978981299451882	0.00287762713144323	0.117412538582839	0.108135846503017	0.00221923518177263
23194.1	0.0976300607172809	0.00287569241259121	0.118333052655627	0.108135846503017	0.00222321754241796
23194.2	0.0974120498637467	0.0028737190501076	0.119194367944135	0.108135846503017	0.00222736389520122
23194.3	0.0972437213573446	0.00287170980756255	0.119991796146743	0.108135846503017	0.00223167202374468
23194.4	0.0971200940765753	0.0028696681254186	0.120723593961344	0.108135846503017	0.0022361442149378
23194.5	0.097031581805731	0.00286759812103131	0.121288064279377	0.108135846503017	0.00224112607514825
23194.6	0.0969639932348598	0.00286550458864865	0.121747869588107	0.108135846503017	0.00224645614847984
23194.7	0.096898531959783	0.00286339299941132	0.122244932406593	0.108135846503017	0.0022517298879723
23194.8	0.0968117964820982	0.0028612695013529	0.122882077557343	0.108135846503017	0.00225668144012645
23194.9	0.0966757802091609	0.00285914091939939	0.123723032166324	0.108135846503017	0.00226118364490472
23195	0.0964578714541139	0.00285701475536974	0.124792425663026	0.108135846503017	0.00226524803573141
23195.1	0.0961208534358574	0.00285489918797539	0.126075789780399	0.108135846503017	0.00226902483949216
23195.2	0.0956753251099901	0.00285278435994658	0.127519558554925	0.108135846503017	0.00227280297653428
23195.3	0.0952371155412415	0.00285062288183992	0.129031068326456	0.108135846503017	0.00227701006066638
23195.4	0.0948061734927676	0.00284841001703519	0.130478557738313	0.108135846503017	0.00228221239915851
23195.5	0.0943764024709543	0.00284614426174085	0.131809090810836	0.108135846503017	0.00228873666230217
23195.6	0.0939432434540627	0.00284382462470661	0.133278904151608	0.108135846503017	0.00229569569904846
23195.7	0.0935036748922756	0.00284145062722366	0.134820579111793	0.108135846503017	0.00230299129549227
23195.8	0.0930562127077455	0.00283902230312497	0.136346130696093	0.108135846503017	0.00231061475510149
23195.9	0.0926009102944829	0.00283654019878464	0.137780741038252	0.108135846503017	0.00231854983445569
23196	0.0921393585184859	0.00283400537311863	0.139062759401164	0.108135846503017	0.00232677274324667
23196.1	0.0916746857176249	0.00283141939758413	0.140143702176703	0.108135846503017	0.00233525214427769
23196.2	0.0912115577016921	0.00282878435617981	0.140988252885807	0.108135846503017	0.00234394915346399
23196.3	0.0907561777524524	0.00282610284544614	0.141574262178381	0.108135846503017	0.00235281733983192
23196.4	0.0903162866235262	0.00282337797446468	0.141892747833403	0.108135846503017	0.00236180272551947
23196.5	0.0899011625405208	0.00282061336485891	0.141942378561657	0.108135846503017	0.00237086884840909
23196.6	0.0895216212009169	0.00281781315079348	0.141705694199558	0.108135846503017	0.00238019107150707
23196.7	0.0891983816791537	0.00281498557439261	0.141301451308861	0.108135846503017	0.0023895163534817
23196.8	0.0889439008438861	0.00281214067338228	0.140850676116317	0.108135846503017	0.00239854997861191
23196.9	0.0887512915395864	0.00280928333878849	0.140438575790732	0.108131613089613	0.00240710144439453
23197	0.0886137460569784	0.00280641808775361	0.140114538442931	0.108122333217249	0.00241508446154484
23197.1	0.0885246394841099	0.00280354909628865	0.139892133125805	0.10810936685038	0.0024225169539956
23197.2	0.0884775297063811	0.00280068019927363	0.139749109834295	0.108104892882201	0.0024295210588976
23197.3	0.0884661574065423	0.00279781489045783	0.139627399505407	0.108100948163583	0.00243632312661898
23197.4	0.0884844460646848	0.00279495632245909	0.13943311401819	0.108082652466709	0.00244325372074568
23197.5	0.0885265019582455	0.00279210730676465	0.139036621433708	0.108067472247557	0.00245074743357405
23197.6	0.0885866141620086	0.00278927031373039	0.138579486219559	0.108065056623073	0.00245857910195892
23197.7	0.0886592545481064	0.00278644747258118	0.138288167419398	0.108062399383129	0.00246626935885355
23197.8	0.0887390777860088	0.00278364057141116	0.138151468481966	0.108058497111465	0.00247387471654715
23197.9	0.0888209213425422	0.00278085105718305	0.138146950435711	0.108051836404066	0.00248143807033807
23198	0.0888998054818671	0.00277808003572891	0.138240931888808	0.108044582462628	0.00248898869853428
23198.1	0.0889709332654987	0.00277532827174951	0.138388489029171	0.108040147379172	0.00249654226245263
23198.2	0.0890296905522968	0.00277259618881458	0.138533455624448	0.10803406744901	0.00250410080641931
23198.3	0.0890716459984605	0.00276988386936311	0.138608423022	0.10802665902774	0.0025116527577691
23198.4	0.0890925510575419	0.00276719105470268	0.13853474014893	0.108015709860179	0.00251917292684587
23198.5	0.089088339980434	0.00276451714501022	0.138222513512077	0.108002326336742	0.00252662250700317
23198.6	0.0890579504370555	0.00276186025472842	0.137564060957881	0.107996930664359	0.00253394124742266
23198.7	0.0890372076886634	0.00275920894869922	0.136619688872675	0.107995318468021	0.00254103040468546
23198.8	0.0890407831574652	0.00275656468950152	0.135614858119688	0.107979416040519	0.00254782547006314
23198.9	0.0890708796949339	0.0027539325786205	0.134714645354553	0.107962961524926	0.00255431188917031
23199	0.0891280775616411	0.00275131690523999	0.134016985705034	0.107956548324901	0.00256052454214998
23199.1	0.0892113344272625	0.00274872114624185	0.133552672771154	0.107948690865033	0.0025665477436729
23199.2	0.089317985370579	0.00274614796620622	0.133284677768408	0.107944392484731	0.00257251554557869
23199.3	0.0894437428794605	0.00274359921741179	0.133055939437219	0.107940898888519	0.00257855206537941
23199.4	0.0895826968508949	0.0027410759398352	0.132808631387838	0.107927353663183	0.00258451245685906
23199.5	0.0897273145909525	0.00273857836115174	0.132566103381022	0.107910242207438	0.00259025708881275
23199.6	0.08986844081482	0.0027361058967347	0.132352213287856	0.107899585518156	0.00259574972270403
23199.7	0.0899952976467848	0.00273365714965567	0.132191327089734	0.107893695684304	0.00260105751266529
23199.8	0.0900954846202221	0.00273122991068479	0.132108318878385	0.107892992700169	0.00260635100549723
23199.9	0.0901549786776239	0.00272882115829017	0.132136555325659	0.107889912330261	0.00261186361101633
23200	0.0901581341705728	0.00272642705863851	0.132285439826611	0.107886333221638	0.00261750245681405
23200.1	0.0900876828597604	0.00272404296559457	0.132435231889128	0.10788525215774	0.00262313373658505
23200.2	0.0899253713090357	0.00272166349306209	0.13249805157196	0.107882069031036	0.00262868661237813
23200.3	0.0897760074635324	0.00271929591705573	0.132437381131364	0.107874597172363	0.00263412826534515
23200.4	0.0896916768961638	0.00271693896790107	0.132268065021141	0.107865572356927	0.00263946389574141
23200.5	0.0896275859763161	0.00271458029865461	0.1320563098926	0.107838016982685	0.00264473672292607
23200.6	0.0895467006848468	0.00271220894421276	0.131919684594571	0.10781312693425	0.00265002798536155
23200.7	0.0894197466140907	0.00270981532131201	0.132004820175532	0.10780684408842	0.00265541782011255
23200.8	0.0892252089678769	0.00270739122852925	0.132177664916016	0.107800139939586	0.00266082528932006
23200.9	0.0889493325614899	0.00270492984628113	0.132234298947685	0.10779538392803	0.00266615075519241
23201	0.0885861218217292	0.00270242573682477	0.132061730820987	0.107791802352719	0.00267133906382806
23201.1	0.0881373407868454	0.00269987484425714	0.131637920088542	0.107787130245954	0.00267637954868005
23201.2	0.0876125131065568	0.00269727449451534	0.131031777305123	0.107780270937054	0.00268130603055633
23201.3	0.0870289220421203	0.00269462339537686	0.130380582795283	0.107774183726619	0.00268618257448612
23201.4	0.0864116104661932	0.00269192163645891	0.129591184853443	0.107770511951312	0.00269090023080265
23201.5	0.0857933808629988	0.00268917068921924	0.128720429276756	0.107766281195199	0.00269541711961655
23201.6	0.085214795328172	0.00268637340695541	0.127874075970705	0.107751771524595	0.0026997419304966
23201.7	0.0847241755688338	0.00268353402480508	0.127117793350795	0.107736590154136	0.00270388299054905
23201.8	0.0843776029036376	0.00268065815974635	0.126477158342645	0.107730638570372	0.00270784826441714
23201.9	0.0841762048042175	0.00267776666945424	0.125937656381904	0.10772609022501	0.00271164535428142
23202	0.0840201761021769	0.00267488544695456	0.12544468141423	0.107721352320307	0.00271528149986007
23202.1	0.0838924413535236	0.00267200768464326	0.124903535895355	0.107718554724056	0.00271876357840838
23202.2	0.0837804681278196	0.00266912682123327	0.124179430791033	0.107715153526642	0.00272209810471909
23202.3	0.0836736186085731	0.00266623732818327	0.123098669717749	0.107706451655846	0.00272531209667991
23202.4	0.0835631495932108	0.00266333470969696	0.121611239298676	0.107697895719639	0.00272850493179643
23202.5	0.08344221249311	0.00266041550272393	0.119904195369453	0.107685585058859	0.00273150068637847
23202.6	0.0833058533335709	0.00265747727695887	0.118151819865296	0.107668610582105	0.00273411943309657
23202.7	0.0831510127538264	0.00265451863484195	0.116491366915007	0.107654858287686	0.00273623643584851
23202.8	0.0829765260070608	0.00265153921155908	0.115023062841163	0.107646710038004	0.00273778214975904
23202.9	0.0827831229603692	0.00264853967504119	0.113810106159957	0.107636644217591	0.0027387422211802
23203	0.0825734280948083	0.00264552172596511	0.112878667581122	0.107621916868587	0.00273915748769129
23203.1	0.0823519605053481	0.00264248809775277	0.112217890008093	0.107607952989538	0.00273912397809871
23203.2	0.0821251339008919	0.00263944255657156	0.111779888537938	0.107597921745063	0.00273879291243604
23203.3	0.0819012566043025	0.00263638990133463	0.111479750461399	0.10758931156642	0.00273837070196404
23203.4	0.0816905315523448	0.00263333596370015	0.111195535262842	0.107580826801402	0.00273811894917068
23203.5	0.0815050562957497	0.00263028760807217	0.110768274620266	0.107575155925884	0.00273835444777106
23203.6	0.0813586009844727	0.00262725266160568	0.110180749503966	0.107557847989704	0.00273897794927141
23203.7	0.0811915547521017	0.00262421408722695	0.109616174940216	0.107543777905367	0.00273951553336163
23203.8	0.0809731802303236	0.00262115700318893	0.109114664416039	0.107537793645726	0.00273995167306532
23203.9	0.0807358396943759	0.00261808611395495	0.108698888851267	0.107528180597782	0.00274028069092679
23204	0.0805073194121572	0.00261500618666399	0.10837484165188	0.107523108077827	0.00274050449172244
23204.1	0.0803108296441696	0.00261192205112989	0.108131838710066	0.107520552768018	0.00274063256246072
23204.2	0.0801650046435492	0.00260883859984167	0.10794251840419	0.107514056851114	0.00274068197238215
23204.3	0.0800839026560771	0.00260576078796392	0.107762841598816	0.107507058595762	0.00274067737295936
23204.4	0.080077005920148	0.00260269363333594	0.107532091644691	0.107504416095453	0.002740650997897
23204.5	0.0801492206667925	0.00259964221647271	0.107172874378737	0.107496878817238	0.00274064266313186
23204.6	0.0803008771196684	0.00259661168056406	0.106587675930365	0.107486413326964	0.00274062116917814
23204.7	0.0805277294950746	0.00259360723147501	0.105803073825752	0.107481745798416	0.00274045165297109
23204.8	0.0808209560019139	0.00259063413774613	0.104954622356278	0.107480269592105	0.00274015144244767
23204.9	0.0811671588417554	0.00258769773059273	0.104150967009517	0.107478554962924	0.00273974203961875
23205	0.0815483642087524	0.00258480340390576	0.103471367972383	0.10747677316373	0.00273924326570622
23205.1	0.0819420222897253	0.00258195661425106	0.102965700131232	0.107465653503872	0.00273867326114305
23205.2	0.0823210072641259	0.00257916288086964	0.102654453071824	0.107454163969536	0.00273804848557329
23205.3	0.0826536173039941	0.00257642778567805	0.102528731079357	0.107451866466004	0.00273738371785205
23205.4	0.0829036025614623	0.00257375697009165	0.102550253138411	0.107444181385873	0.00273669205604556
23205.5	0.0831077146055955	0.00257114537552388	0.102651352932978	0.107437287288889	0.00273598491743105
23205.6	0.0833179559758144	0.0025685788695512	0.102734978846465	0.107434011996087	0.00273527203849684
23205.7	0.0835268697270791	0.00256604954094377	0.102674693961688	0.107427645739564	0.0027345614749423
23205.8	0.0837285550063656	0.00256355073434536	0.102314686186114	0.107422959098029	0.00273385960497298
23205.9	0.0839186670527182	0.00256107705027272	0.101784917723642	0.107421094889446	0.0027332399023587
23206	0.0840944171971914	0.00255862434511628	0.10131249218529	0.10741847015802	0.00273268647543616
23206.1	0.0842545728628997	0.00255618973113957	0.100878251916603	0.107414495465122	0.00273209097533112
23206.2	0.0843994575649939	0.00255377157647942	0.100466925290698	0.107411854231429	0.00273136813225237
23206.3	0.0845309509106482	0.0025513695051463	0.100067126708308	0.10740426032075	0.00273045575549181
23206.4	0.0846524885990954	0.00254898439702363	0.0996713565977529	0.107396790154009	0.00272931473342445
23206.5	0.0847690624215887	0.00254661838786856	0.0992760014149133	0.107388880201202	0.00272792903350829
23206.6	0.0848872202614332	0.00254427486931127	0.0988813336432705	0.107377941612126	0.00272630570228445
23206.7	0.0850150660939729	0.00254195848885532	0.0984915117938795	0.107373323375329	0.00272447486537703
23206.8	0.0851622599865765	0.00253967514987783	0.0981145804054124	0.107354982514521	0.00272248972749335
23206.9	0.0853400180986721	0.00253743201162895	0.0977624700441269	0.107333360752342	0.00272042657242382
23207	0.0855589685653661	0.00253523787401385	0.0974509973038412	0.107325987935892	0.00271838476304176
23207.1	0.0857915043661297	0.0025331036288971	0.0971998648059744	0.107321886357102	0.00271648674130364
23207.2	0.0860238201517905	0.00253102429435846	0.0970326611995295	0.107318040838185	0.00271487802824896
23207.3	0.0862545080059873	0.00252899165327966	0.0968340044465844	0.107310780490135	0.00271348342781114
23207.4	0.0864824035183887	0.00252699836370642	0.0965339660202251	0.107303182556706	0.0027120504836128
23207.5	0.0867065857846269	0.00252503795884897	0.0962223433120385	0.10729982378201	0.00271054079321233
23207.6	0.0869263774063555	0.00252310484708159	0.0959511048954327	0.10729640511175	0.00270896335094627
23207.7	0.0871413444912242	0.00252119431194284	0.0957342946961496	0.107292889384739	0.00270737442864305
23207.8	0.0873512966528557	0.0025193025121357	0.0956482591126421	0.107284460046149	0.00270582815851101
23207.9	0.0875562870109004	0.00251742648152717	0.0955350881743483	0.10727570928954	0.00270427198136177
23208	0.087756612190975	0.00251556412914875	0.0951019879928111	0.107269157742429	0.00270266566180433
23208.1	0.0879528123247152	0.002513714239196	0.0943442314885425	0.10726192203377	0.00270098346637108
23208.2	0.0881456710497529	0.00251187647102874	0.0935482066541117	0.10725455106882	0.00269921375701968
23208.3	0.0883362155096954	0.00251005135917125	0.0930750478382633	0.107248004690406	0.00269736650092033
23208.4	0.0885257163541746	0.00250824031331177	0.0928054056315096	0.107244628584736	0.00269547781446039
23208.5	0.0887156877387914	0.00250644561830309	0.0927048314217826	0.107240584507781	0.00269357258116525
23208.6	0.0889078873251637	0.00250467043416205	0.0927346386414563	0.107233226829667	0.00269166932156106
23208.7	0.0891043162809066	0.00250291879606973	0.0928429869383808	0.107222793019344	0.00268978059085406
23208.8	0.0893072192796102	0.00250119561437167	0.092964882175866	0.107212164312052	0.00268791297893076
23208.9	0.0895190845008902	0.00249950667457742	0.0930221764326904	0.10720424479896	0.00268606711035782
23209	0.0897426436303288	0.00249785863736102	0.0929985214106253	0.10720035855227	0.00268425042844936
23209.1	0.0899808718595276	0.00249625903856057	0.0929441575875861	0.107193469074406	0.00268244847525905
23209.2	0.0902369878860869	0.00249471628917845	0.0928098016869701	0.10718714624505	0.00268061494083974
23209.3	0.0905144539135755	0.00249323967538147	0.0925785336716858	0.107183269440526	0.00267872228931207
23209.4	0.0908169756515975	0.00249183935850044	0.0922685824502835	0.107177994224566	0.00267676250328391
23209.5	0.0911481034135774	0.00249051653387511	0.0919333258769189	0.107173962875433	0.00267474708385024
23209.6	0.0915024056543724	0.00248925009830107	0.0916612907513794	0.107169411738125	0.00267270705059333
23209.7	0.0918676410646621	0.00248803750610598	0.0915761528190801	0.107165710087966	0.00267069294158264
23209.8	0.0922324053311594	0.00248687696347358	0.0916457062938527	0.107164233529898	0.00266873759029522
23209.9	0.092586300662335	0.00248576612001604	0.091597941638225	0.107158536148961	0.0026667944734766
23210	0.092919935788313	0.00248470206877424	0.0914694348761882	0.107150198545647	0.00266484823844484
23210.1	0.0932249259609623	0.00248368134621755	0.0912977533713018	0.107144747431847	0.00266288924919257
23210.2	0.0934938929538526	0.00248269993224389	0.0911116143105467	0.107142019346717	0.00266091215326684
23210.3	0.0937204650622302	0.0024817532501799	0.0909308847043466	0.107137763186309	0.00265891588176938
23210.4	0.0938992771030826	0.00248083616678062	0.0907665813865519	0.107134178916532	0.0026569036493564
23210.5	0.0940259704150731	0.00247994299222984	0.0906218211092323	0.107130188458173	0.00265488256793395
23210.6	0.0940971928585912	0.00247906748013981	0.0905129170673035	0.107123932347633	0.00265285411813533
23210.7	0.0941105988157232	0.00247820282755135	0.0904435072167661	0.107116898424359	0.00265081971964486
23210.8	0.0940648491902606	0.00247734167493398	0.0903984611225224	0.107107542447984	0.00264878073555106
23210.9	0.0939596114076977	0.00247647610618564	0.0903498429977149	0.10709889965038	0.00264673599000347
23211	0.0938019934361144	0.0024755974509109	0.0902569117037301	0.107082105522616	0.00264468176821255
23211.1	0.0936129644626993	0.00247469938539377	0.0900661207502009	0.107056669190452	0.00264261181644986
23211.2	0.0934060897668991	0.00247377904893908	0.0897111182949886	0.107043787714562	0.00264051734204796
23211.3	0.0931934910788559	0.00247283476001272	0.0891127471442121	0.107039398627583	0.00263838701340059
23211.4	0.0929861096240344	0.0024718659778926	0.0882535646697763	0.107030011969188	0.0026361807820512
23211.5	0.0927937061232822	0.00247087330266892	0.0873290999260162	0.107022221564435	0.00263386991388401
23211.6	0.0926248607927761	0.00246985847524394	0.0865108141763658	0.1070192089636	0.00263147242562807
23211.7	0.0924869733440494	0.00246882437733204	0.0859036720816075	0.107015523003794	0.00262900715149541
23211.8	0.0923862629840023	0.00246777503145989	0.0855462669831052	0.10700626704711	0.00262649357656053
23211.9	0.0923277684148709	0.00246671560096613	0.0854108209027098	0.106996188331503	0.00262395183676027
23212	0.0923153478342549	0.00246565239000174	0.0854031845427828	0.106989659302886	0.00262140271889362
23212.1	0.0923516789350999	0.00246459284352971	0.0853779347325477	0.106984738344857	0.00261886822441084
23212.2	0.0924382589057106	0.00246354554732517	0.0854087863837964	0.106975976155345	0.0026163692491862
23212.3	0.0925754044297346	0.00246252022797555	0.0855155583065737	0.106968769317832	0.00261389894122653
23212.4	0.0927622516861881	0.00246152775288025	0.0856563921113639	0.106965672085791	0.0026114460696632
23212.5	0.0929922539108104	0.00246057654091264	0.0857963329998716	0.106962444817597	0.00260900113926194
23212.6	0.093244127107139	0.00245966420088856	0.0859073297650071	0.106958316450371	0.00260655639042309
23212.7	0.0934976121300568	0.00245878704069789	0.0859682347908896	0.106953865815009	0.00260410579918146
23212.8	0.0937360852914395	0.00245794143547364	0.0859648040528395	0.106951079814768	0.00260164507720659
23212.9	0.093946541304059	0.00245712381314459	0.0858896971173946	0.10694743176838	0.00259917167180254
23213	0.0941195932815165	0.0024563306544355	0.0857424771422991	0.106941431764502	0.00259668476590776
23213.1	0.0942494727382977	0.00245555849286687	0.0855296108765041	0.106941431764502	0.00259418527809532
23213.2	0.0943340295897435	0.00245480391475512	0.0852644686601583	0.106941431764502	0.00259167586257273
23213.3	0.0943747321520474	0.00245406355921256	0.0849673244246379	0.106941431764502	0.00258916090918224
23213.4	0.0943766671422732	0.00245333411814729	0.0846653556925323	0.106941431764502	0.00258664654340064
23213.5	0.0943485396783427	0.00245261233626336	0.0843907793268098	0.106941431764502	0.002584139958919
23213.6	0.094302673279039	0.00245189501106062	0.0841163474905507	0.106941431764502	0.00258162678804682
23213.7	0.0942550098640041	0.00245117899283476	0.0838119144944573	0.106941431764502	0.00257909236159803
23213.8	0.0942251097537466	0.00245046118467744	0.0834686300529984	0.106941431764502	0.00257652965729134
23213.9	0.0942361615702587	0.00244973854769156	0.0830794251087566	0.106941431764502	0.00257393215000883
23214	0.0943363583760741	0.00244902730685554	0.0826390118323957	0.106941431764502	0.00257129381179581
23214.1	0.0945198894930587	0.00244834317745448	0.082143883622699	0.106941431764502	0.00256860911186104
23214.2	0.0947416402310628	0.00244768419104312	0.0815923151065361	0.106941431764502	0.00256587301657657
23214.3	0.094965194970121	0.00244704833101655	0.0809843621389224	0.106923406689537	0.00256308098947805
23214.4	0.0951628371605091	0.00244643353261003	0.0803218618029892	0.106909037632237	0.0025602289912645
23214.5	0.0953155493226837	0.00244583768289917	0.0796084324099288	0.106904752356469	0.00255731347979812
23214.6	0.0954130130473343	0.00244525862079978	0.0788494734990624	0.106904752356469	0.00255433141010462
23214.7	0.0954536089953525	0.00244469413706796	0.0780521658377891	0.106904752356469	0.00255128023437295
23214.8	0.0954444168978367	0.0024441419743001	0.0772254714216728	0.106904752356469	0.00254815790195569
23214.9	0.0954012155560986	0.00244359982693282	0.0763801334743896	0.106904752356469	0.0025449628593688
23215	0.0953484828416629	0.00244306534124304	0.0755286764476612	0.106904752356469	0.0025416940502914
23215.1	0.0953193956962593	0.00244253611534792	0.0746854060213467	0.106904752356469	0.00253835091556611
23215.2	0.0953558301318315	0.00244200969920487	0.0738648600542363	0.106904752356469	0.00253493643554817
23215.3	0.0954992696274824	0.00244148420075446	0.073080320014909	0.106904752356469	0.00253146603117795
23215.4	0.0956123200387778	0.00244096947047623	0.0723563530747315	0.106904752356469	0.00252793783987277
23215.5	0.0956577607052684	0.00244046737568801	0.0717123072827247	0.106904752356469	0.00252434943762668
23215.6	0.0956666950556941	0.0024399753166351	0.0711602132043681	0.106904752356469	0.00252070100813435
23215.7	0.0956644116302496	0.00243949140967213	0.0707047839215554	0.106904752356469	0.00251699534279078
23215.8	0.0956703840805912	0.0024390144872631	0.070343415032646	0.106904752356469	0.00251323784069173
23215.9	0.095698271169836	0.00243854409798128	0.0700661846524142	0.106904752356469	0.00250943650863348
23216	0.0957559167725586	0.00243808050650933	0.0698558534120411	0.106904752356469	0.00250560196111247
23216.1	0.0958453498747965	0.00243762469363919	0.0696878644591517	0.106904752356469	0.00250174742032581
23216.2	0.0959627845740518	0.00243717835627215	0.0695303434577944	0.106904752356469	0.00249788871617092
23216.3	0.0960986200792736	0.00243674390741886	0.0693440985884551	0.106904752356469	0.002494044286246
23216.4	0.0962374407108891	0.00243632447619923	0.0690826205480526	0.106904752356469	0.00249023517584974
23216.5	0.0963580159007666	0.00243592390784258	0.0687079606744531	0.106904752356469	0.00248647936776142
23216.6	0.096434140161589	0.00243554677158667	0.0683209206875883	0.106904752356469	0.00248274096346748
23216.7	0.0965385568784597	0.002435197931706	0.0679646421679141	0.106904752356469	0.00247899770166976
23216.8	0.0967150368256259	0.0024348779265379	0.0676523749915661	0.106904752356469	0.00247523899598664
23216.9	0.0969395203862285	0.00243458602881064	0.0673928977665065	0.106904752356469	0.00247145762582451
23217	0.0971917388217758	0.00243432183773535	0.0671905178325091	0.106904752356469	0.0024676497363775
23217.1	0.0974552142721955	0.00243408527900593	0.0670450712611932	0.106904752356469	0.00246381483862792
23217.2	0.0977172597558124	0.00243387660479914	0.0669519228560087	0.106904752356469	0.00245995580934594
23217.3	0.0979689791693177	0.00243369639377456	0.0669019661522466	0.106904752356469	0.00245607889109
23217.4	0.098205267287835	0.00243354555107458	0.0668816234170248	0.106904752356469	0.00245219369220661
23217.5	0.098424809764848	0.00243342530832441	0.0668728456492926	0.106904752356469	0.00244831318682999
23217.6	0.0986300831322617	0.0024333372236321	0.0668531125798352	0.106904752356469	0.0024444537148825
23217.7	0.0988273548003742	0.0024332831815885	0.0667954326712681	0.106904752356469	0.00244063498207441
23217.8	0.0990266830578578	0.0024332653932673	0.0666880604698328	0.106904752356469	0.0024368766885741
23217.9	0.0992419170718096	0.002433286396225	0.0667246905579964	0.106904752356469	0.00243315254408241
23218	0.0994904434038272	0.00243335235256093	0.0668740842063092	0.106904752356469	0.00242944973929237
23218.1	0.0997747101774129	0.00243348620815075	0.0670456445513169	0.106904752356469	0.00242576706325211
23218.2	0.100072090226064	0.0024336751469427	0.0671763859067339	0.106904752356469	0.00242210348796382
23218.3	0.100361528094432	0.00243390110472855	0.0672309337634269	0.106904752356469	0.00241845816838422
23218.4	0.100625899428565	0.00243414875521752	0.0672015247894404	0.106904752356469	0.00241483044242426
23218.5	0.100852010975821	0.0024344055100362	0.0671080068299867	0.106904752356469	0.00241121983094886
23218.6	0.101030600584942	0.00243466151872862	0.0669978389074397	0.106904752356469	0.00240762603777731
23218.7	0.101156337206015	0.00243490966875621	0.0669460912213391	0.106898568912228	0.00240404894968301
23218.8	0.101227820890468	0.0024351455854978	0.0670554451484052	0.106891622116527	0.00240048863639384
23218.9	0.101247582791092	0.00243536763224966	0.0673683561629382	0.106884087495351	0.00239695067776201
23219	0.101222085162028	0.00243557691022542	0.0675978079809133	0.106880109069524	0.00239345450246613
23219.1	0.10116172135877	0.00243577725855615	0.0677513442366091	0.106872356921007	0.00238999222283292
23219.2	0.101080815838158	0.00243597525429035	0.0678663941890838	0.106862913681069	0.00238655454567048
23219.3	0.100997624158398	0.00243618021239387	0.0679634684985837	0.106852562481731	0.00238313419189336
23219.4	0.100934332979033	0.00243640418575004	0.068046159226553	0.106839211926023	0.00237972589652228
23219.5	0.10091706006097	0.00243666196515953	0.0681011398356381	0.106830220348805	0.00237632640868388
23219.6	0.100941893933058	0.00243694679886948	0.0680981651896783	0.106813871812069	0.00237293449161112
23219.7	0.100981927939726	0.00243724030606341	0.0679900715537027	0.106800546673579	0.00236955092264303
23219.8	0.101032177851943	0.00243754201760134	0.0677127765939348	0.106798818891571	0.00236617849322504
23219.9	0.101087371437386	0.00243785097110764	0.0674029644563224	0.106782957625524	0.00236281465132663
23220	0.101141948025722	0.00243816571064078	0.0671770349231321	0.106782957625524	0.00235944552035497
23220.1	0.10119005850862	0.00243848428669339	0.0669376828705244	0.106782957625524	0.00235605977913453
23220.2	0.101225565339741	0.00243880425619227	0.0666133227435003	0.106782957625524	0.00235264769371356
23220.3	0.101242042534738	0.00243912268249833	0.0661580995323997	0.106782957625524	0.00234920111716153
23220.4	0.101232775671263	0.00243943613540667	0.065551888772905	0.106782957625524	0.00234571348956892
23220.5	0.101190761888962	0.00243974069114651	0.0648002965459838	0.106782957625524	0.00234217983804694
23220.6	0.101108709889476	0.00244003193238123	0.0639346594779392	0.106782957625524	0.00233859677672792
23220.7	0.100979039936437	0.00244030494820836	0.0630120447403623	0.106782957625524	0.00233496250676502
23220.8	0.100793883855484	0.00244055433415956	0.0621152500502387	0.106782957625524	0.00233127681633267
23220.9	0.100545085034229	0.00244077419220067	0.0613528036698734	0.106782957625524	0.00232754108062629
23221	0.100226782760547	0.00244095765246601	0.0607577418066932	0.106782957625524	0.00232375861424506
23221.1	0.0998715880344351	0.00244109439048712	0.0600517409314174	0.106782957625524	0.00231993433450349
23221.2	0.0995141595270384	0.00244118184332146	0.0593086032525566	0.106782957625524	0.00231607139542656
23221.3	0.0991782902054756	0.00244122029889656	0.0586168325009596	0.106782957625524	0.00231217324480697
23221.4	0.0988818513814067	0.00244121108029308	0.0580327339930704	0.106782957625524	0.00230824384482408
23221.5	0.098636792711127	0.00244115654574486	0.0575804146308857	0.106782957625524	0.00230428767204366
23221.6	0.0984491421954887	0.00244106008863887	0.0572517829020333	0.106782957625524	0.00230030971741829
23221.7	0.0983190061799427	0.00244092613751527	0.0570065488797381	0.106782957625524	0.00229631548628709
23221.8	0.0982405693545433	0.00244076015606735	0.0567722242228431	0.106782957625524	0.00229231099837616
23221.9	0.0982020947539193	0.00244056864314156	0.0564441221757927	0.106782957625524	0.00228830278779828
23222	0.0981859237572991	0.00244035913273754	0.0559504331943452	0.106782957625524	0.00228429027849529
23222.1	0.0981684760884972	0.00244014019400804	0.0554227416700048	0.106782957625524	0.00228025652640283
23222.2	0.0981202498159181	0.00243992143125899	0.0549189003377984	0.106782957625524	0.00227620196755035
23222.3	0.0980058213525618	0.00243971348394949	0.0544713113312877	0.106782957625524	0.00227212874043737
23222.4	0.0977919588347574	0.00243952586440041	0.0540944824931068	0.106782957625524	0.0022680395040251
23222.5	0.0975808733042051	0.00243932925980562	0.0537850273749401	0.106782957625524	0.00226393743773615
23222.6	0.0973990525887877	0.00243910920487443	0.0535216652375714	0.106782957625524	0.00225982624145492
23222.7	0.0972254902693429	0.00243886334101233	0.0532652210508561	0.106782957625524	0.00225571013552739
23222.8	0.0970418184684453	0.00243858876771034	0.0529606037884922	0.106782957625524	0.00225159392048575
23222.9	0.0968323078503603	0.00243828204254496	0.0526938594946156	0.106782957625524	0.00224748361225501
23223	0.0965838676211012	0.00243793918117824	0.0524782222285706	0.106782957625524	0.0022433717930478
23223.1	0.0962860455283772	0.00243755565735769	0.0522409638831736	0.106782957625524	0.0022392486918201
23223.2	0.0959310278616083	0.00243712640291635	0.0519330717941888	0.106782957625524	0.00223510814017864
23223.3	0.0955136394519724	0.00243664580777279	0.0515292487403594	0.106782957625524	0.00223094757238136
23223.4	0.0950313436723091	0.00243610771993103	0.0510279129434049	0.106782957625524	0.00222676802533707
23223.5	0.0944842424372416	0.00243550544548069	0.0504511980679731	0.106782957625524	0.00222257413860521
23223.6	0.0938750762030598	0.00243483174859682	0.04984176829199	0.106782957625524	0.00221837325129824
23223.7	0.0932092239677625	0.00243407885153996	0.0491867478829807	0.106757190193122	0.00221415163643077
23223.8	0.0924947032711405	0.00243323843465627	0.0485129944712605	0.106744260350563	0.00220990161780071
23223.9	0.0917421701946027	0.00243230163637729	0.047865448036101	0.106732230453229	0.00220562466065267
23224	0.0910225840202945	0.00243127310834743	0.0472737471288266	0.106715029165666	0.00220132315124022
23224.1	0.0903973205822751	0.00243016983913386	0.0467522288728917	0.106699676041359	0.00219700039682629
23224.2	0.0898494872416919	0.00242899775197678	0.0462999289638409	0.106685033313733	0.00219266062568294
23224.3	0.0893636170997155	0.00242776230087469	0.0459005816693581	0.106673468167611	0.00218830898709175
23224.4	0.0889257851927144	0.0024264684919389	0.0455143174445098	0.106664032686234	0.00218395060020749
23224.5	0.0885236084923989	0.00242512088339394	0.0450782112006959	0.10665870106401	0.00217958320583481
23224.6	0.0881462459057047	0.0024237235855772	0.0446240446269793	0.10665673166433	0.0021752056545454
23224.7	0.0877843982748449	0.00242228026093907	0.0441876263058642	0.106655026751478	0.00217081830378652
23224.8	0.0874303083773457	0.0024207941240431	0.0437940346256578	0.10665080581271	0.00216642224150214
23224.9	0.0870777609259542	0.00241926794156566	0.0434576177804288	0.106647639377535	0.00216201928613268
23225	0.0867220825687436	0.00241770403229634	0.0431819937699864	0.106643868707283	0.00215761198661462
23225.1	0.0863601418890221	0.00241610426713755	0.0429600503999234	0.106634384581456	0.00215320362238104
23225.2	0.0859903494053708	0.00241447006910473	0.0427739452815948	0.106619972570674	0.00214879820336129
23225.3	0.0856126575716854	0.00241280241332652	0.0425951058321362	0.106609939857558	0.00214440046998144
23225.4	0.0852285607770807	0.00241110182704429	0.0424491789953428	0.106608369664517	0.00214001414508168
23225.5	0.0848410953460008	0.0024093683896127	0.0423928295725728	0.106606746460251	0.00213563952841369
23225.6	0.0844548395381216	0.00240760173249921	0.0423656287865389	0.106603634836107	0.00213127761375007
23225.7	0.0840759135483931	0.00240580103928431	0.042320457971598	0.106600626990741	0.00212692861273891
23225.8	0.0837119795070804	0.00240396504566168	0.0422261189728956	0.106596031004245	0.00212259190662874
23225.9	0.0833722414796685	0.00240209203943774	0.0420673341463736	0.106592476945851	0.00211826604626827
23226	0.0830576663753296	0.00240018165584679	0.0418447463587545	0.106590351779703	0.00211394875210602
23226.1	0.0827327803511541	0.00239824126406683	0.0415749189875518	0.106588086488888	0.00210963691419081
23226.2	0.0824007291620958	0.0023962727676027	0.0412903359210567	0.106585730266254	0.00210532659217148
23226.3	0.0820697187936266	0.00239427728421608	0.0410314381394357	0.106582279443122	0.00210101352117531
23226.4	0.0817471144778092	0.00239225613728353	0.040732983708848	0.106580147839346	0.00209670134690715
23226.5	0.0814394406933922	0.00239021085579705	0.0404299236647172	0.10657572228036	0.00209239028261792
23226.6	0.0811523811657273	0.00238814317436363	0.040188004918907	0.106556004626316	0.0020880799603194
23226.7	0.0808907788668077	0.00238605503320539	0.0400516315466914	0.106536648544125	0.00208377247118349
23226.8	0.0806586360152935	0.00238394857815985	0.0400438647867715	0.10653223798483	0.00207947236554269
23226.9	0.0804591140764476	0.00238182616067943	0.0401664230412412	0.10653039994182	0.00207518665288985
23227	0.0802945337622029	0.00237969033783199	0.0403996818756102	0.106525368945892	0.00207092480187777
23227.1	0.0801663750311085	0.00237754387230035	0.0407026740188034	0.106518461895984	0.00206669874031971
23227.2	0.0800752770883573	0.00237538973238248	0.0410228549050662	0.106501597326022	0.0020625200250732
23227.3	0.0800210383857903	0.00237323109199178	0.0413148680357495	0.106478313890644	0.00205838096701917
23227.4	0.0800026166218763	0.00237107133065649	0.0415085492008377	0.10646521800089	0.0020542694148418
23227.5	0.0800181287417282	0.00236891403352033	0.0415618362992499	0.106459392756553	0.00205017587496344
23227.6	0.080064850937095	0.00236676299134197	0.0414652948825576	0.106452152685264	0.00204609316119263
23227.7	0.0801392186463688	0.00236462220049525	0.0412421181549868	0.106444824675591	0.00204201639472382
23227.8	0.0802368265545717	0.00236249586296939	0.0409481269734447	0.106435435943986	0.00203794300413778
23227.9	0.0803524285933767	0.0023603883863685	0.0406717698475152	0.106424419064263	0.00203387272540136
23228	0.0804799379410801	0.00235830438391214	0.040511168311827	0.106419399806276	0.00202980753511414
23228.1	0.0806124270226296	0.00235624867443484	0.0404065358243245	0.106412004594705	0.00202575029739545
23228.2	0.0807421275096119	0.00235422628238629	0.0403308617338479	0.106405297995626	0.00202170337028912
23228.3	0.0808699528983232	0.0023522396576064	0.0402764950252564	0.106403521397794	0.00201766857107526
23228.4	0.0810023192217796	0.0023502840998535	0.0402357926512093	0.106395255309357	0.00201364716404743
23228.5	0.0811369570340331	0.00234835491543905	0.0402011195321658	0.106382386057824	0.00200963986051236
23228.6	0.0812720876845045	0.00234644812781581	0.0401648485563906	0.106376177560174	0.0020056468187904
23228.7	0.0814064436614503	0.00234456047491694	0.0401193605799494	0.106366708987508	0.0020016676442152
23228.8	0.0815392685919468	0.00234268940915619	0.0400624553327256	0.106353577370894	0.00199770150684708
23228.9	0.0816703172419251	0.0023408330974274	0.040049971290348	0.106348926239778	0.00199374904958698
23229	0.0817998555161318	0.00233899042110508	0.0400698886815866	0.106348926239778	0.00198981079875336
23229.1	0.0819286604581631	0.00233716097604388	0.0400956138796448	0.106348926239778	0.00198588717165698
23229.2	0.0820580202504499	0.00233534507257888	0.040112680564946	0.106348926239778	0.00198197888098284
23229.3	0.0821897342142443	0.00233354373552571	0.0401187497251329	0.106348926239778	0.00197808693479071
23229.4	0.0823261128096521	0.00233175870418011	0.0401236096550704	0.106348926239778	0.00197421263651478
23229.5	0.0824699776355947	0.00232999243231847	0.0401488472727022	0.106348926239778	0.00197035756988794
23229.6	0.0826246614298434	0.00232824808819738	0.0402024260522835	0.106348926239778	0.00196652227635921
23229.7	0.0827940080690057	0.00232652955455379	0.0402735054822716	0.106348926239778	0.00196270595679106
23229.8	0.0829823725685056	0.00232484142860523	0.0403542306597327	0.106348926239778	0.00195890817106554
23229.9	0.0831946210826285	0.00232318902204934	0.0404369587138262	0.106348926239778	0.00195512882398254
23230	0.0834361309044652	0.00232157836106441	0.0405142588058134	0.106348926239778	0.00195136816525951
23230.1	0.0837127904659642	0.00232001618630892	0.0405789121290479	0.106348926239778	0.00194762678953183
23230.2	0.0840401798900555	0.00231851101974319	0.040623887510891	0.106348926239778	0.00194390563577587
23230.3	0.0844495805268949	0.00231707089500914	0.0405698670355138	0.106348926239778	0.00194020210422318
23230.4	0.0849250196508312	0.00231569501342319	0.0404626546080049	0.106348926239778	0.00193651012811069
23230.5	0.0854484846574335	0.00231438239937965	0.0404280923071737	0.106348926239778	0.00193282832804151
23230.6	0.0860045867027462	0.00231313261544295	0.0405313361418332	0.106348926239778	0.00192915912263203
23230.7	0.0865805607032427	0.0023119457623478	0.0407768560508125	0.106348926239778	0.00192550872851164
23230.8	0.0871662653357572	0.0023108224789993	0.0411084359029259	0.106348926239778	0.00192188716032312
23230.9	0.0877541830376321	0.00230976394247264	0.0414166065187847	0.106348926239778	0.00191830729901596
23231	0.0883394200065492	0.00230877186801343	0.0416885754751588	0.106348926239778	0.00191476494753253
23231.1	0.0889197062006786	0.00230784850903744	0.0419213310006742	0.106348926239778	0.00191125139836724
23231.2	0.0894953953386137	0.00230699665713071	0.042098828261519	0.106348926239778	0.00190776218349567
23231.3	0.0900694648993097	0.00230621964204962	0.0422197526201231	0.106348926239778	0.00190429420632763
23231.4	0.0906475161222297	0.00230552133172072	0.0422975196351821	0.106348926239778	0.00190084574170699
23231.5	0.0912377740071769	0.00230490613224091	0.0423602750616541	0.106348926239778	0.00189741643591132
23231.6	0.0918510873144414	0.00230437898787729	0.0424508948507486	0.106348926239778	0.00189400730665239
23231.7	0.0925009285647408	0.00230394538106724	0.0426000372790676	0.106348926239778	0.00189062021672686
23231.8	0.0932033940391457	0.00230361133241842	0.0427721445208382	0.106348926239778	0.00188725595543212
23231.9	0.0939279613203226	0.00230338256408393	0.0429327793698281	0.106348926239778	0.0018839144618606
23232	0.0945597375530684	0.00230325173647896	0.0430580717100577	0.106348926239778	0.00188059495738488
23232.1	0.0951004737297703	0.00230320269048858	0.0431346886180359	0.106348926239778	0.00187729594524408
23232.2	0.0955580654476713	0.00230322057001428	0.0431598343627662	0.106348926239778	0.00187401521054362
23232.3	0.0959398632126798	0.00230329201350056	0.0431412504057441	0.106348926239778	0.00187074982025556
23232.4	0.0962526724394794	0.00230340515393503	0.0430972154009667	0.106348926239778	0.00186749612321837
23232.5	0.0965027534514162	0.0023035496188483	0.0430345046443917	0.106348926239778	0.001864249419961
23232.6	0.096695821480585	0.00230371653031407	0.0428592238844	0.106348926239778	0.00186100445549637
23232.7	0.0968370466677862	0.00230389850494909	0.0426718091500672	0.106348926239778	0.00185776229371286
23232.8	0.096931054062519	0.00230408965391315	0.0425615456752432	0.106348926239778	0.00185452529651058
23232.9	0.0969819236230138	0.00230428558290913	0.0425588513884996	0.106348926239778	0.00185129617538354
23233	0.0969931902162037	0.00230448339218293	0.0426352769131358	0.106348926239778	0.0018480779914194
23233.1	0.0969678436177417	0.00230468167652353	0.0427035055671932	0.106348926239778	0.00184487415529983
23233.2	0.0969083285119889	0.00230488052526296	0.0426205028545744	0.106348926239778	0.00184168840789147
23233.3	0.0968165444920274	0.00230508152227629	0.0424223947326258	0.106348926239778	0.00183851963565166
23233.4	0.0967386711313027	0.00230528917262488	0.0422227060266541	0.106348926239778	0.00183535671949373
23233.5	0.0967847251593774	0.00230550939845309	0.0420541711254938	0.106348926239778	0.00183219105911566
23233.6	0.0969109043745159	0.00230574117065145	0.041938315855788	0.106348926239778	0.00182901845192384
23233.7	0.0970710216588958	0.00230598272778771	0.0418854574819807	0.106348926239778	0.00182583909303284
23233.8	0.0972272102984974	0.0023062319744506	0.0418947047063233	0.106348926239778	0.00182265757526576
23233.9	0.0973499239831444	0.00230648648124988	0.0419539576688593	0.106348926239778	0.00181948288915398
23234	0.0974179368064638	0.00230674348481625	0.0420399079474369	0.106348926239778	0.00181632842293695
23234.1	0.0974183432659186	0.00230699988780145	0.0421183086141976	0.106348926239778	0.00181321163977301
23234.2	0.0973465582627843	0.00230725225887821	0.042165749847263	0.106348926239778	0.00181012465049577
23234.3	0.0972063171021673	0.00230749683274022	0.0421608150722195	0.106348926239778	0.00180705065226137
23234.4	0.0970096754929808	0.00230772951010221	0.0420897344383919	0.106348926239778	0.0018039849366554
23234.5	0.0967770095479839	0.00230794585769985	0.0419586279791108	0.106348926239778	0.001800924434505
23234.6	0.0965370157837361	0.00230814110828986	0.0417935056117131	0.106348926239778	0.0017978677158791
23234.7	0.0963267111206181	0.00230831016064992	0.0416402671375379	0.106348926239778	0.00179481499008829
23234.8	0.0961914328828552	0.00230844757957871	0.0415647022419489	0.106353577370894	0.00179176810568507
23234.9	0.0961332930786507	0.00230855433747495	0.0416203551967144	0.106366708987508	0.00178873213940753
23235	0.0960063428658833	0.00230864688557574	0.0417110721144417	0.106376177560174	0.00178571515041082
23235.1	0.0958087564453255	0.00230871814783601	0.0417947263987742	0.106382386057824	0.00178271501006002
23235.2	0.0955530376582429	0.00230875983268475	0.041850858745698	0.106395255309357	0.00177972911549184
23235.3	0.0952504501758165	0.00230876469730219	0.0418688622710221	0.106403521397794	0.00177675542937012
23235.4	0.0949110174990728	0.00230872654761989	0.0418479825103907	0.106405297995626	0.0017737924798856
23235.5	0.0945435229589706	0.00230864023832068	0.041797317419277	0.106412004594705	0.00177083936075573
23235.6	0.0941555097163177	0.00230850167283868	0.0417358173729819	0.106419399806276	0.00176789573122495
23235.7	0.0937532807618047	0.00230830780335926	0.0416922851666343	0.106424419064263	0.00176496181606451
23235.8	0.0933418989160527	0.00230805663081915	0.0416983689954979	0.106435435943986	0.00176203836027827
23235.9	0.0929251868295092	0.0023077472049063	0.0417110187350865	0.106444824675591	0.00175912584723939
23236	0.092505726982568	0.00230737962405999	0.041724736197593	0.106452152685264	0.00175622472417939
23236.1	0.0920848616854631	0.00230695503547075	0.0417499595754734	0.106459392756553	0.00175333554219629
23236.2	0.0916626930783141	0.00230647563508041	0.0417923649614274	0.10646521800089	0.00175045886983873
23236.3	0.0912380831311727	0.00230594466758212	0.0418528663483936	0.106478313890644	0.0017475952931062
23236.4	0.0908094462663498	0.00230536692742577	0.0419276156295494	0.106501597326022	0.00174474541544892
23236.5	0.090410198100318	0.00230476600503904	0.042008002598319	0.106518461895984	0.00174190985776755
23236.6	0.0900584327182865	0.00230414316041028	0.0420806549483665	0.106525368945892	0.00173908925841356
23236.7	0.0897525430699795	0.00230348752209698	0.0421274382735984	0.10653039994182	0.00173628427318898
23236.8	0.0894905852978611	0.00230279102384867	0.0421254560681567	0.10653223798483	0.00173349557534676
23236.9	0.0892702787370609	0.00230204840460672	0.0420985172758768	0.106536648544125	0.00173072332728993
23237	0.0890890059154507	0.00230125720850457	0.0421979014506212	0.106536648544125	0.00172796647690812
23237.1	0.0889438125535847	0.0023004177848675	0.0423523199283894	0.106536648544125	0.00172522602467687
23237.2	0.0888314075647295	0.00229953328821278	0.0424907816547964	0.106536648544125	0.00172250230526301
23237.3	0.0887481630548703	0.0022986096782497	0.0425693920939613	0.106536648544125	0.00171979469532767
23237.4	0.0886901143226851	0.00229765571987938	0.0425713532285307	0.106536648544125	0.00171710161352609
23237.5	0.0886529598595692	0.00229668298319503	0.0425069635596744	0.106536648544125	0.00171442052050738
23237.6	0.0886320613496186	0.00229570584348171	0.0424136181070753	0.106536648544125	0.00171174791891487
23237.7	0.0886224436696385	0.00229474148121642	0.0423446599294624	0.106536648544125	0.00170908036812161
23237.8	0.088618794889142	0.00229380988206824	0.0422708414633308	0.10653223798483	0.00170641972317797
23237.9	0.0886154662703482	0.00229293383689804	0.0421830538517594	0.10653039994182	0.0017037617588106
23238	0.0886242863300446	0.00229211333372768	0.0420878787522976	0.106525368945892	0.00170110316702382
23238.1	0.0886550293155015	0.00229131343243517	0.0419946280306011	0.106518461895984	0.00169844333065687
23238.2	0.088685080888714	0.00229052363706379	0.0419153437604266	0.106501597326022	0.00169578432338372
23238.3	0.0886955574642765	0.00228973490341927	0.0418647982236423	0.106478313890644	0.00169313090971337
23238.4	0.0886716669661621	0.00228893928045948	0.0418604939102163	0.10646521800089	0.00169049054498967
23238.5	0.0886027088277223	0.0022881299102947	0.0419180832198175	0.106459392756553	0.00168787260077019
23238.6	0.0884820739916833	0.0022873010281874	0.0419753146275377	0.106452152685264	0.00168527256183875
23238.7	0.0883072449101402	0.00228644796255232	0.0419991825493698	0.106444824675591	0.00168268517252703
23238.8	0.0880797955445848	0.00228556713495659	0.0419809215760101	0.106435435943986	0.00168010806363882
23238.9	0.0878053913658565	0.00228465606011947	0.0419117475351576	0.106424419064263	0.00167753842133997
23239	0.0874937893542072	0.00228371334591267	0.0417828574915055	0.106419399806276	0.00167497298715815
23239.1	0.0871588379992358	0.00228273869336004	0.041585429746743	0.106412004594705	0.00167240805798314
23239.2	0.0868184772999146	0.00228173289663773	0.0413238083738065	0.106405297995626	0.00166983975369172
23239.3	0.0864947387646297	0.00228069784307428	0.0410515131298159	0.106403521397794	0.00166726614557986
23239.4	0.0862137454110968	0.00227963651315034	0.0407784220472201	0.106395255309357	0.00166468632702238
23239.5	0.0860054588340198	0.00227855303079489	0.0405079842321527	0.106382386057824	0.00166209981482791
23239.6	0.085883503167719	0.00227745470293859	0.0402434548819128	0.106376177560174	0.00165950659348888
23239.7	0.085834106777197	0.0022763498035904	0.0399878952849458	0.106366708987508	0.00165690711518124
23239.8	0.0858430113380654	0.002275245228627	0.0397441728208717	0.106353577370894	0.00165430229976483
23239.9	0.0858971226818313	0.00227414688072493	0.0395149609604643	0.106348926239778	0.00165169353478312
23240	0.0859845107958964	0.00227305966936096	0.0393027392656355	0.106344258439858	0.00164908267546306
23240.1	0.0860944098235668	0.00227198751081176	0.039142462647061	0.106336431096209	0.00164647221381322
23240.2	0.0862172180640507	0.00227093332815409	0.0390344119817025	0.106326184947726	0.00164386322678104
23240.3	0.0863444979724413	0.00226989905126482	0.0389355568741877	0.10631935284489	0.00164125607144496
23240.4	0.0864689761597482	0.00226888561682077	0.0388244844593427	0.106315872716986	0.00163865165632763
23240.5	0.0865845433928623	0.00226789296829892	0.0387014569986339	0.106296043082935	0.00163605144223099
23240.6	0.0866862545945866	0.00226692005597619	0.0385884118801766	0.106277280722269	0.00163345744223658
23240.7	0.0867703288436213	0.00226596483692958	0.0385289616187312	0.106272927095148	0.00163087222170532
23240.8	0.0868341493745563	0.00226502427503621	0.0385883938557159	0.106269627174806	0.0016282988982778
23240.9	0.086876263577891	0.00226409434097311	0.0388254605279016	0.106265877389387	0.00162574167374988
23241	0.0868963830000159	0.00226317001221752	0.0390023458321038	0.106251090259707	0.00162320776209593
23241.1	0.0869148647684211	0.00226225444767632	0.0391187434651665	0.106226670952422	0.00162069394437242
23241.2	0.0869498721250518	0.00226135288660278	0.0392457359522539	0.106213310689715	0.00161819673155081
23241.3	0.0869980241987378	0.00226046266888368	0.0394218683257495	0.106210307885104	0.00161571520143798
23241.4	0.0870564308901265	0.00225958170325302	0.0396531481252533	0.106196294807079	0.00161325099867606
23241.5	0.0871226943511136	0.00225870846791667	0.0399130453976041	0.106182697897435	0.00161080833474226
23241.6	0.0871949089848568	0.00225784201055211	0.0401425615459969	0.10617912381973	0.00160839398014759
23241.7	0.0872716614457706	0.00225698194830849	0.0403351572357102	0.106173017205736	0.00160600884448847
23241.8	0.0873520306395168	0.00225612846780679	0.0405624147166988	0.106167991383963	0.00160364837495894
23241.9	0.0874355877230245	0.00225528232513955	0.0408544882856015	0.106165810081263	0.00160131272316756
23242	0.0875223961044668	0.00225444484587113	0.0412220670759217	0.106139971341266	0.00159900322523383
23242.1	0.0876130114432815	0.00225361792503752	0.0416563750580043	0.106112344692922	0.00159672240178844
23242.2	0.0877084816501631	0.0022528040271464	0.0421291710390607	0.106109207260196	0.00159447395797309
23242.3	0.0878103468870511	0.00225200618617725	0.0425927486631134	0.106101620553408	0.00159226278344073
23242.4	0.0879206395671556	0.00225122800558113	0.0429847178564189	0.106091944492087	0.00159009434399396
23242.5	0.0880418843549269	0.0022504736582809	0.0433319656414757	0.106086628132229	0.00158796243402339
23242.6	0.0881765091987948	0.00224974769623016	0.0436743451214601	0.106080884046015	0.00158586111982432
23242.7	0.0883082432775858	0.00224904735877085	0.0440268658097727	0.106071812052582	0.00158378874119024
23242.8	0.0884256632658408	0.00224836718478714	0.0443983185078862	0.106058143456228	0.00158174533878014
23242.9	0.0885253809096705	0.00224770355354455	0.0447912753053665	0.106049350169286	0.00157973265411842
23243	0.0886044694841893	0.0022470529273116	0.0452020895799036	0.106046840262633	0.00157775412959471
23243.1	0.0886604637935418	0.00224641185135969	0.0456442630717206	0.106045226309239	0.00157581496648559
23243.2	0.0886913601708888	0.00224577695396312	0.0461737697359756	0.106035274588896	0.00157391829773546
23243.3	0.0886956164784074	0.00224514494639919	0.0467077832298476	0.106021294780726	0.00157206207704681
23243.4	0.0886721521072964	0.00224451262294803	0.0471806241390318	0.106016538767372	0.00157024369077622
23243.5	0.0886203479777752	0.0022438768608928	0.047562787439978	0.106011206438246	0.00156846028935818
23243.6	0.0885400465390804	0.00224323462051949	0.0478609424998266	0.105994655905413	0.00156670878730523
23243.7	0.088431551769464	0.00224258294511703	0.0481179330764388	0.105981434842885	0.00156498586320786
23243.8	0.0882956291762092	0.00224191896097735	0.0484092024243756	0.105973179455199	0.00156328815034641
23243.9	0.088133505795601	0.00224123987739519	0.0486952462983807	0.105958528682395	0.00156161780239995
23244	0.0879468701929653	0.00224054298666833	0.0489272103741172	0.105947577814367	0.00155997250896659
23244.1	0.0877378724626296	0.0022398256640974	0.0491038766600193	0.105938948250535	0.00155834722569856
23244.2	0.0875091242279378	0.00223908536798592	0.0492263016026296	0.105925943045335	0.00155673757735376
23244.3	0.0872653880949562	0.00223832013856056	0.0492978160865855	0.105918304637399	0.00155513985779596
23244.4	0.0870368401862731	0.00223753639178848	0.0493240254346368	0.105916207226564	0.00155355102999466
23244.5	0.0868170564120844	0.00223673178367824	0.0493128094076417	0.105912630996081	0.001551968726025
23244.6	0.0865880591873921	0.00223590051009214	0.0492743222045602	0.105908715698283	0.00155039124706789
23244.7	0.086336446759602	0.00223503773932723	0.0492209924624551	0.105906759853786	0.00154881756340997
23244.8	0.0860533932085523	0.00223413961211535	0.0491692011142651	0.105904988226054	0.0015472474954197
23244.9	0.0857346484464468	0.00223320324162294	0.0491326319017547	0.105894832738694	0.00154568178679574
23245	0.085380538217938	0.00223222671345133	0.0491016897435065	0.105885887021178	0.00154411988845605
23245.1	0.0849959641000492	0.00223120908563644	0.0490666451302816	0.105877584651607	0.00154256106135064
23245.2	0.0845904035022039	0.00223015038864892	0.0490201054952754	0.105868014634235	0.00154100455590374
23245.3	0.0841779096662753	0.00222905162539427	0.0489570152141221	0.10586338449091	0.0015394496120139
23245.4	0.083777111666483	0.00222791477121255	0.0488746556048946	0.105860184449379	0.00153789545905391
23245.5	0.0834112144095093	0.00222674277387871	0.048772644928097	0.105858077265114	0.00153634131587067
23245.6	0.0831079986343965	0.00222553955360231	0.0486529383866713	0.105843924577317	0.00153478639078538
23245.7	0.0828995258055441	0.00222431030007719	0.048519828125991	0.105827887748248	0.00153322988159341
23245.8	0.082763319527342	0.00222309987430436	0.0483799432338755	0.105815548354918	0.00153167097556447
23245.9	0.0826550808073756	0.00222191209563831	0.0482421804954419	0.105804963606702	0.00153010884554338
23246	0.0825608723657994	0.00222071592313581	0.0480066167921816	0.10579232996965	0.00152853594817515
23246.1	0.0824705835947849	0.0022194873688698	0.0476959431062017	0.105775894735679	0.00152695060867539
23246.2	0.0823779305585328	0.00221820949792958	0.0474422933366448	0.105765918477998	0.00152535896492276
23246.3	0.0822804559932828	0.00221687242842089	0.0473187834481865	0.105760195839257	0.00152376608037462
23246.4	0.0821795293072894	0.00221547333146565	0.0473395114709875	0.105752519698393	0.00152217594406695
23246.5	0.0820803465808505	0.00221401643120229	0.0474595575007097	0.105741861679981	0.0015205914706142
23246.6	0.0819919305662812	0.00221251300478542	0.0475749836985297	0.105735273647733	0.00151901450020948
23246.7	0.0819271306879273	0.00221098138238598	0.0475228342911246	0.105726085657362	0.00151744579862442
23246.8	0.08190262304217	0.00220944694719144	0.0473709123621148	0.105718250945775	0.00151588374126246
23246.9	0.0819389103974138	0.00220794213540534	0.0473954757856691	0.105711692465869	0.00151432600509312
23247	0.0820603221940902	0.0022065064362478	0.0474669207193102	0.105688655040863	0.001512772808357
23247.1	0.0822950145446613	0.0022051863919551	0.0474970150196022	0.105668798060015	0.00151122414672698
23247.2	0.0825850888796687	0.00220397314939228	0.0474460338489593	0.10566530663684	0.00150967975427432
23247.3	0.0828223322881026	0.00220279599575652	0.0473227596756528	0.10566379962272	0.00150813910346878
23247.4	0.0830164234560056	0.00220164800016236	0.0471844822738207	0.105660425314531	0.00150660140517857
23247.5	0.0831784837844288	0.00220052437177528	0.047136998723442	0.105657246153696	0.00150506560867019
23247.6	0.0833201619041218	0.00219942189638147	0.0472112104400413	0.105650754790765	0.00150353381205779
23247.7	0.0834536336755087	0.00219833893638803	0.0471751013098859	0.105632734131079	0.00150201109193919
23247.8	0.0835916021886765	0.00219727543082305	0.0470585016068142	0.105617286550499	0.00150049104860554
23247.9	0.0837472977634096	0.00219623289533533	0.046901189176198	0.105606261341587	0.00149896834673293
23248	0.0839344779491481	0.00219521442219471	0.0467327721262126	0.105593713829762	0.00149743943840365
23248.1	0.0841674275250249	0.00219422468029177	0.0465726888278534	0.105572892056084	0.00149590256310629
23248.2	0.0844609584998572	0.00219326991513801	0.0464302079149282	0.105556549613416	0.00149435774773567
23248.3	0.0848304101121064	0.00219235794886587	0.0463044282840729	0.105555649065682	0.001492806806593
23248.4	0.0852902040198492	0.00219150658158385	0.046184279094737	0.105549155233258	0.00149125334138575
23248.5	0.0858286605505566	0.0021907860113715	0.0460493683385171	0.105541759449711	0.00148970266112924
23248.6	0.0864173684966957	0.00219018511508885	0.0459044757623686	0.105538274145136	0.00148815622553325
23248.7	0.0870312858722226	0.00218967613349409	0.0457671672693701	0.105527071893517	0.00148660935500876
23248.8	0.0876485202821163	0.00218923459720794	0.0456464822575141	0.105516571812619	0.00148505871466754
23248.9	0.0882503289225357	0.00218883932671348	0.0455489897386711	0.105495502740164	0.00148350272183168
23249	0.0888211185806424	0.00218847243235634	0.0454787883385833	0.105472689874626	0.0014819415460335
23249.1	0.0893484456347558	0.00218811931434452	0.045437506296878	0.105465574711255	0.00148037710901566
23249.2	0.0898230160542798	0.00218776866274851	0.0454243014670627	0.105451028832973	0.00147881308473113
23249.3	0.0902386853996582	0.00218741245750129	0.045435861316527	0.105432660714204	0.0014772548993433
23249.4	0.0905924588224907	0.00218704596839825	0.0454664029265369	0.105419409196917	0.00147570973122586
23249.5	0.0908844910654116	0.00218666775509728	0.0454605669982913	0.105407176739371	0.00147418100456045
23249.6	0.0911180864621863	0.00218627966711868	0.0453436679569672	0.105393723535607	0.00147265687915092
23249.7	0.0912996989376624	0.00218588684384522	0.0451944417875906	0.10538368605956	0.00147113267958634
23249.8	0.0914389320077598	0.00218549771452217	0.045074225100975	0.10537984940713	0.00146960619448276
23249.9	0.0915485387795133	0.00218512399825719	0.0450194267837037	0.105367580968069	0.00146807716171177
23250	0.0916444219510299	0.00218478070402045	0.0450415279981254	0.105355265579721	0.00146654726840036
23250.1	0.0917456338115195	0.00218448613064456	0.0451270821823694	0.105354434438775	0.00146502015093112
23250.2	0.0918743762412836	0.00218426186682457	0.0452377150503443	0.105353938723579	0.0014635013949421
23250.3	0.0920560007117008	0.002184132791118	0.045310124591721	0.105352516727612	0.00146199853532701
23250.4	0.0923190082852643	0.00218412707194485	0.0453092794242208	0.105348570573338	0.00146051237701769
23250.5	0.0926757602192404	0.00218423719339205	0.0453217607923417	0.105338010401948	0.00145903118585333
23250.6	0.0931031939587614	0.00218441605512734	0.0453710099438622	0.105329767585033	0.00145755897012198
23250.7	0.0935903425235542	0.00218466366462177	0.0454639935948543	0.105326308565486	0.00145609909621028
23250.8	0.0941270667713031	0.00218498075025242	0.0455946253927556	0.105318806501431	0.00145465356718703
23250.9	0.0947038013664648	0.0021853681051562	0.045743765916369	0.105312094015834	0.00145322302280299
23251	0.0953115547801137	0.00218582658722973	0.0458792226758803	0.105303497011007	0.00145180673949084
23251.1	0.0959419092900853	0.00218635711912943	0.0459557501128428	0.105293884168817	0.00145040263036532
23251.2	0.0965870209809166	0.00218696068827151	0.0459460928803927	0.105289748531963	0.00144900651203066
23251.3	0.0972396197437723	0.00218763834683185	0.0458922034542239	0.105287132831858	0.00144761256766834
23251.4	0.0978930092766093	0.00218839121174622	0.0457981655021933	0.105282586086932	0.00144621742447374
23251.5	0.0985410670839884	0.00218922046471004	0.0456683650929226	0.105271272787758	0.00144481869197038
23251.6	0.0991782444772402	0.00219012735217859	0.045510037920886	0.105249314862356	0.00144341488273641
23251.7	0.099799566574392	0.00219111318536689	0.0453332693064024	0.105213879080044	0.00144200541240453
23251.8	0.100400632300102	0.00219217934024967	0.045150994195655	0.105191081647628	0.0014405905996622
23251.9	0.100977614385815	0.00219332725756153	0.0449789971606797	0.105187810792614	0.00143917166625144
23252	0.10152725936959	0.00219455844279671	0.0448363139997164	0.105180564024885	0.00143775077537049
23252.1	0.102046887596246	0.0021958744662093	0.044774034073923	0.105174131973688	0.00143633431350226
23252.2	0.102534393217298	0.00219727696281322	0.044742591133394	0.105169509214715	0.00143492053673354
23252.3	0.102988244190904	0.00219876763238195	0.0446687206602069	0.105162993253087	0.00143350410298868
23252.4	0.103403532722608	0.00220034646143146	0.0445220042606444	0.105159508024023	0.00143208189137589
23252.5	0.1037613970924	0.00220199877056208	0.0443148696651815	0.105157203749603	0.00143065300218713
23252.6	0.104056674074896	0.00220370574083269	0.0441025907284917	0.105151333275694	0.00142921875689825
23252.7	0.10428693091989	0.00220545013027112	0.0439832874294436	0.105142635273247	0.0014277826981689
23252.8	0.104450647750548	0.00220721602004221	0.044039523618921	0.105129691489816	0.00142635294200444
23252.9	0.104547217563459	0.00220898881444832	0.0440652180251549	0.10511721088468	0.00142494268739587
23253	0.10457694622859	0.00221075524092877	0.0440597803703062	0.105108238300117	0.00142354428422272
23253.1	0.104541052489314	0.00221250335006031	0.0440613290405531	0.105098203818123	0.00142215018606968
23253.2	0.104441667962391	0.0022142225155569	0.0440997395579825	0.105080649365945	0.00142075589506852
23253.3	0.104281837137986	0.00221590343426956	0.0441966445805877	0.105059657717987	0.00141935996189812
23253.4	0.104065517379643	0.00221753812618678	0.044365433902259	0.105047714859493	0.00141796398578448
23253.5	0.103797578924328	0.00221911993443405	0.0446112544528014	0.105040269358481	0.00141657261450054
23253.6	0.10348380488238	0.00222064352527424	0.044931010297924	0.105032763743081	0.00141519354436637
23253.7	0.103130891237526	0.00222210488810747	0.0453133626392565	0.105023246827163	0.00141383752024904
23253.8	0.102746446846928	0.00222350133547093	0.0457387298143078	0.105009840970139	0.00141251833556283
23253.9	0.102338993441091	0.00222483150303923	0.046179287296486	0.10500050933117	0.00141125283226905
23254	0.10191796562397	0.00222609534962403	0.0466168233408546	0.104986534522986	0.00141004132115408
23254.1	0.101493710872875	0.00222729415717435	0.0470739944562298	0.104968784123634	0.00140886348270035
23254.2	0.101077489538508	0.00222843053077645	0.0475632777922782	0.104961966857629	0.00140772148132641
23254.3	0.100681474845013	0.00222950839865367	0.0480871109841156	0.104958038364792	0.00140661714970503
23254.4	0.10031875288987	0.00223053301216677	0.0486380759312594	0.104953876009205	0.00140555165018708
23254.5	0.10000332264401	0.00223151094581356	0.0491988987976734	0.104932935318501	0.00140452547480154
23254.6	0.0997500959517186	0.00223245009722923	0.0497424500117102	0.104911121465044	0.00140353844525555
23254.7	0.0995748975306854	0.00223335968718614	0.0502317442661457	0.104904829181249	0.00140258971293441
23254.8	0.0994944649720135	0.00223425025959383	0.0506199405181211	0.104900075801941	0.0014016777589016
23254.9	0.099526448740184	0.00223513368149919	0.0508533924439549	0.104887789968829	0.00140079973878993
23255	0.0996731334453087	0.00223602192952125	0.0509668472232299	0.104871307769082	0.00139993752918082
23255.1	0.0997702084022512	0.00223691010773058	0.0510177294584741	0.104864039029656	0.00139908285812732
23255.2	0.0997928489617642	0.00223779315576372	0.0510384839174448	0.104860230572735	0.00139823494302383
23255.3	0.0997673363576238	0.00223866938373115	0.0510569568015299	0.104848405820819	0.00139739379096012
23255.4	0.0997171331471858	0.00223953772266452	0.0510963957457482	0.104832226761448	0.00139656019872132
23255.5	0.0996628832113886	0.00224039772451648	0.0511754498187488	0.104825800932942	0.00139573575278783
23255.6	0.0996224117547437	0.00224124956216084	0.0513081695228114	0.10482121349801	0.00139492282933543
23255.7	0.0996107253053428	0.00224209402939253	0.0515040067938546	0.104814278480544	0.00139412459423521
23255.8	0.0996400117148574	0.00224293254092745	0.051767815001416	0.104799124519756	0.00139334500305366
23255.9	0.0997196401585393	0.00224376713240274	0.052099848948654	0.104779385191075	0.00139258880105261
23256	0.0998561611352102	0.0022446004603765	0.0525073220982233	0.104766988707213	0.00139186271307809
23256.1	0.100053306467278	0.00224543580232802	0.0530244492118793	0.104761118340047	0.00139117722622895
23256.2	0.100311989300739	0.00224627705665766	0.0535875934362463	0.104756203342889	0.00139053179933784
23256.3	0.100630304105136	0.00224712874268681	0.0541333462716553	0.104751025482702	0.001389923792444
23256.4	0.101003526673635	0.00224799600065806	0.0546145587166959	0.104742305759476	0.00138935007619825
23256.5	0.101424114122929	0.00224888459173497	0.0550003412682548	0.104734277057358	0.0013888070318629
23256.6	0.10188170489333	0.00224980089800229	0.0552760639214532	0.104731085028549	0.00138829055131184
23256.7	0.102363118748733	0.00225075192246586	0.0554433561696722	0.104728625810896	0.00138779603703049
23256.8	0.10285235677656	0.00225174528905252	0.0555201070045336	0.10471764030954	0.00138731840211585
23256.9	0.10333060138788	0.00225278924261032	0.0555404649159287	0.104699231622845	0.0013868520702765
23257	0.103776216317271	0.00225389264890829	0.0555548378920051	0.104681402749041	0.00138639097583249
23257.1	0.104164746622944	0.00225506499463663	0.0555924063984685	0.104664737118052	0.00138593935468128
23257.2	0.104468918686679	0.00225631638740665	0.0556291906357487	0.104648406907988	0.00138549996678173
23257.3	0.104658640213802	0.00225765755575065	0.0556770345791105	0.104632524821092	0.0013850559382116
23257.4	0.104701000233254	0.00225909984912215	0.0557474923400964	0.104625331845053	0.00138459743394475
23257.5	0.104575128889464	0.00226066433723858	0.0558509757301879	0.104614203234927	0.00138412203720963
23257.6	0.104377840338157	0.00226239925683265	0.0559967542608007	0.104602053440417	0.00138363474948936
23257.7	0.104143675597907	0.0022642378688102	0.0561929551432942	0.104599557498379	0.00138314799052166
23257.8	0.10388342984208	0.00226610162608724	0.056446563288952	0.104590427878584	0.00138268159829893
23257.9	0.103606464029989	0.00226792137502307	0.0567634213089845	0.104564881628887	0.00138226282906821
23258	0.10332070490697	0.00226963735541972	0.0571730959528537	0.104544889317196	0.00138192154158259
23258.1	0.103032645004311	0.00227119920052244	0.057784430876386	0.104539581509393	0.00138164521143886
23258.2	0.102747342639286	0.00227256593701947	0.0585041299280809	0.104535916015449	0.00138141474728804
23258.3	0.10246842191518	0.00227370598504189	0.0592310994165102	0.104523390310102	0.00138121919383012
23258.4	0.102198072721223	0.002274597158164	0.0598914993646522	0.104505948032024	0.00138105313916173
23258.5	0.101937050732668	0.00227522666340296	0.0604387435099486	0.104496005124393	0.00138091671477614
23258.6	0.101684677410722	0.00227559110121902	0.0608534993042201	0.104491405160107	0.00138081559556331
23258.7	0.101438840002576	0.00227569646551541	0.0611436879137016	0.104490319905186	0.00138076099980985
23258.8	0.101195991541431	0.00227555814363839	0.0613587506008374	0.104489021948308	0.00138076580323243
23258.9	0.100951150846438	0.00227520091637718	0.0616486827197655	0.104475178209785	0.00138080596361547
23259	0.100697902522765	0.00227465895796408	0.0619954632182001	0.104448056720793	0.0013808712354644
23259.1	0.100428396961538	0.00227397583607436	0.0623611720359141	0.104431504215909	0.00138096095485286
23259.2	0.100133350339863	0.00227320451182626	0.0627305874099621	0.104428547324881	0.0013810765382481
23259.3	0.0998020446208643	0.00227240733978114	0.0631111858746408	0.10442497559977	0.00138122148251091
23259.4	0.0994223275536018	0.00227165606794324	0.063533142261515	0.104411629308543	0.00138140136489564
23259.5	0.0989806126731716	0.00227103183775993	0.0640493296994445	0.104396091871516	0.00138162384305023
23259.6	0.0984618793006138	0.00227062518412149	0.0647479307452566	0.10438010789051	0.00138190292137819
23259.7	0.0978496725429402	0.00227053603536127	0.0657335702847287	0.104358362246438	0.00138227824294922
23259.8	0.0971357396750083	0.00227084366658716	0.0668867894830505	0.104342821775535	0.00138275159031962
23259.9	0.0964423424838197	0.00227119323579978	0.0680820738435461	0.104336837223479	0.00138331685554733
23260	0.0957997787180018	0.00227145158091871	0.0692260676391212	0.104334784774341	0.0013839687266144
23260.1	0.0951941972174646	0.00227162108419423	0.0702575739121264	0.10433216934764	0.00138470268742696
23260.2	0.0946138851083147	0.00227170420161113	0.0711475544744262	0.104329869748938	0.00138551501781524
23260.3	0.0940492678029121	0.00227170346288882	0.071899129907301	0.104324897508247	0.00138640279353352
23260.4	0.093492908999724	0.00227162147148126	0.0725475795615378	0.104309081903283	0.00138736388626016
23260.5	0.0929395106834903	0.00227146090457702	0.0731603415574569	0.104292967837382	0.00138839696359767
23260.6	0.0923859131250812	0.00227122451309924	0.0738370127848334	0.104277942044364	0.0013895014890726
23260.7	0.0918310948815577	0.0022709151217056	0.0747093489029639	0.10425282736435	0.00139067772213567
23260.8	0.091276172796232	0.00227053562878844	0.0755592065997946	0.104237432732912	0.00139192938584418
23260.9	0.0907244019985268	0.00227008900647458	0.0760983972116292	0.104235576438042	0.0013932426774884
23261	0.090181175904136	0.00226957830062553	0.0764973612498939	0.104232925554537	0.00139459456532843
23261.1	0.0896540262148836	0.0022690066308373	0.0768746961718736	0.104222117051057	0.00139596944450227
23261.2	0.0891526229187872	0.00226837719044047	0.0772953557858931	0.104211831209743	0.00139735917224378
23261.3	0.0886887742901094	0.00226769324650028	0.0777706502512721	0.10419634785559	0.00139876306788247
23261.4	0.0882764268892341	0.00226695813981645	0.0782582460783428	0.104180557903318	0.00140018791284364
23261.5	0.0879316655627994	0.00226617528492339	0.0786621661284985	0.104176882862309	0.00140164795064848
23261.6	0.0876383400961885	0.00226535017711349	0.0788327896141401	0.104165249871314	0.0014031648869139
23261.7	0.0873190098787389	0.00226448903302721	0.0786821924443509	0.104154945515084	0.00140474290697868
23261.8	0.0869769223656331	0.00226359066512568	0.0784912333410978	0.104152377615298	0.00140630870310532
23261.9	0.0866195467393574	0.00226265397964516	0.0783113075464668	0.104150708387301	0.00140784622894858
23262	0.0862537744105318	0.00226167833586522	0.0781564047923367	0.104143061413367	0.00140935066949081
23262.1	0.0858859190178207	0.00226066354610851	0.0780307572822054	0.104134162381207	0.00141082222993317
23262.2	0.0855217164279717	0.00225960987574087	0.0779288396911801	0.104129572518461	0.00141226613569568
23262.3	0.0851663247358555	0.00225851804317143	0.0778353691659869	0.104117414648747	0.0014136926324171
23262.4	0.0848243242643741	0.00225738921985233	0.0777224455196256	0.104097996368957	0.00141511657763299
23262.5	0.0844997175645633	0.00225622503027908	0.0773436450124897	0.104084370348489	0.001416511688335
23262.6	0.0841959294155046	0.00225502755199025	0.0767712094209513	0.104079856427922	0.0014178540026605
23262.7	0.083915806824366	0.00225379931556756	0.076233175177327	0.104069366899648	0.00141914616855127
23262.8	0.0836616190264291	0.00225254330463607	0.0758591038723352	0.104055271710369	0.00142039235108533
23262.9	0.0834350574850198	0.00225126295586385	0.0756800822550176	0.104045303979373	0.00142159823247708
23263	0.0832372358915827	0.0022499621589623	0.0756287222327437	0.104038737931449	0.00142277101207735
23263.1	0.0830686901656202	0.00224864525668591	0.0755391608712531	0.104036503844818	0.00142391940637331
23263.2	0.0829293784547224	0.00224731704483231	0.0751645359633734	0.104033236929191	0.00142505273322786
23263.3	0.0828179671809958	0.00224598262021444	0.0747256623414643	0.104029418536499	0.00142615386484827
23263.4	0.0826891685468476	0.00224463637442184	0.0743690530066225	0.104026116895171	0.00142721220635394
23263.5	0.082524622955235	0.00224327305867691	0.0740579396664804	0.10402403759938	0.00142822799471809
23263.6	0.0823350622369375	0.00224189293872624	0.0737610875451168	0.104023606871048	0.00142920192789103
23263.7	0.0821302984482383	0.00224049650137322	0.0734527953830282	0.104021960346414	0.0014301351648002
23263.8	0.0819192238709506	0.00223908445447811	0.0731128954371601	0.104019966533009	0.00143102932535008
23263.9	0.0817098110123653	0.00223765772695774	0.0727267534808923	0.104018257449962	0.00143188649042224
23264	0.0815091126053108	0.00223621746878588	0.0722733044718404	0.104012695774885	0.00143270819872635
23264.1	0.0813232616080999	0.00223476505099293	0.0716810755969118	0.104007124665738	0.00143348165089951
23264.2	0.0811574712045548	0.00223330206566603	0.0711412867897955	0.104005295599297	0.00143420114949868
23264.3	0.0810160348040228	0.00223183032594922	0.0708263879497801	0.104000202848653	0.00143487109078331
23264.4	0.0809023260413366	0.0022303518660431	0.0708140655602234	0.103994763362404	0.00143550271064697
23264.5	0.0808187987768546	0.00222886894120524	0.0710872426885706	0.103991506408121	0.00143611408461739
23264.6	0.0807669870964296	0.0022273840277498	0.0715340789863909	0.103985650270694	0.00143673012785641
23264.7	0.0807475053114264	0.00222589982304768	0.0719479706893731	0.103978064126256	0.00143738259516001
23264.8	0.0807600479587187	0.00222441924552673	0.0720346695194195	0.103973688555422	0.00143810774375854
23264.9	0.080803389800687	0.00222294543467131	0.0717846638607822	0.103965155571854	0.0014388504648962
23265	0.0808753858252153	0.00222148175102277	0.0713604725169863	0.103956363247507	0.00143955801145817
23265.1	0.0809729712456992	0.00222003177617903	0.0708383800833981	0.10394659046876	0.00144021759534142
23265.2	0.0810921615010453	0.0022185993127948	0.0702803059493359	0.103934983194328	0.00144082198105568
23265.3	0.0812237582706068	0.00221718823456609	0.0697338042981334	0.103931681854894	0.00144136948572333
23265.4	0.0813516349846043	0.00221579904545931	0.0692320641070937	0.103925726530178	0.00144186397907955
23265.5	0.0814756294427299	0.00221442942130767	0.0687738324098243	0.103919208116152	0.00144231557390324
23265.6	0.0815966576740993	0.0022130773669162	0.0682750733151166	0.103916696199216	0.00144273088317287
23265.7	0.0817155764149036	0.00221174130726423	0.067792657957583	0.103912546110011	0.00144309968706241
23265.8	0.0818331831083971	0.00221042008750563	0.067388109487022	0.103905867245296	0.00144341712048697
23265.9	0.0819502159049275	0.00220911297296839	0.0671021186896098	0.103901521197641	0.00144368590437918
23266	0.0820673536619011	0.00220781964915507	0.0669545439878837	0.103894492419168	0.00144391634568917
23266.1	0.0821852159438132	0.00220654022174242	0.0669444114407877	0.103886236769076	0.00144412633738457
23266.2	0.082304363022235	0.00220527521658153	0.0670499147436619	0.1038749706287	0.0014443413584505
23266.3	0.082425295875801	0.00220402557969801	0.0672296657709974	0.103862419361919	0.0014445938707482
23266.4	0.0825484561902389	0.0022027926772916	0.0675152186927735	0.10385600470581	0.00144487875659284
23266.5	0.0826742263583348	0.0022015782957366	0.0679276351037547	0.103840156840869	0.00144519215225235
23266.6	0.0828029294799641	0.0022003846415815	0.0684393073959125	0.103824212568723	0.00144554745395855
23266.7	0.0829348293620787	0.00219921434154916	0.0690180476948522	0.103818388372764	0.00144595376672597
23266.8	0.0830701305186921	0.0021980704425369	0.069627087859748	0.103812598265423	0.00144641590435181
23266.9	0.0832089781709131	0.00219695641161624	0.0702250794833813	0.103809181271299	0.00144693438941592
23267	0.083328667475785	0.00219587284392385	0.0707660938921927	0.103805015724299	0.0014475054532809
23267.1	0.0833769917844304	0.00219480563592289	0.0711991077942583	0.103805015724299	0.00144812195363499
23267.2	0.0833492265422898	0.0021937405233026	0.0714844862798061	0.103805015724299	0.00144879272734091
23267.3	0.0832540015411715	0.00219266781683948	0.0716741355749633	0.103805015724299	0.00144948663395981
23267.4	0.0831120960660143	0.00219158236059791	0.0718288808986391	0.103805015724299	0.00145017037659213
23267.5	0.0829564388949107	0.00219048353193049	0.0719939397188016	0.103805015724299	0.00145083032940448
23267.6	0.0828321082990751	0.00218937524147778	0.072198921752463	0.103805015724299	0.00145147253762948
23267.7	0.0827797994713879	0.00218826528641621	0.072457828965698	0.103805015724299	0.00145212271756589
23267.8	0.0827335716427888	0.00218715630237627	0.0727690555736159	0.103805015724299	0.00145282625657847
23267.9	0.0826780147012041	0.00218604638641098	0.0731429528931843	0.103805015724299	0.00145362123547875
23268	0.0826084140797059	0.00218493299411731	0.0735704559821194	0.103805015724299	0.00145447107838403
23268.1	0.0825133586241402	0.0021838127933939	0.0739764695198278	0.103805015724299	0.00145534821575468
23268.2	0.0823747405931281	0.00218268166444116	0.0743115122862087	0.103805015724299	0.00145623416504546
23268.3	0.0821677556580859	0.00218153469976137	0.0745536962023116	0.103805015724299	0.0014571187617267
23268.4	0.0818624535485	0.00218036613395234	0.0747087263303798	0.103805015724299	0.00145800015928438
23268.5	0.0815228925366784	0.00217916693515762	0.07480990087385	0.103805015724299	0.00145888482922018
23268.6	0.0811970534681454	0.002177934487696	0.0749181111773271	0.103805015724299	0.00145978756105138
23268.7	0.0808828012525382	0.0021766697029369	0.075121540589956	0.103805015724299	0.001460731406308
23268.8	0.0805784746265257	0.00217537363954871	0.0753304039562756	0.103805015724299	0.00146170528969573
23268.9	0.0802828861537299	0.00217404750349848	0.0754577809738344	0.103805015724299	0.0014626861617689
23269	0.0799953222248143	0.00217269264805224	0.0755641048124348	0.103805015724299	0.00146367761623896
23269.1	0.0797155430574081	0.00217131057377473	0.0756964078841662	0.103805015724299	0.00146468354508349
23269.2	0.0794437826961393	0.00216990292852951	0.0758883218434237	0.103805015724299	0.00146570813854634
23269.3	0.0791807490126636	0.0021684715074791	0.0761600775868891	0.103805015724299	0.00146675588513745
23269.4	0.0789276237055956	0.00216701825308466	0.0765185052535288	0.103805015724299	0.00146783157163297
23269.5	0.0786860623005854	0.00216554525510638	0.0769570342246284	0.103805015724299	0.0014689402830753
23269.6	0.0784581941502531	0.00216405475060311	0.0774556931237622	0.103805015724299	0.00147008740277301
23269.7	0.0782466224342189	0.00216254912393253	0.077981109816821	0.103805015724299	0.0014712786123009
23269.8	0.0780544241591236	0.00216103090675131	0.078486511411951	0.103805015724299	0.00147251989149989
23269.9	0.0778851501585767	0.00215950277801473	0.0789122859188582	0.103805015724299	0.00147381932046701
23270	0.0777428250932118	0.00215796756397712	0.0792368305210917	0.103805015724299	0.00147518670121631
23270.1	0.0776319474506415	0.00215642823819145	0.0795091326097996	0.103805015724299	0.00147659841082098
23270.2	0.0775574895454807	0.00215488792150953	0.0797730764632768	0.103805015724299	0.00147803116703034
23270.3	0.0775248975193501	0.00215334988208217	0.0800602572446234	0.103805015724299	0.00147946849704809
23270.4	0.0775400913408604	0.00215181753535876	0.0803899810017579	0.103805015724299	0.00148090073753239
23270.5	0.0776094648056215	0.00215029444408778	0.0807692646674418	0.103805015724299	0.00148232503459598
23270.6	0.0777398855362417	0.00214878431831632	0.0811928360592493	0.103805015724299	0.00148374534380601
23270.7	0.0779319846500957	0.00214729232219198	0.0816431338795937	0.103805015724299	0.00148517243018414
23270.8	0.078111040221058	0.0021458332952294	0.0820903077156761	0.103805015724299	0.00148662386820639
23270.9	0.0782529907839308	0.00214440210443465	0.0824922180395198	0.103805015724299	0.00148812404180326
23271	0.0783567306467664	0.00214298908874385	0.0827944362080048	0.103805015724299	0.00148970414435981
23271.1	0.0784217976425993	0.00214158564887119	0.0829352197509579	0.103805015724299	0.00149138134982877
23271.2	0.0784483731294249	0.00214018424730905	0.0829464526587846	0.103794586254763	0.00149306711922415
23271.3	0.0784372819902026	0.00213877840832816	0.0829360045293071	0.103782246121791	0.00149474758563415
23271.4	0.0783899926328595	0.00213736271797723	0.0829792355270573	0.10376341392045	0.00149642619567402
23271.5	0.078308616990293	0.0021359328240834	0.0831144532948603	0.103747176640858	0.00149810767425562
23271.6	0.0781959105203623	0.00213448543625183	0.0833429129538412	0.103741351785658	0.00149979802458719
23271.7	0.0780552722058885	0.00213301832586589	0.0836288171034353	0.103738732053615	0.00150150452817352
23271.8	0.0778907445546748	0.00213153032608729	0.0838993158213514	0.103736346612987	0.00150323574481573
23271.9	0.0777070135994688	0.00213002133185574	0.0840947605072242	0.103733049040084	0.00150500061789111
23272	0.0775094088980094	0.00212849229988935	0.0844912567772188	0.103729318736117	0.00150680188550926
23272.1	0.0773039035329822	0.00212694524868428	0.0850843450864939	0.10372187692515	0.00150864658328039
23272.2	0.0770971141120377	0.00212538325851487	0.0857993428432726	0.103715331663283	0.00151054382797719
23272.3	0.0768963007678156	0.00212381047143383	0.0865742238830396	0.103706599258353	0.00151250348320149
23272.4	0.0767093671578926	0.00212223209127185	0.0873596184685862	0.103695891081345	0.00151453615938446
23272.5	0.0765448604648396	0.00212065438363804	0.0881188132900788	0.10369173129299	0.00151665321378671
23272.6	0.0764119713961727	0.00211908467591952	0.088827751464971	0.103690751294307	0.0015188667504981
23272.7	0.0763205341843791	0.00211753135728163	0.0894758246921907	0.10368932997383	0.00152118796276466
23272.8	0.0762763171965165	0.00211600530309999	0.0900371846046729	0.103683482470368	0.00152359307150004
23272.9	0.0762637634250296	0.0021145109344413	0.0904341688086849	0.103678496146376	0.00152604119299849
23273	0.0762744206069852	0.00211303470100396	0.0906282782511822	0.103677994388801	0.00152850268211544
23273.1	0.0763017316023294	0.0021115640671507	0.0906329314574868	0.103674562785244	0.00153095771136417
23273.2	0.0763395970106948	0.00211008878598215	0.0905134645313044	0.103670929714163	0.00153339627091598
23273.3	0.0763823751713945	0.00210860089933699	0.0903871311547453	0.103666365394872	0.00153581816859998
23273.4	0.0764248821634318	0.0021070947377916	0.0904127343402325	0.10365833951325	0.00153823304330568
23273.5	0.0764623918054886	0.00210556692066048	0.0905311191262241	0.103640564432127	0.00154065293725895
23273.6	0.0764906356559362	0.00210401635599584	0.0906645789142486	0.103623419518037	0.00154307789484108
23273.7	0.0765058030128293	0.00210244424058781	0.0908053695460444	0.103610019852537	0.00154550805376456
23273.8	0.0765045409139055	0.00210085405996458	0.0909589811323902	0.103599988131344	0.00154794601065443
23273.9	0.0764839541365882	0.00209925158839201	0.0911441380531134	0.103597990671762	0.00155039682104845
23274	0.0764416051979868	0.00209764488887409	0.0913927989571022	0.103579781831338	0.00155286799939729
23274.1	0.0763755143548938	0.00209604431315255	0.0917501567622892	0.103563377735868	0.00155536951906427
23274.2	0.0762841596037826	0.00209446250170699	0.0922431887923006	0.103562294671605	0.00155792347102093
23274.3	0.0761664766808219	0.0020929143837551	0.0929424829594099	0.103555386533396	0.00156056136915702
23274.4	0.0760218590618496	0.00209141717725225	0.0939488303638504	0.103547198773691	0.00156330712150055
23274.5	0.0758671155940208	0.00208995714052761	0.0953033102869319	0.10353577933421	0.00156618825782197
23274.6	0.0757139175362166	0.00208849119381456	0.0969869227053798	0.103519299215858	0.00156923600089978
23274.7	0.0755442485866271	0.00208701262913455	0.0989205882914287	0.103510649083583	0.00157248526652068
23274.8	0.0753430458322868	0.00208551559806064	0.100965148412605	0.103506812721	0.00157597466347928
23274.9	0.0750984068843862	0.00208399480794113	0.10292136513185	0.103493928376118	0.00157974649357828
23275	0.0748015898783319	0.00208244552190001	0.104537255086326	0.10347968074847	0.00158384466918825
23275.1	0.0744470134736885	0.00208086355883656	0.105856316980323	0.103473592391053	0.00158821343288911
23275.2	0.0740322568541953	0.00207924529342551	0.10701272384225	0.103470891169204	0.00159276274456099
23275.3	0.0735580597278213	0.00207758765611723	0.108040595960059	0.103467460491848	0.001597443727188
23275.4	0.0730283223266543	0.00207588813313731	0.108968243077363	0.103460096240812	0.00160222460470138
23275.5	0.0724501054070385	0.00207414476648703	0.109818164393492	0.103455020262414	0.00160709070197988
23275.6	0.071833630249444	0.00207235615394296	0.11060704856338	0.103449006412934	0.00161204444484928
23275.7	0.0711922786585188	0.00207052144905713	0.111345773697634	0.103441582088955	0.00161710536008266
23275.8	0.070542592963165	0.0020686403611572	0.11203940736245	0.103423762551825	0.00162231007539994
23275.9	0.0699042760163751	0.00206671315534604	0.11273587890265	0.103408006661614	0.0016277003436064
23276	0.0693001911954173	0.00206474065250225	0.113705189768698	0.103389482807937	0.00163324855606675
23276.1	0.0687563624016729	0.00206272422927968	0.114922258838611	0.103361152186493	0.00163896375542716
23276.2	0.0683019740607148	0.00206066581810764	0.11632028111735	0.10333136632489	0.00164487113607832
23276.3	0.067965119416702	0.00205856900198463	0.11784828892417	0.103311204159459	0.00165100134008673
23276.4	0.0676950173409262	0.00205645546936568	0.1194711518927	0.10330562222648	0.00165739045719505
23276.5	0.0674672384541351	0.00205433240364433	0.121169576971079	0.10330562222648	0.0016640800248226
23276.6	0.0672806903151056	0.0020521996892621	0.122940108421788	0.10330562222648	0.00167111702806467
23276.7	0.0671320359503725	0.00205005756592422	0.124744035676455	0.10330562222648	0.00167855519887512
23276.8	0.0670156938542385	0.00204790662859989	0.126378106046518	0.10330562222648	0.0016863984509665
23276.9	0.0669238379887382	0.00204574782752174	0.127890154361393	0.103299183586259	0.0016945715437262
23277	0.0668463977836741	0.00204358246818643	0.129339767611275	0.103296876367262	0.00170301189917645
23277.1	0.0667710581365906	0.00204141221135411	0.130759759017108	0.103292715551644	0.001711675983578
23277.2	0.0666832594127843	0.0020392390730487	0.132156168030703	0.103285564018415	0.00172053930743076
23277.3	0.0665661974453134	0.00203706542455804	0.133508260334576	0.103275057180938	0.00172959642547282
23277.4	0.0664008235349724	0.00203489399243342	0.134768527842063	0.103275057180938	0.00173886093668106
23277.5	0.0661814630848367	0.00203272744855231	0.135862688697409	0.103275057180938	0.00174836548427186
23277.6	0.0660366215263174	0.0020305635684367	0.136689687275624	0.103275057180938	0.00175816175570007
23277.7	0.0659730249908893	0.00202840056403485	0.137185189521082	0.103275057180938	0.00176832852003398
23277.8	0.0659614282317344	0.00202623791324289	0.137582115466917	0.103275057180938	0.00177877915885063
23277.9	0.0659776908885107	0.00202407562398234	0.137948135193749	0.103275057180938	0.00178918452863321
23278	0.0660027774873597	0.00202191423420069	0.138299405370319	0.103275057180938	0.00179933552505893
23278.1	0.0660227574409075	0.00201975481187085	0.138632698687938	0.103275057180938	0.00180916695948577
23278.2	0.0660288050482623	0.00201759895499139	0.138925403860508	0.103275057180938	0.00181875755895319
23278.3	0.066017199495014	0.0020154487915868	0.13913552562449	0.103275057180938	0.00182832996618109
23278.4	0.0659893248532353	0.00201330697970692	0.139201684738939	0.103275057180938	0.00183825073957056
23278.5	0.065951670081484	0.00201117670742753	0.139245198388718	0.103275057180938	0.00184867886890572
23278.6	0.0659158290247978	0.0020090616928499	0.13951897669835	0.103275057180938	0.00185917817831209
23278.7	0.0658998738481505	0.00200696494602288	0.139890078629362	0.103275057180938	0.00186968150052563
23278.8	0.0659195466965235	0.00200488144073267	0.140239261233644	0.103275057180938	0.00188015021233741
23278.9	0.0659638869994133	0.00200280958637528	0.140470310363107	0.103275057180938	0.00189056219655628
23279	0.0660210616547034	0.00200074899495003	0.140510040669697	0.103275057180938	0.0019009118420097
23279.1	0.0660815158879941	0.00199869936809378	0.140308295605359	0.103275057180938	0.00191121004354255
23279.2	0.0661379732525981	0.00199666049708108	0.139837867844068	0.103275057180938	0.00192148296036779
23279.3	0.0661854356295335	0.00199463226282447	0.139149887743567	0.103275057180938	0.00193160062658891
23279.4	0.0662211832275378	0.00199261463587391	0.138498800870425	0.103275057180938	0.00194149995917165
23279.5	0.0662447745830546	0.00199060767641739	0.138100134206721	0.103275057180938	0.00195124753196978
23279.6	0.0662580465602431	0.00198861153428042	0.138067803980134	0.103275057180938	0.00196091365140114
23279.7	0.0662651143509733	0.00198662644892624	0.138414115663942	0.103275057180938	0.00197057235644838
23279.8	0.0662723714748259	0.00198465274945602	0.139049763976983	0.103275057180938	0.00198030141865787
23279.9	0.0662884897790955	0.00198269085460839	0.139798480925932	0.103275057180938	0.00199018328100401
23280	0.0663244194387861	0.00198074127276002	0.140710738788729	0.103275057180938	0.00200028665927179
23280.1	0.0663933889566147	0.00197880460192506	0.141656477516855	0.103275057180938	0.00201057960421734
23280.2	0.0665109051630152	0.00197688152975541	0.142452835122606	0.103275057180938	0.00202101543258515
23280.3	0.0666613039506834	0.0019749808789598	0.143003855407854	0.103275057180938	0.00203155533732811
23280.4	0.0667996144632712	0.00197311027739445	0.143300487964158	0.103275057180938	0.00204216838760825
23280.5	0.0669230984627623	0.0019712623517519	0.143420588172751	0.103275057180938	0.00205283152879747
23280.6	0.0670305045176995	0.00196943078972996	0.143528917204488	0.103275057180938	0.00206352958247648
23280.7	0.0671215783424037	0.00196761049026879	0.143838601425748	0.103275057180938	0.00207427370020746
23280.8	0.0671970627969678	0.00196579756355107	0.144019181744408	0.103275057180938	0.00208522835329237
23280.9	0.0672586978872777	0.00196398933100158	0.144066354952656	0.103275057180938	0.00209613838551508
23281	0.0673092207649902	0.00196218432528765	0.144129013442918	0.103275057180938	0.00210677336689516
23281.1	0.0673523657275502	0.00196038229031879	0.144298158092985	0.103275057180938	0.0021170789534374
23281.2	0.0673928642181827	0.00195858418124682	0.144606898266041	0.103275057180938	0.00212717688713258
23281.3	0.0674364448258894	0.00195679216446611	0.145030451810624	0.103275057180938	0.00213736499595637
23281.4	0.0674898332854594	0.00195500961761307	0.145457744050327	0.103275057180938	0.00214808445998401
23281.5	0.0675607524774557	0.00195324112956675	0.145465214332323	0.103275057180938	0.00215915531421078
23281.6	0.0676579224282275	0.00195149250044829	0.145178534574138	0.103275057180938	0.00217013573027517
23281.7	0.0677910603099092	0.00194977074162121	0.144844597106403	0.103275057180938	0.00218079435912868
23281.8	0.0679697743096194	0.00194808390244161	0.144645886573795	0.103275057180938	0.00219103659119273
23281.9	0.068154454084062	0.00194643034480058	0.144700479934983	0.103275057180938	0.00220090455635952
23282	0.0683255152254594	0.00194480371855348	0.14506204646263	0.103275057180938	0.00221057712399269
23282.1	0.0684889969801223	0.00194320088350768	0.145719847743421	0.103275057180938	0.00222036990292618
23282.2	0.0686498161624841	0.00194161924091226	0.146598737678089	0.103275057180938	0.00223073524146507
23282.3	0.0688117671550844	0.00194005673345815	0.147463058809279	0.103275057180938	0.00224182548538658
23282.4	0.06897752190861	0.00193851184527776	0.148145260126029	0.103275057180938	0.0022531685189104
23282.5	0.0691486299418476	0.00193698360194541	0.148701943771659	0.103275057180938	0.00226461098721872
23282.6	0.0693255183417257	0.00193547157047694	0.149185133023659	0.103275057180938	0.00227605480202929
23282.7	0.0695074917632971	0.00193397585932991	0.149640895934537	0.103275057180938	0.00228745387030521
23282.8	0.0696927324297185	0.0019324971184037	0.150109345331773	0.103275057180938	0.00229881409425365
23282.9	0.069878300132297	0.00193103653903918	0.150624638817849	0.103275057180938	0.00231019337132673
23283	0.0700601322304363	0.00192959585401914	0.151214978770282	0.103275057180938	0.0023217015942223
23283.1	0.0702330436516845	0.0019281773375679	0.151902612341575	0.103275057180938	0.00233350065088271
23283.2	0.0703907268917119	0.00192678380535146	0.152740686087841	0.103275057180938	0.0023457660916763
23283.3	0.0705257520142957	0.00192541861447767	0.153793700633279	0.103275057180938	0.00235840816018095
23283.4	0.0706333641291015	0.0019240836323405	0.154911193840983	0.103275057180938	0.00237127549722003
23283.5	0.0707401098018471	0.00192276484512279	0.155978167817784	0.103275057180938	0.00238428409539056
23283.6	0.0708551232451873	0.00192145928107579	0.156936003048615	0.103275057180938	0.00239741387810095
23283.7	0.0709809174851964	0.00192016785730641	0.157782458396566	0.103275057180938	0.00241070869957194
23283.8	0.0711198554857454	0.00191889177328547	0.158571671102805	0.103275057180938	0.00242427634483517
23283.9	0.0712741501485355	0.00191763251084738	0.159415372080364	0.103275057180938	0.00243828862228756
23284	0.0714458643130571	0.0019163918341905	0.16055674280047	0.103275057180938	0.00245288432793968
23284.1	0.0716369107566276	0.00191517178987683	0.161817781497131	0.103275057180938	0.00246787947436308
23284.2	0.0718490521943782	0.00191397470683215	0.162892361676731	0.103275057180938	0.0024830638826319
23284.3	0.072083901279227	0.00191280319634612	0.163596847199915	0.103275057180938	0.00249829395717108
23284.4	0.0723429206019354	0.00191166015207202	0.163870092281749	0.103275057180938	0.0025134926857574
23284.5	0.0726274226910397	0.00191054875002707	0.163773441491702	0.103275057180938	0.00252864963952064
23284.6	0.0729385700129143	0.00190947244859214	0.16349072975357	0.103275057180938	0.00254382097294189
23284.7	0.0732773749717485	0.00190843498851186	0.163268491875181	0.103275057180938	0.00255913747034515
23284.8	0.0736446999095047	0.00190744039289475	0.163039623227801	0.103275057180938	0.00257458429980678
23284.9	0.0740412571060072	0.00190649296721298	0.16276466893258	0.103275057180938	0.00258985388320323
23285	0.0744564079254231	0.00190560768101641	0.162435758018974	0.103275057180938	0.00260471094868692
23285.1	0.0748565760814166	0.00190480473092075	0.162052352105847	0.103275057180938	0.00261901856800077
23285.2	0.0752425603507415	0.00190405827288797	0.161621245401454	0.103275057180938	0.00263273815647931
23285.3	0.0756178802573261	0.00190334529727149	0.161156564703486	0.103275057180938	0.00264592947304715
23285.4	0.0759861164280643	0.00190264875682966	0.160679769399041	0.103275057180938	0.00265875062022004
23285.5	0.0763509105927064	0.00190195756672593	0.160219651464587	0.103275057180938	0.00267145804410581
23285.6	0.076715965583953	0.00190126660452869	0.159812335466016	0.103275057180938	0.00268440653440286
23285.7	0.0770850453374154	0.00190057671021134	0.15946285266113	0.103275057180938	0.00269770730964909
23285.8	0.0774619748915748	0.00189989468615238	0.1591209805579	0.103275057180938	0.00271081966021228
23285.9	0.077850640387877	0.00189923329713523	0.158817639145093	0.103275057180938	0.00272375167621673
23286	0.0782549890706228	0.00189861127034841	0.158589457243196	0.103275057180938	0.00273654628298253
23286.1	0.0786790292870649	0.00189805329538539	0.158475143223306	0.103275057180938	0.00274925229750885
23286.2	0.0791268304873696	0.00189759002424466	0.158515485007118	0.103275057180938	0.0027619244284749
23286.3	0.079603153571228	0.00189724929525854	0.158753350066934	0.103275057180938	0.00277462327623857
23286.4	0.0801035329305543	0.00189698644154155	0.159233685425618	0.103275057180938	0.00278741533283727
23286.5	0.0805999859276663	0.00189678038800973	0.160003517656658	0.103275057180938	0.00280037298198896
23286.6	0.0810691302964019	0.00189662311222399	0.160979127215973	0.103275057180938	0.00281362654430945
23286.7	0.0814954699703244	0.00189650817019404	0.161405334830998	0.103275057180938	0.00282730076751221
23286.8	0.08187139508268	0.00189643069637832	0.161268197066483	0.103275057180938	0.00284090204712075
23286.9	0.082197181966502	0.00189638740368408	0.160719015144652	0.103275057180938	0.00285404127739391
23287	0.0824809931545017	0.0018963765834673	0.159926289495468	0.103275057180938	0.00286652865191349
23287.1	0.0827388773791553	0.00189639810553273	0.159075719756669	0.103275057180938	0.00287837366358264
23287.2	0.0829947695726645	0.0018964534181339	0.158370204773745	0.103275057180938	0.00288978510462686
23287.3	0.0832804908669322	0.00189654554797309	0.158029842600041	0.103275057180938	0.00290117106659274
23287.4	0.0836304904676092	0.00189668086244929	0.158196081643628	0.103275057180938	0.00291300325135815
23287.5	0.0840229372473226	0.00189687392235448	0.158421289042936	0.103275057180938	0.00292495093115965
23287.6	0.084431481497109	0.00189711766823941	0.158527103329058	0.103275057180938	0.0029368855900594
23287.7	0.0848399230344307	0.00189740265224004	0.158469027130521	0.103275057180938	0.00294877502355562
23287.8	0.0852361328749512	0.00189772155518901	0.15826626712768	0.103275057180938	0.00296059383395847
23287.9	0.0856120532326384	0.00189806918661574	0.158001734052743	0.103275057180938	0.00297232343039093
23288	0.0859636975196506	0.00189844248474632	0.157822042689718	0.103275057180938	0.00298395202878965
23288.1	0.0862911503464338	0.00189884051650357	0.15786576537612	0.103275057180938	0.00299547868431137
23288.2	0.0865985675216765	0.00189926447750708	0.157576244088088	0.103275057180938	0.00300690554071587
23288.3	0.0868941760522805	0.00189971769207308	0.156940553902356	0.103275057180938	0.00301813212226181
23288.4	0.0871902741434383	0.0019002056132146	0.156124365897043	0.103275057180938	0.0030290714186039
23288.5	0.0875032311985447	0.00190073582264131	0.155248228412103	0.103275057180938	0.00303967352074216
23288.6	0.0878534878192725	0.00190131803075966	0.154387567049417	0.103275057180938	0.00304992562102068
23288.7	0.088265555805546	0.00190196407667284	0.15357268467274	0.103275057180938	0.00305985201312837
23288.8	0.0887332649051237	0.00190268099879507	0.152901150414984	0.103275057180938	0.00306972076019521
23288.9	0.0891789253826029	0.00190345540812877	0.15242412529318	0.103275057180938	0.00307967148871482
23289	0.0896050237616047	0.00190428314678988	0.152007992152469	0.103275057180938	0.00308943581985167
23289.1	0.0900183294780915	0.00190516138793395	0.151547149137478	0.103275057180938	0.00309879995399327
23289.2	0.0904243071829479	0.00190608773590489	0.150965432879274	0.103275057180938	0.00310760760688208
23289.3	0.0908271167419383	0.00190706022623486	0.150216118495416	0.103275057180938	0.0031157600096145
23289.4	0.0912296132358096	0.00190807732564454	0.149281919589953	0.103275057180938	0.00312321590864168
23289.5	0.0916333469601743	0.00190913793204282	0.148174988253334	0.103275057180938	0.00312999156576999
23289.6	0.0920385634256124	0.00191024137452705	0.146936915062491	0.103275057180938	0.00313616075816008
23289.7	0.0924442033576281	0.00191138741338295	0.145638729080772	0.103275057180938	0.00314185477832749
23289.8	0.0928479026966049	0.00191257624008451	0.144380897858086	0.103275057180938	0.00314726243414194
23289.9	0.0932459925979092	0.0019138084772942	0.143293327430798	0.103275057180938	0.00315263004882785
23290	0.0936334994317729	0.00191508517886271	0.14253536232164	0.103275057180938	0.00315826146096462
23290.1	0.0940041447833957	0.00191640782982923	0.141962404059871	0.103275057180938	0.00316419750867125
23290.2	0.0943503454528986	0.00191777834642129	0.141079237693412	0.103275057180938	0.00316992062879742
23290.3	0.0946632134552888	0.00191919907605466	0.14003996071996	0.103275057180938	0.00317536957958692
23290.4	0.0949249104192312	0.00192068940666294	0.138985358898479	0.103275057180938	0.00318051954397329
23290.5	0.095117762639187	0.00192228747989468	0.138020939150217	0.103275057180938	0.00318536433031291
23290.6	0.0952753654579908	0.00192394398725759	0.13721692955883	0.103275057180938	0.00318991637238436
23290.7	0.0954295280386294	0.0019256118557314	0.136608279370329	0.103275057180938	0.00319420672938884
23290.8	0.0956060043581548	0.00192725431878956	0.13619465899315	0.103275057180938	0.00319828508594964
23290.9	0.0958244932077252	0.00192884491639977	0.135940459998068	0.103275057180938	0.00320221975211251
23291	0.0960986381925503	0.00193036749502343	0.135774795118212	0.103275057180938	0.00320609766334596
23291.1	0.0964360277319436	0.00193181620761611	0.1355914982491	0.103275057180938	0.00321002438054074
23291.2	0.0968381950593087	0.0019331955136273	0.135335556321608	0.103275057180938	0.00321404393840329
23291.3	0.0973006182220857	0.00193452017900034	0.135080405742586	0.103275057180938	0.00321806081410047
23291.4	0.0978127200818579	0.00193581527617271	0.134870074405428	0.103275057180938	0.00322201101293426
23291.5	0.0983578683142197	0.00193711618407567	0.134740842694222	0.103275057180938	0.00322585337858284
23291.6	0.0989133754089021	0.00193846858813459	0.134721300790262	0.103275057180938	0.00322956954422712
23291.7	0.0994504986697188	0.0019399284802688	0.134832348672042	0.103275057180938	0.00323316393255105
23291.8	0.0999344402145059	0.00194156215889147	0.135087196115252	0.103275057180938	0.0032366637557412
23291.9	0.100324346975253	0.00194344622890991	0.135491362692753	0.103275057180938	0.00324011901548707
23292	0.100599989849837	0.001945610391967	0.136042677774628	0.103275057180938	0.00324360250298129
23292.1	0.100836439364435	0.00194786090504044	0.136731280528147	0.103275057180938	0.00324720979891928
23292.2	0.101033842633126	0.00195014809298997	0.137539619917806	0.103275057180938	0.00325105927349948
23292.3	0.101184347009778	0.00195244813352091	0.138442454705242	0.103275057180938	0.00325529208642298
23292.4	0.101282854467121	0.00195474118448849	0.139341163392207	0.103275057180938	0.00325996460759057
23292.5	0.101327021596706	0.00195701138389717	0.140083324745087	0.103275057180938	0.00326487333504831
23292.6	0.101317259608927	0.00195924684990127	0.140685862060019	0.103275057180938	0.00326993173790816
23292.7	0.10125673433301	0.00196143968080465	0.141177527660559	0.103275057180938	0.0032750829851436
23292.8	0.101151366217022	0.00196358595506052	0.141593297977093	0.103275057180938	0.00328029381085642
23292.9	0.101009830327857	0.00196568573127199	0.141974373546883	0.103275057180938	0.00328555451427718
23293	0.100843556351261	0.00196774304819142	0.142368179014077	0.103275057180938	0.00329087895976554
23293.1	0.1006667285918	0.00196976592472101	0.142828363129673	0.103275057180938	0.00329630457680972
23293.2	0.100496285972876	0.0019717663599125	0.143414798751558	0.103275057180938	0.00330189236002685
23293.3	0.100351922036746	0.00197376033296702	0.144125235046543	0.103275057180938	0.00330779230152224
23293.4	0.100256084944481	0.00197576780323552	0.144763987707442	0.103275057180938	0.00331399864345863
23293.5	0.100241695096083	0.00197780122566311	0.14525863337956	0.103275057180938	0.00332016736290167
23293.6	0.100298698680782	0.00197984724363076	0.145596245282633	0.103275057180938	0.00332610887612032
23293.7	0.100384888530794	0.00198189354154285	0.145815828582681	0.103275057180938	0.00333180610436251
23293.8	0.100465774982341	0.0019839295636239	0.14600832039199	0.103275057180938	0.00333741447385452
[truncated: 276,092 more rows]
